# Supplementary material for: Gene Expression Profiling Reveals Large Regulatory Switches between Succeeding Stipe Stages in Volvariella volvacea
Source: PLoS One. 2014 May 27;9(5):e97789. doi: 10.1371/journal.pone.0097789 (PMC4035324; doi:10.1371/journal.pone.0097789)
Supplement: Table S4 — COG and KEGG pathway annotation of all expressed genes. (XLSX) [file pone.0097789.s006.xlsx]

## Sheet: Table S4A
Table S4A. COG annotation of all expressed genes
COG	BU	EG	EL	MA
A:RNA processing and modification	33	33	32	30
B:Chromatin structure and dynamics	44	46	42	43
C:Energy production and conversion	190	184	179	178
D:Cell cycle control, cell division, chromosome partitioning	76	81	75	72
E:Amino acid transport and metabolism	274	300	266	279
F:Nucleotide transport and metabolism	59	58	51	55
G:Carbohydrate transport and metabolism	272	296	266	278
H:Coenzyme transport and metabolism	107	104	94	98
I:Lipid transport and metabolism	156	157	145	158
J:Translation, ribosomal structure and biogenesis	234	232	220	219
K:Transcription	267	282	248	253
L:Replication, recombination and repair	286	307	262	267
M:Cell wall/membrane/envelope biogenesis	76	83	74	73
O:Posttranslational modification, protein turnover, chaperones	280	281	259	274
P:Inorganic ion transport and metabolism	175	193	168	177
Q:Secondary metabolites biosynthesis, transport and catabolism	198	209	182	189
R:General function prediction only	753	802	729	749
S:Function unknown	141	150	138	141
T:Signal transduction mechanisms	179	200	172	174
U:Intracellular trafficking, secretion, and vesicular transport	80	79	79	74
V:Defense mechanisms	27	32	25	28
Z:Cytoskeleton	50	51	51	51
Total of expressed genes annotated by COG term	3957	4160	3757	3860
Total of expressed genes	6972	7355	6558	6834
Percentage of COG annotated expressed genes	0.567556	0.565602	0.572888	0.564823

## Sheet: Table S4B
Table S4B. KEGG pathway annotation of all expressed genes
KEGG pathway	BU	EG	EL	MA
Carbohydrate metabolism	340	351	324	343
Energy metabolism	172	176	166	160
Lipid metabolism	212	206	202	212
Nucleotide metabolism	117	118	102	111
Amino acid metabolism	296	302	281	290
Metabolism of other amino acids	103	102	99	101
Glycan biosynthesis and metabolism	105	106	98	99
Metabolism of cofactors and vitamins	162	162	147	154
Metabolism of terpenoids and polyketides	112	118	107	112
Biosynthesis of other secondary metabolites	100	105	95	97
Xenobiotics biodegradation and metabolism	249	251	222	241
Transcription	302	306	286	288
Translation	197	200	181	183
Folding, sorting and degradation	431	435	409	416
Replication and repair	406	431	374	378
Membrane transport	95	105	94	91
Signal transduction	219	240	211	215
Signaling molecules and interaction	91	98	90	90
Transport and catabolism	203	209	205	200
Cell motility	81	87	84	86
Cell growth and death	146	159	143	140
Cell communication	48	52	47	45
Immune system	90	96	86	89
Endocrine system	84	89	81	78
Total of expressed genes annotated by KEGG pathway	4361	4504	4134	4219
Total of expressed genes	6972	7355	6558	6834
Percentage of KEGG pathway annotated expressed genes	0.625502	0.612373	0.630375	0.617354
