# Supplementary material for: Gene Expression Profiling Reveals Large Regulatory Switches between Succeeding Stipe Stages in Volvariella volvacea
Source: PLoS One. 2014 May 27;9(5):e97789. doi: 10.1371/journal.pone.0097789 (PMC4035324; doi:10.1371/journal.pone.0097789)
Supplement: Table S5 — COG and KEGG pathway annotation of stage specifically expressed genes. (XLSX) [file pone.0097789.s007.xlsx]

## Sheet: Table S5A
Table S5A. COG annotation of stage specifically expressed genes
COG	BU	EG	EL	MA
A:RNA processing and modification	0	0	0	0
B:Chromatin structure and dynamics	0	2	0	3
C:Energy production and conversion	9	2	2	5
D:Cell cycle control, cell division, chromosome partitioning	1	2	1	0
E:Amino acid transport and metabolism	5	15	3	9
F:Nucleotide transport and metabolism	2	0	0	1
G:Carbohydrate transport and metabolism	9	12	6	15
H:Coenzyme transport and metabolism	5	0	0	0
I:Lipid transport and metabolism	2	4	1	6
J:Translation, ribosomal structure and biogenesis	3	2	0	1
K:Transcription	2	9	0	2
L:Replication, recombination and repair	1	15	0	3
M:Cell wall/membrane/envelope biogenesis	3	3	2	2
O:Posttranslational modification, protein turnover, chaperones	3	5	0	3
P:Inorganic ion transport and metabolism	3	10	3	6
Q:Secondary metabolites biosynthesis, transport and catabolism	4	6	3	11
R:General function prediction only	10	27	6	23
S:Function unknown	3	4	2	5
T:Signal transduction mechanisms	2	12	2	3
U:Intracellular trafficking, secretion, and vesicular transport	1	0	0	0
V:Defense mechanisms	0	2	1	1
Z:Cytoskeleton	0	1	0	0
Total number of specific expressed genes annotated by COG term	68	133	32	99
Total number of stage specific expressed genes	182	285	106	261
Percentage of COG annotated stage specific expressed genes	0.373626	0.466667	0.301887	0.37931

## Sheet: Table S5B
Table S5B. KEGG pathway annotation of stage specifically expressed genes
KEGG pathway	BU	EG	EL	MA
Carbohydrate metabolism	11	8	2	16
Energy metabolism	6	3	2	2
Lipid metabolism	4	1	2	9
Nucleotide metabolism	3	3	0	2
Amino acid metabolism	11	6	4	9
Metabolism of other amino acids	4	0	1	4
Glycan biosynthesis and metabolism	3	0	2	2
Metabolism of cofactors and vitamins	3	3	1	5
Metabolism of terpenoids and polyketides	4	4	1	7
Biosynthesis of other secondary metabolites	4	4	3	7
Xenobiotics biodegradation and metabolism	12	8	2	15
Transcription	4	3	5	8
Translation	4	3	0	1
Folding, sorting and degradation	3	6	2	2
Replication and repair	5	18	1	6
Membrane transport	1	7	2	2
Signal transduction	3	8	2	6
Signaling molecules and interaction	1	5	1	3
Transport and catabolism	1	2	1	3
Cell motility	0	1	0	1
Cell growth and death	4	9	3	1
Cell communication	0	3	0	0
Immune system	1	3	0	2
Endocrine system	2	5	0	1
Total number of stage specific expressed genes annotated by KEGG pathway	94	113	37	114
Total number of stage specific expressed genes	182	285	106	261
Percentage of KEGG pathway annotated stage specific expressed genes	0.516484	0.396491	0.349057	0.436782
