# Supplementary material for: Gene Expression Profiling Reveals Large Regulatory Switches between Succeeding Stipe Stages in Volvariella volvacea
Source: PLoS One. 2014 May 27;9(5):e97789. doi: 10.1371/journal.pone.0097789 (PMC4035324; doi:10.1371/journal.pone.0097789)
Supplement: Table S6 — Genes differentially expressed between successive stipe stages. (XLSX) [file pone.0097789.s008.xlsx]

## Sheet: Table S6A
Table S6A. Genes differentially expressed between button stage and egg stage; 1,252 genes in total
Gene	Fold change	RawIntensity-Button_stage	RawIntensity-Egg_stage	TPM-Button_stage	TPM-Egg_stage	log2 Ratio(Egg_stage/Button_stage)	P-Value	FDR	Pathway	GO Component	GO Function	GO Process	blast nr
GME3958_g	>8 fold	0	48	0.01	8.03	9.64926	1.5099e-14	2.54276e-13	-	-	-	-	gi|170110154|ref|XP_001886283.1|/5.49376e-12/predicted protein [Laccaria bicolor S238N-H82]
GME3681_g	>8 fold	0	41	0.01	6.86	9.42206	1.67799e-12	1.81856e-11	ko01100//Metabolic pathways;ko00240//Pyrimidine metabolism;ko01100//Metabolic pathways;ko00564//Glycerophospholipid metabolism;ko00565//Ether lipid metabolism	-	GO:0003824//catalytic activity	GO:0008152//metabolic process	gi|302691530|ref|XP_003035444.1|/4.35399e-101/hypothetical protein SCHCODRAFT_51754 [Schizophyllum commune H4-8]
GME2096_g	>8 fold	0	38	0.01	6.36	9.31288	1.22351e-11	1.19357e-10	ko04120//Ubiquitin mediated proteolysis	-	GO:0003824//catalytic activity	GO:0043412//macromolecule modification	gi|336370100|gb|EGN98441.1|/2.95654e-132/hypothetical protein SERLA73DRAFT_183447 [Serpula lacrymans var. lacrymans S7.3]
GME4557_g	>8 fold	0	30	0.01	5.02	8.97154	2.44246e-09	1.96352e-08	-	GO:0044464//cell part	GO:0016899//oxidoreductase activity, acting on the CH-OH group of donors, oxygen as acceptor;GO:0050662//coenzyme binding	GO:0008152//metabolic process	gi|170097131|ref|XP_001879785.1|/1.22623e-94/gulonolactone oxidase Lgo1 [Laccaria bicolor S238N-H82]
GME5868_g	>8 fold	0	27	0.01	4.52	8.82018	1.7799e-08	1.31209e-07	-	-	-	-	gi|392561648|gb|EIW54829.1|/5.00756e-175/hypothetical protein TRAVEDRAFT_172472 [Trametes versicolor FP-101664 SS1]
GME7725_g	>8 fold	0	26	0.01	4.35	8.76487	3.45078e-08	2.4625e-07	ko04142//Lysosome	-	-	-	gi|170094658|ref|XP_001878550.1|/0/sterol regulatory element binding protein cleavage-activating protein [Laccaria bicolor S238N-H82]
GME2701_g	>8 fold	0	25	0.01	4.18	8.70736	6.69022e-08	4.68016e-07	-	-	-	-	-
GME3673_g	>8 fold	0	24	0.01	4.01	8.64746	1.29707e-07	8.84406e-07	-	-	-	-	gi|393214723|gb|EJD00216.1|/2.49872e-57/hypothetical protein FOMMEDRAFT_22670 [Fomitiporia mediterranea MF3/22]
GME10102_g	>8 fold	0	24	0.01	4.01	8.64746	1.29707e-07	8.83635e-07	-	-	-	-	gi|170115735|ref|XP_001889061.1|/2.86837e-44/predicted protein [Laccaria bicolor S238N-H82]
GME3129_g	>8 fold	0	21	0.01	3.51	8.45533	9.45216e-07	5.86184e-06	-	-	-	-	gi|170116624|ref|XP_001889502.1|/3.33786e-74/glycoside hydrolase family 16 protein [Laccaria bicolor S238N-H82]
GME2474_g	>8 fold	0	20	0.01	3.35	8.38802	1.83254e-06	1.08153e-05	-	-	-	-	gi|170116724|ref|XP_001889552.1|/6.68179e-93/predicted protein [Laccaria bicolor S238N-H82]
GME10914_g	>8 fold	0	20	0.01	3.35	8.38802	1.83254e-06	1.08071e-05	-	GO:0043231//intracellular membrane-bounded organelle	GO:0046914//transition metal ion binding;GO:0001071//nucleic acid binding transcription factor activity	GO:0006351//transcription, DNA-dependent	gi|299738675|ref|XP_001834717.2|/6.40428e-36/hypothetical protein CC1G_05854 [Coprinopsis cinerea okayama7||130]
GME8110_g	>8 fold	0	19	0.01	3.18	8.31288	3.55284e-06	2.02199e-05	ko00040//Pentose and glucuronate interconversions	-	GO:0016837//carbon-oxygen lyase activity, acting on polysaccharides	-	gi|336370613|gb|EGN98953.1|/2.467e-117/hypothetical protein SERLA73DRAFT_160551 [Serpula lacrymans var. lacrymans S7.3]
GME5849_g	>8 fold	0	19	0.01	3.18	8.31288	3.55284e-06	2.02052e-05	ko04111//Cell cycle - yeast	-	-	-	gi|299741889|ref|XP_001832106.2|/4.7493e-142/hypothetical protein CC1G_07477 [Coprinopsis cinerea okayama7||130]
GME9397_g	>8 fold	0	19	0.01	3.18	8.31288	3.55284e-06	2.01905e-05	-	-	-	-	gi|170084639|ref|XP_001873543.1|/6.50294e-142/predicted protein [Laccaria bicolor S238N-H82]
GME11073_g	>8 fold	0	17	0.01	2.84	8.14975	1.33543e-05	6.94282e-05	ko04110//Cell cycle;ko04114//Oocyte meiosis;ko04111//Cell cycle - yeast;ko04113//Meiosis - yeast	-	-	-	gi|170118334|ref|XP_001890347.1|/0/cysteine peptidase C50 [Laccaria bicolor S238N-H82]
GME6706_g	>8 fold	0	17	0.01	2.84	8.14975	1.33543e-05	6.93821e-05	-	-	-	-	-
GME7229_g	>8 fold	0	17	0.01	2.84	8.14975	1.33543e-05	6.9336e-05	ko00624//Polycyclic aromatic hydrocarbon degradation;ko01100//Metabolic pathways;ko00627//Aminobenzoate degradation;ko00363//Bisphenol degradation;ko01110//Biosynthesis of secondary metabolites;ko00903//Limonene and pinene degradation;ko00945//Stilbenoid, diarylheptanoid and gingerol biosynthesis;ko01120//Microbial metabolism in diverse environments;ko01100//Metabolic pathways;ko00360//Phenylalan…	-	-	-	gi|170103023|ref|XP_001882727.1|/1.31461e-123/predicted protein [Laccaria bicolor S238N-H82]
GME11391_g	>8 fold	0	17	0.01	2.84	8.14975	1.33543e-05	6.92899e-05	-	-	-	-	gi|299755622|ref|XP_001828780.2|/2.34368e-25/hypothetical protein CC1G_06766 [Coprinopsis cinerea okayama7||130]
GME7453_g	>8 fold	0	17	0.01	2.84	8.14975	1.33543e-05	6.9244e-05	ko04914//Progesterone-mediated oocyte maturation;ko04110//Cell cycle;ko04114//Oocyte meiosis	-	GO:0004672//protein kinase activity;GO:0000166//nucleotide binding	-	gi|170109015|ref|XP_001885715.1|/0/predicted protein [Laccaria bicolor S238N-H82]
GME6160_g	>8 fold	0	16	0.01	2.68	8.06609	2.58908e-05	0.00012756	-	-	-	-	gi|393212685|gb|EJC98184.1|/2.7646e-44/hypothetical protein FOMMEDRAFT_171140 [Fomitiporia mediterranea MF3/22]
GME831_g	>8 fold	0	15	0.01	2.51	7.97154	5.01958e-05	0.000235857	-	-	-	-	gi|170097828|ref|XP_001880133.1|/2.88732e-102/predicted protein [Laccaria bicolor S238N-H82]
GME8333_g	>8 fold	0	15	0.01	2.51	7.97154	5.01958e-05	0.000235715	ko01100//Metabolic pathways;ko00500//Starch and sucrose metabolism;ko01100//Metabolic pathways;ko00520//Amino sugar and nucleotide sugar metabolism;ko00500//Starch and sucrose metabolism;ko01110//Biosynthesis of secondary metabolites	-	-	-	gi|170091674|ref|XP_001877059.1|/1.59306e-89/predicted protein [Laccaria bicolor S238N-H82]
GME9534_g	>8 fold	0	15	0.01	2.51	7.97154	5.01958e-05	0.000235574	-	-	-	-	gi|299756355|ref|XP_001829276.2|/4.76234e-65/hypothetical protein CC1G_06613 [Coprinopsis cinerea okayama7||130]
GME3889_g	>8 fold	0	14	0.01	2.34	7.87036	9.73172e-05	0.00043578	-	-	-	-	gi|170113984|ref|XP_001888190.1|/3.16057e-61/predicted protein [Laccaria bicolor S238N-H82]
GME2460_g	>8 fold	0	14	0.01	2.34	7.87036	9.73172e-05	0.000435531	-	-	-	-	gi|169855962|ref|XP_001834643.1|/1.64587e-76/vacuole protein [Coprinopsis cinerea okayama7||130]
GME8215_g	>8 fold	0	13	0.01	2.17	7.76155	0.000188674	0.00080125	-	-	-	-	gi|170086822|ref|XP_001874634.1|/5.21895e-13/predicted protein [Laccaria bicolor S238N-H82]
GME4373_g	>8 fold	0	13	0.01	2.17	7.76155	0.000188674	0.000800815	-	-	-	-	gi|170087980|ref|XP_001875213.1|/5.40411e-170/predicted protein [Laccaria bicolor S238N-H82]
GME2078_g	>8 fold	0	13	0.01	2.17	7.76155	0.000188674	0.00080038	ko05166//HTLV-I infection;ko04020//Calcium signaling pathway;ko05016//Huntington's disease;ko05012//Parkinson's disease	GO:0031224//intrinsic to membrane;GO:0031966//mitochondrial membrane	GO:0005244//voltage-gated ion channel activity	GO:0043269//regulation of ion transport	gi|170090205|ref|XP_001876325.1|/4.85235e-124/predicted protein [Laccaria bicolor S238N-H82]
GME2461_g	>8 fold	0	13	0.01	2.17	7.76155	0.000188674	0.000799946	-	-	-	-	-
GME6834_g	>8 fold	0	13	0.01	2.17	7.76155	0.000188674	0.000799512	-	-	GO:0016787//hydrolase activity	GO:0044238//primary metabolic process	gi|393240984|gb|EJD48508.1|/1.72572e-79/SGNH hydrolase [Auricularia delicata TFB-10046 SS5]
GME1881_g	>8 fold	0	13	0.01	2.17	7.76155	0.000188674	0.000799079	-	GO:0016020//membrane	-	-	gi|170090045|ref|XP_001876245.1|/9.51411e-119/predicted protein [Laccaria bicolor S238N-H82]
GME6324_g	>8 fold	0	13	0.01	2.17	7.76155	0.000188674	0.000798646	-	-	-	-	-
GME5754_g	>8 fold	0	13	0.01	2.17	7.76155	0.000188674	0.000798213	ko04141//Protein processing in endoplasmic reticulum;ko03040//Spliceosome;ko05169//Epstein-Barr virus infection;ko05134//Legionellosis;ko05164//Influenza A;ko05145//Toxoplasmosis;ko04612//Antigen processing and presentation;ko04144//Endocytosis;ko04010//MAPK signaling pathway;ko05162//Measles;ko05020//Prion diseases;ko04141//Protein processing in endoplasmic reticulum;ko05020//Prion diseases;ko03…	-	-	-	gi|170117575|ref|XP_001889974.1|/1.11455e-155/predicted protein [Laccaria bicolor S238N-H82]
GME11910_g	>8 fold	0	13	0.01	2.17	7.76155	0.000188674	0.000797781	-	-	-	-	gi|170107097|ref|XP_001884759.1|/4.82534e-51/predicted protein [Laccaria bicolor S238N-H82]
GME2060_g	>8 fold	0	13	0.01	2.17	7.76155	0.000188674	0.00079735	-	-	-	-	gi|170111651|ref|XP_001887029.1|/1.64942e-62/predicted protein [Laccaria bicolor S238N-H82]
GME10811_g	>8 fold	0	13	0.01	2.17	7.76155	0.000188674	0.000796919	-	-	-	-	gi|299746192|ref|XP_001837806.2|/5.87728e-24/hypothetical protein CC1G_11451 [Coprinopsis cinerea okayama7||130]
GME4199_g	>8 fold	22	2080	3.92	347.91	6.47172	4.4127e-10	3.7891e-09	-	-	-	-	gi|170086732|ref|XP_001874589.1|/0/predicted protein [Laccaria bicolor S238N-H82]
GME7364_g	>8 fold	4	296	0.71	49.51	6.12376	4.03862e-05	0.000193369	ko04710//Circadian rhythm - mammal;ko05016//Huntington's disease;ko04962//Vasopressin-regulated water reabsorption	-	-	-	gi|392587897|gb|EIW77230.1|/0/hypothetical protein CONPUDRAFT_129501 [Coniophora puteana RWD-64-598 SS2]
GME1474_g	>8 fold	4	123	0.71	20.57	4.85658	4.03862e-05	0.00019325	ko00624//Polycyclic aromatic hydrocarbon degradation;ko01100//Metabolic pathways;ko00627//Aminobenzoate degradation;ko00363//Bisphenol degradation;ko01110//Biosynthesis of secondary metabolites;ko00903//Limonene and pinene degradation;ko00945//Stilbenoid, diarylheptanoid and gingerol biosynthesis;ko01120//Microbial metabolism in diverse environments;ko01100//Metabolic pathways;ko00360//Phenylalan…	-	-	-	gi|336373278|gb|EGO01616.1|/9.95338e-122/hypothetical protein SERLA73DRAFT_166166 [Serpula lacrymans var. lacrymans S7.3]
GME1479_g	>8 fold	108	2443	19.24	408.63	4.40861	0	0	-	-	-	-	gi|336372642|gb|EGO00981.1|/8.41757e-81/hypothetical protein SERLA73DRAFT_105481 [Serpula lacrymans var. lacrymans S7.3]
GME1735_g	>8 fold	64	1442	11.4	241.2	4.40312	0	0	-	-	-	-	gi|170117263|ref|XP_001889819.1|/0/predicted protein [Laccaria bicolor S238N-H82]
GME3582_g	>8 fold	4	89	0.71	14.89	4.39038	4.03862e-05	0.000193132	-	-	GO:0008233//peptidase activity	-	gi|141493223|gb|ABL98208.2|/5.58916e-127/serine protease [Hypsizygus marmoreus]
GME7267_g	>8 fold	21	438	3.74	73.26	4.29192	8.62302e-10	7.19875e-09	-	-	GO:0005488//binding	-	gi|299739861|ref|XP_001840303.2|/2.10133e-114/rCop c3 [Coprinopsis cinerea okayama7||130]
GME7742_g	>8 fold	3	61	0.53	10.2	4.26643	6.68154e-05	0.000308203	-	-	-	-	gi|169853909|ref|XP_001833632.1|/1.45707e-39/hypothetical protein CC1G_03849 [Coprinopsis cinerea okayama7||130]
GME8810_g	>8 fold	2	36	0.36	6.02	4.06369	0.000108651	0.000481293	-	-	-	-	gi|299747218|ref|XP_001836889.2|/2.81805e-32/hypothetical protein CC1G_00025 [Coprinopsis cinerea okayama7||130]
GME5558_g	>8 fold	2	33	0.36	5.52	3.9386	0.000108695	0.000481216	-	-	-	-	gi|170088314|ref|XP_001875380.1|/1.30626e-94/predicted protein [Laccaria bicolor S238N-H82]
GME8206_g	>8 fold	4	63	0.71	10.54	3.89191	4.03862e-05	0.000193014	-	-	-	-	gi|170108142|ref|XP_001885280.1|/9.00724e-132/predicted protein [Laccaria bicolor S238N-H82]
GME154_g	>8 fold	11	171	1.96	28.6	3.86709	6.2176e-07	3.92759e-06	-	-	-	-	gi|170105198|ref|XP_001883812.1|/9.72189e-138/MFS polyamine transporter [Laccaria bicolor S238N-H82]
GME1231_g	>8 fold	41	636	7.31	106.38	3.86321	1.00808e-13	1.46688e-12	-	-	-	-	gi|170102565|ref|XP_001882498.1|/5.89536e-26/retrovirus-related pol polyprotein [Laccaria bicolor S238N-H82]
GME10048_g	>8 fold	392	6072	69.85	1015.64	3.86199	0	0	-	-	-	-	gi|170092527|ref|XP_001877485.1|/1.95046e-37/predicted protein [Laccaria bicolor S238N-H82]
GME6297_g	>8 fold	2	31	0.36	5.19	3.84967	0.000108819	0.000481492	ko00904//Diterpenoid biosynthesis	-	-	-	gi|302682706|ref|XP_003031034.1|/3.82632e-106/hypothetical protein SCHCODRAFT_68636 [Schizophyllum commune H4-8]
GME11168_g	>8 fold	36	549	6.41	91.83	3.84057	1.20126e-13	1.70357e-12	ko00562//Inositol phosphate metabolism	-	-	-	gi|336366613|gb|EGN94959.1|/1.12588e-66/hypothetical protein SERLA73DRAFT_187231 [Serpula lacrymans var. lacrymans S7.3]
GME11969_g	>8 fold	71	1011	12.65	169.11	3.74075	0	0	-	-	-	-	gi|170108322|ref|XP_001885370.1|/9.25932e-43/predicted protein [Laccaria bicolor S238N-H82]
GME903_g	>8 fold	77	1090	13.72	182.32	3.73212	0	0	ko01100//Metabolic pathways;ko00920//Sulfur metabolism;ko00230//Purine metabolism;ko00450//Selenocompound metabolism;ko01120//Microbial metabolism in diverse environments	-	GO:0004779//sulfate adenylyltransferase activity;GO:0032559	GO:0006790//sulfur compound metabolic process;GO:0006796//phosphate-containing compound metabolic process	gi|170093135|ref|XP_001877789.1|/0/predicted protein [Laccaria bicolor S238N-H82]
GME8176_g	>8 fold	17	237	3.03	39.64	3.70957	1.24251e-08	9.29978e-08	ko00100//Steroid biosynthesis;ko01100//Metabolic pathways;ko01110//Biosynthesis of secondary metabolites	GO:0031224//intrinsic to membrane	GO:0046914//transition metal ion binding;GO:0003824//catalytic activity	GO:0006631//fatty acid metabolic process	gi|299749868|ref|XP_001836391.2|/1.12036e-149/fatty acid hydroxylase [Coprinopsis cinerea okayama7||130]
GME11682_g	>8 fold	6	82	1.07	13.72	3.6806	1.33408e-05	6.9543e-05	-	-	GO:0016787//hydrolase activity	-	gi|299755857|ref|XP_001828930.2|/5.91804e-52/protein-tyrosine-phosphatase [Coprinopsis cinerea okayama7||130]
GME6104_g	>8 fold	49	669	8.73	111.9	3.68008	1.11022e-15	1.97615e-14	ko00627//Aminobenzoate degradation;ko01120//Microbial metabolism in diverse environments	-	GO:0042578//phosphoric ester hydrolase activity	GO:0006796//phosphate-containing compound metabolic process	gi|170107989|ref|XP_001885204.1|/3.15742e-117/predicted protein [Laccaria bicolor S238N-H82]
GME6558_g	>8 fold	2	27	0.36	4.52	3.65025	0.000110596	0.000488523	-	-	-	-	-
GME2664_g	>8 fold	8	107	1.43	17.9	3.64587	4.05358e-06	2.28863e-05	ko00190//Oxidative phosphorylation	-	-	-	gi|336381988|gb|EGO23139.1|/2.37073e-111/hypothetical protein SERLADRAFT_471898 [Serpula lacrymans var. lacrymans S7.9]
GME2719_g	>8 fold	6	78	1.07	13.05	3.60837	1.33408e-05	6.95895e-05	ko05215//Prostate cancer;ko05200//Pathways in cancer;ko00480//Glutathione metabolism;ko00980//Metabolism of xenobiotics by cytochrome P450;ko00982//Drug metabolism - cytochrome P450;ko00052//Galactose metabolism	-	-	-	gi|170104262|ref|XP_001883345.1|/0/predicted protein [Laccaria bicolor S238N-H82]
GME11610_g	>8 fold	3	38	0.53	6.36	3.58496	6.68328e-05	0.000308101	-	-	-	-	gi|299755389|ref|XP_001828629.2|/1.58421e-159/hypothetical protein CC1G_13209 [Coprinopsis cinerea okayama7||130]
GME3092_g	>8 fold	54	668	9.62	111.73	3.53784	0	0	ko01100//Metabolic pathways;ko00624//Polycyclic aromatic hydrocarbon degradation;ko00340//Histidine metabolism;ko00540//Lipopolysaccharide biosynthesis;ko01120//Microbial metabolism in diverse environments;ko00350//Tyrosine metabolism;ko00900//Terpenoid backbone biosynthesis	-	-	-	gi|299739103|ref|XP_001835054.2|/9.56561e-50/hypothetical protein CC1G_06457 [Coprinopsis cinerea okayama7||130]
GME675_g	>8 fold	2	25	0.36	4.18	3.53743	0.000115057	0.000507083	-	-	-	-	gi|336372512|gb|EGO00851.1|/6.77956e-96/hypothetical protein SERLA73DRAFT_159500 [Serpula lacrymans var. lacrymans S7.3]
GME2092_g	>8 fold	8	97	1.43	16.22	3.50369	4.05358e-06	2.29029e-05	-	-	GO:0016829//lyase activity	GO:0044238//primary metabolic process	gi|353236111|emb|CCA68112.1|/0/related to ASD-1 rhamnogalacturonase B precursor [Piriformospora indica DSM 11827]
GME9329_g	>8 fold	2	24	0.36	4.01	3.47753	0.000120226	0.000528074	-	-	-	-	gi|390599073|gb|EIN08470.1|/8.38198e-136/MFS general substrate transporter [Punctularia strigosozonata HHB-11173 SS5]
GME10554_g	>8 fold	2	24	0.36	4.01	3.47753	0.000120226	0.000527778	ko04810//Regulation of actin cytoskeleton;ko04520//Adherens junction	GO:0044464//cell part	GO:0008047//enzyme activator activity;GO:0005083//small GTPase regulator activity	GO:0009966//regulation of signal transduction;GO:0035556//intracellular signal transduction	gi|170099053|ref|XP_001880745.1|/0/predicted protein [Laccaria bicolor S238N-H82]
GME11141_g	>8 fold	13	150	2.32	25.09	3.43492	1.71753e-07	1.15398e-06	-	-	-	-	gi|336388452|gb|EGO29596.1|/1.10507e-18/hypothetical protein SERLADRAFT_433567 [Serpula lacrymans var. lacrymans S7.9]
GME9936_g	>8 fold	2	23	0.36	3.85	3.41879	0.000129504	0.000565963	-	-	-	-	gi|299752148|ref|XP_001830733.2|/6.38554e-85/serum paraoxonase/arylesterase [Coprinopsis cinerea okayama7||130]
GME3964_g	>8 fold	3	33	0.53	5.52	3.3806	6.71398e-05	0.000309334	-	-	-	GO:0006810//transport	gi|299741551|ref|XP_001834544.2|/0/peptide transporter MTD1 [Coprinopsis cinerea okayama7||130]
GME2135_g	>8 fold	2	22	0.36	3.68	3.35364	0.000146108	0.000632164	ko03008//Ribosome biogenesis in eukaryotes;ko03013//RNA transport	-	-	-	gi|392566376|gb|EIW59552.1|/0/POP1-domain-containing protein [Trametes versicolor FP-101664 SS1]
GME6209_g	>8 fold	2	22	0.36	3.68	3.35364	0.000146108	0.000631814	-	-	-	-	gi|393235674|gb|EJD43227.1|/1.99423e-09/hypothetical protein AURDEDRAFT_167643 [Auricularia delicata TFB-10046 SS5]
GME7306_g	>8 fold	3	32	0.53	5.35	3.33547	6.73948e-05	0.000310326	ko00230//Purine metabolism	-	GO:0017111//nucleoside-triphosphatase activity;GO:0005488//binding	-	gi|403417303|emb|CCM04003.1|/3.8607e-65/predicted protein [Fibroporia radiculosa]
GME10207_g	>8 fold	49	516	8.73	86.31	3.30547	1.11022e-15	1.96719e-14	ko00100//Steroid biosynthesis;ko01100//Metabolic pathways;ko01110//Biosynthesis of secondary metabolites	GO:0044464//cell part	-	-	gi|299744907|ref|XP_001831346.2|/0/hypothetical protein CC1G_00893 [Coprinopsis cinerea okayama7||130]
GME405_g	>8 fold	19	199	3.39	33.29	3.29573	3.28426e-09	2.61603e-08	-	-	-	-	-
GME4029_g	>8 fold	2	21	0.36	3.51	3.2854	0.000175724	0.000749512	-	-	-	-	gi|170093760|ref|XP_001878101.1|/3.36639e-83/predicted protein [Laccaria bicolor S238N-H82]
GME4229_g	>8 fold	2	21	0.36	3.51	3.2854	0.000175724	0.000749103	ko04011//MAPK signaling pathway - yeast	GO:0044464//cell part	GO:0005088//Ras guanyl-nucleotide exchange factor activity	GO:0007266//Rho protein signal transduction	gi|299745116|ref|XP_002910870.1|/0/RhoGEF Rgf2 [Coprinopsis cinerea okayama7||130]
GME1639_g	>8 fold	5	51	0.89	8.53	3.26067	2.35318e-05	0.000117045	ko00100//Steroid biosynthesis;ko01100//Metabolic pathways;ko01110//Biosynthesis of secondary metabolites	-	-	-	gi|299745586|ref|XP_001831816.2|/7.27954e-106/hypothetical protein CC1G_05915 [Coprinopsis cinerea okayama7||130]
GME1606_g	>8 fold	3	30	0.53	5.02	3.24362	6.86514e-05	0.000315369	-	-	-	-	gi|170100060|ref|XP_001881248.1|/3.96534e-104/predicted protein [Laccaria bicolor S238N-H82]
GME1844_g	>8 fold	2	20	0.36	3.35	3.21809	0.000228358	0.000948639	-	-	-	-	gi|302680050|ref|XP_003029707.1|/4.084e-15/hypothetical protein SCHCODRAFT_236522 [Schizophyllum commune H4-8]
GME10533_g	>8 fold	2	20	0.36	3.35	3.21809	0.000228358	0.000948135	-	-	-	-	gi|395332275|gb|EJF64654.1|/2.00642e-141/calcium/proton exchanger [Dichomitus squalens LYAD-421 SS1]
GME7541_g	>8 fold	2	20	0.36	3.35	3.21809	0.000228358	0.000947631	ko01100//Metabolic pathways;ko04142//Lysosome;ko00600//Sphingolipid metabolism;ko00511//Other glycan degradation	GO:0000323//lytic vacuole	GO:0004553//hydrolase activity, hydrolyzing O-glycosyl compounds;GO:0043167//ion binding	GO:0006643//membrane lipid metabolic process;GO:0007033//vacuole organization	gi|170118180|ref|XP_001890272.1|/0/glycoside hydrolase family 30 protein [Laccaria bicolor S238N-H82]
GME2319_g	>8 fold	38	372	6.77	62.22	3.20015	8.08242e-14	1.22159e-12	ko02020//Two-component system;ko01100//Metabolic pathways;ko00460//Cyanoamino acid metabolism;ko00940//Phenylpropanoid biosynthesis;ko00500//Starch and sucrose metabolism;ko02030//Bacterial chemotaxis;ko01110//Biosynthesis of secondary metabolites	-	-	-	gi|384497752|gb|EIE88243.1|/1.18316e-49/hypothetical protein RO3G_12954 [Rhizopus delemar RA 99-880]
GME2320_g	>8 fold	5	48	0.89	8.03	3.17352	2.35332e-05	0.000116977	-	-	GO:0005488//binding;GO:0003824//catalytic activity	GO:0008152//metabolic process	gi|299742846|ref|XP_002910599.1|/1.09704e-111/alcohol dehydrogenase [Coprinopsis cinerea okayama7||130]
GME8675_g	>8 fold	48	461	8.55	77.11	3.17292	6.88338e-14	1.06508e-12	-	-	-	-	gi|170091962|ref|XP_001877203.1|/4.86456e-177/predicted protein [Laccaria bicolor S238N-H82]
GME331_g	>8 fold	5	47	0.89	7.86	3.14265	2.35342e-05	0.000116908	-	-	-	-	gi|390596858|gb|EIN06259.1|/0/hypothetical protein PUNSTDRAFT_145550 [Punctularia strigosozonata HHB-11173 SS5]
GME7867_g	>8 fold	3	28	0.53	4.68	3.14244	7.25746e-05	0.000331636	ko05166//HTLV-I infection;ko04914//Progesterone-mediated oocyte maturation;ko04120//Ubiquitin mediated proteolysis;ko04110//Cell cycle;ko04114//Oocyte meiosis;ko04111//Cell cycle - yeast;ko04113//Meiosis - yeast	-	-	GO:0009987//cellular process	gi|170094074|ref|XP_001878258.1|/1.8139e-164/predicted protein [Laccaria bicolor S238N-H82]
GME6678_g	>8 fold	41	385	7.31	64.4	3.13912	1.00808e-13	1.46415e-12	-	-	-	-	gi|170097441|ref|XP_001879940.1|/6.98398e-38/predicted protein [Laccaria bicolor S238N-H82]
GME5829_g	>8 fold	4	37	0.71	6.19	3.12405	4.05494e-05	0.000193675	-	-	-	-	gi|34809533|gb|AAQ82687.1|/8.81776e-06/Epa5p [Candida glabrata]
GME310_g	>8 fold	5	46	0.89	7.69	3.11111	2.35364e-05	0.000116845	-	-	-	-	gi|169853333|ref|XP_001833347.1|/1.7843e-12/hypothetical protein CC1G_11924 [Coprinopsis cinerea okayama7||130]
GME295_g	>8 fold	6	55	1.07	9.2	3.10402	1.33409e-05	6.94974e-05	ko01100//Metabolic pathways;ko03320//PPAR signaling pathway;ko00900//Terpenoid backbone biosynthesis;ko00072//Synthesis and degradation of ketone bodies;ko01110//Biosynthesis of secondary metabolites;ko00650//Butanoate metabolism;ko00785//Lipoic acid metabolism;ko00280//Valine, leucine and isoleucine degradation	-	GO:0046912//transferase activity, transferring acyl groups, acyl groups converted into alkyl on transfer	GO:0006720//isoprenoid metabolic process	gi|169849153|ref|XP_001831280.1|/0/hydroxymethylglutaryl-CoA synthase [Coprinopsis cinerea okayama7||130]
GME5043_g	>8 fold	37	338	6.59	56.54	3.10092	9.08162e-14	1.34147e-12	ko01100//Metabolic pathways;ko00540//Lipopolysaccharide biosynthesis;ko01110//Biosynthesis of secondary metabolites;ko00460//Cyanoamino acid metabolism;ko03010//Ribosome;ko00940//Phenylpropanoid biosynthesis;ko00500//Starch and sucrose metabolism;ko00511//Other glycan degradation;ko00970//Aminoacyl-tRNA biosynthesis	-	GO:0016787//hydrolase activity	-	gi|170096919|ref|XP_001879679.1|/0/glycoside hydrolase family 3 protein [Laccaria bicolor S238N-H82]
GME11446_g	>8 fold	3	27	0.53	4.52	3.09226	7.69726e-05	0.000350299	-	-	GO:0005488//binding;GO:0016787//hydrolase activity	-	gi|170084045|ref|XP_001873246.1|/0/SNF2 family DNA-dependent ATPase [Laccaria bicolor S238N-H82]
GME4005_g	>8 fold	3	27	0.53	4.52	3.09226	7.69726e-05	0.000350095	-	-	-	-	gi|390602064|gb|EIN11457.1|/4.24492e-25/hypothetical protein PUNSTDRAFT_131623 [Punctularia strigosozonata HHB-11173 SS5]
GME3476_g	>8 fold	5	45	0.89	7.53	3.08077	2.354e-05	0.000116788	-	-	GO:0046914//transition metal ion binding	-	gi|392591797|gb|EIW81124.1|/3.31926e-33/hypothetical protein CONPUDRAFT_165342 [Coniophora puteana RWD-64-598 SS2]
GME3090_g	>8 fold	5	45	0.89	7.53	3.08077	2.354e-05	0.000116714	-	-	GO:0016787//hydrolase activity	GO:0044238//primary metabolic process	gi|169856803|ref|XP_001835055.1|/1.28262e-94/GDSL lipase/acylhydrolase [Coprinopsis cinerea okayama7||130]
GME5567_g	>8 fold	191	1719	34.03	287.53	3.07883	1.06581e-14	1.82638e-13	-	-	GO:0003824//catalytic activity	GO:0008152//metabolic process	gi|170087226|ref|XP_001874836.1|/0/predicted protein [Laccaria bicolor S238N-H82]
GME4531_g	>8 fold	13	117	2.32	19.57	3.07645	1.71753e-07	1.15497e-06	-	-	GO:0016787//hydrolase activity	GO:0043170;GO:0009056//catabolic process	gi|170112706|ref|XP_001887554.1|/7.19295e-66/glycoside hydrolase family 24 protein [Laccaria bicolor S238N-H82]
GME8391_g	>8 fold	7	60	1.25	10.04	3.00576	7.41124e-06	4.04975e-05	-	-	-	-	gi|403418857|emb|CCM05557.1|/6.46385e-126/predicted protein [Fibroporia radiculosa]
GME6883_g	>8 fold	392	3352	69.85	560.67	3.00482	0	0	ko01100//Metabolic pathways;ko00061//Fatty acid biosynthesis	GO:0043234//protein complex;GO:0044424//intracellular part	GO:0046872//metal ion binding;GO:0016780//phosphotransferase activity, for other substituted phosphate groups	GO:0009058//biosynthetic process;GO:0006631//fatty acid metabolic process	gi|170099251|ref|XP_001880844.1|/0/fatty acid synthase [Laccaria bicolor S238N-H82]
GME7591_g	>8 fold	4	34	0.71	5.69	3.00254	4.12688e-05	0.000196272	-	-	-	-	-
GME1037_g	>8 fold	4	34	0.71	5.69	3.00254	4.12688e-05	0.000196152	-	-	-	-	gi|170098713|ref|XP_001880575.1|/4.97982e-63/predicted protein [Laccaria bicolor S238N-H82]
GME12039_g	>8 fold	4	34	0.71	5.69	3.00254	4.12688e-05	0.000196033	-	-	-	-	gi|170114923|ref|XP_001888657.1|/0/predicted protein [Laccaria bicolor S238N-H82]
GME2296_g	4-8 fold	68	573	12.12	95.84	2.98324	0	0	-	-	-	-	gi|395330898|gb|EJF63280.1|/4.55142e-105/hypothetical protein DICSQDRAFT_102420 [Dichomitus squalens LYAD-421 SS1]
GME6304_g	4-8 fold	90	758	16.04	126.79	2.98269	0	0	-	-	-	-	-
GME7504_g	4-8 fold	5	42	0.89	7.03	2.98165	2.35764e-05	0.000116821	-	-	-	-	gi|169850497|ref|XP_001831943.1|/1.42015e-09/hypothetical protein CC1G_06994 [Coprinopsis cinerea okayama7||130]
GME148_g	4-8 fold	7	59	1.25	9.87	2.98112	7.41126e-06	4.04693e-05	-	-	GO:0046914//transition metal ion binding;GO:0003677//DNA binding;GO:0001071//nucleic acid binding transcription factor activity	GO:0006351//transcription, DNA-dependent	gi|170105182|ref|XP_001883804.1|/4.129e-19/predicted protein [Laccaria bicolor S238N-H82]
GME11550_g	4-8 fold	3	25	0.53	4.18	2.97944	9.81114e-05	0.000438834	ko03008//Ribosome biogenesis in eukaryotes	-	-	-	gi|170086125|ref|XP_001874286.1|/0/predicted protein [Laccaria bicolor S238N-H82]
GME4749_g	4-8 fold	6	50	1.07	8.36	2.96589	1.33431e-05	6.94625e-05	ko04111//Cell cycle - yeast	-	-	-	gi|169855992|ref|XP_001834658.1|/2.13074e-22/hypothetical protein CC1G_05795 [Coprinopsis cinerea okayama7||130]
GME11054_g	4-8 fold	51	424	9.09	70.92	2.96384	0	0	ko05322//Systemic lupus erythematosus;ko05034//Alcoholism	GO:0000785//chromatin;GO:0043231//intracellular membrane-bounded organelle	GO:0003676//nucleic acid binding	GO:0034728//nucleosome organization	gi|169851380|ref|XP_001832380.1|/2.24498e-44/histone H2A [Coprinopsis cinerea okayama7||130]
GME9154_g	4-8 fold	7	57	1.25	9.53	2.93055	7.4114e-06	4.04418e-05	-	-	-	-	gi|170091580|ref|XP_001877012.1|/1.37417e-65/predicted protein [Laccaria bicolor S238N-H82]
GME5472_g	4-8 fold	202	1636	35.99	273.65	2.92666	0	0	-	-	-	-	gi|336367285|gb|EGN95630.1|/2.93112e-52/hypothetical protein SERLA73DRAFT_186744 [Serpula lacrymans var. lacrymans S7.3]
GME9436_g	4-8 fold	3	24	0.53	4.01	2.91954	0.000121469	0.000532636	-	-	-	-	gi|403411846|emb|CCL98546.1|/1.33845e-118/predicted protein [Fibroporia radiculosa]
GME9525_g	4-8 fold	99	784	17.64	131.14	2.89419	0	0	ko03008//Ribosome biogenesis in eukaryotes	-	GO:0004672//protein kinase activity;GO:0032559	GO:0006464//cellular protein modification process	gi|336364819|gb|EGN93173.1|/1.76879e-180/hypothetical protein SERLA73DRAFT_116321 [Serpula lacrymans var. lacrymans S7.3]
GME8166_g	4-8 fold	43	340	7.66	56.87	2.89225	8.10462e-14	1.22258e-12	-	GO:0031224//intrinsic to membrane	GO:0005275//amine transmembrane transporter activity	GO:0006865//amino acid transport	gi|169859707|ref|XP_001836491.1|/0/high affinity methionine permease [Coprinopsis cinerea okayama7||130]
GME11714_g	4-8 fold	7	55	1.25	9.2	2.87971	7.41182e-06	4.04159e-05	-	-	-	-	-
GME250_g	4-8 fold	6	47	1.07	7.86	2.87692	1.33529e-05	6.94669e-05	-	GO:0031224//intrinsic to membrane	-	GO:0051234//establishment of localization	gi|169849425|ref|XP_001831416.1|/6.22085e-152/mitochondrial carrier protein [Coprinopsis cinerea okayama7||130]
GME860_g	4-8 fold	4	31	0.71	5.19	2.86984	4.50446e-05	0.00021345	ko01100//Metabolic pathways;ko00520//Amino sugar and nucleotide sugar metabolism;ko00500//Starch and sucrose metabolism;ko01110//Biosynthesis of secondary metabolites;ko04111//Cell cycle - yeast	-	-	-	gi|170098278|ref|XP_001880358.1|/2.17082e-75/predicted protein [Laccaria bicolor S238N-H82]
GME2550_g	4-8 fold	3	23	0.53	3.85	2.86079	0.000161901	0.000693202	-	-	-	-	gi|170094288|ref|XP_001878365.1|/2.27928e-13/predicted protein [Laccaria bicolor S238N-H82]
GME6014_g	4-8 fold	3	23	0.53	3.85	2.86079	0.000161901	0.000692823	-	-	-	-	gi|170097003|ref|XP_001879721.1|/8.95919e-06/predicted protein [Laccaria bicolor S238N-H82]
GME2323_g	4-8 fold	6	46	1.07	7.69	2.84537	1.33616e-05	6.9236e-05	-	-	-	-	gi|170088823|ref|XP_001875634.1|/9.77369e-15/predicted protein [Laccaria bicolor S238N-H82]
GME8257_g	4-8 fold	94	717	16.75	119.93	2.83996	0	0	-	-	GO:0005488//binding	GO:0006351//transcription, DNA-dependent	gi|170099435|ref|XP_001880936.1|/2.81215e-70/predicted protein [Laccaria bicolor S238N-H82]
GME9086_g	4-8 fold	418	3149	74.48	526.72	2.82211	4.81836e-13	5.72199e-12	-	-	GO:0070011	-	gi|170118390|ref|XP_001890374.1|/1.04257e-148/predicted protein [Laccaria bicolor S238N-H82]
GME5677_g	4-8 fold	36	271	6.41	45.33	2.82207	1.20126e-13	1.69741e-12	ko00100//Steroid biosynthesis;ko01100//Metabolic pathways	GO:0031224//intrinsic to membrane	GO:0046914//transition metal ion binding;GO:0003824//catalytic activity	GO:0006631//fatty acid metabolic process	gi|170089845|ref|XP_001876145.1|/3.06921e-144/C4-methyl sterol oxidase [Laccaria bicolor S238N-H82]
GME8012_g	4-8 fold	14	105	2.49	17.56	2.81808	8.95782e-08	6.2219e-07	ko01100//Metabolic pathways;ko00500//Starch and sucrose metabolism	-	GO:0016787//hydrolase activity	-	gi|169853419|ref|XP_001833389.1|/0/exo-beta-1,3-glucanase [Coprinopsis cinerea okayama7||130]
GME11041_g	4-8 fold	19	141	3.39	23.58	2.79821	3.28426e-09	2.61336e-08	-	-	-	-	gi|170108854|ref|XP_001885635.1|/2.94491e-35/predicted protein [Laccaria bicolor S238N-H82]
GME11781_g	4-8 fold	3	22	0.53	3.68	2.79564	0.00023158	0.000959473	-	-	-	-	gi|170108979|ref|XP_001885697.1|/2.01074e-13/predicted protein [Laccaria bicolor S238N-H82]
GME1734_g	4-8 fold	3	22	0.53	3.68	2.79564	0.00023158	0.000958965	-	GO:0044464//cell part	GO:0005088//Ras guanyl-nucleotide exchange factor activity	GO:0007266//Rho protein signal transduction	gi|299751886|ref|XP_001830558.2|/2.15009e-36/hypothetical protein CC1G_06824 [Coprinopsis cinerea okayama7||130]
GME1481_g	4-8 fold	292	2154	52.03	360.29	2.79174	0	0	ko04142//Lysosome	-	GO:0070011	-	gi|392592975|gb|EIW82301.1|/0/subtilisin-like protein [Coniophora puteana RWD-64-598 SS2]
GME5790_g	4-8 fold	27	199	4.81	33.29	2.79098	1.57334e-11	1.51592e-10	-	-	-	-	gi|169861371|ref|XP_001837320.1|/2.17245e-168/hypothetical protein CC1G_00456 [Coprinopsis cinerea okayama7||130]
GME4484_g	4-8 fold	6	44	1.07	7.36	2.78209	1.34026e-05	6.94024e-05	-	-	-	-	gi|393214697|gb|EJD00190.1|/3.09206e-71/hypothetical protein FOMMEDRAFT_159840 [Fomitiporia mediterranea MF3/22]
GME7284_g	4-8 fold	4	29	0.71	4.85	2.77209	5.42936e-05	0.000253284	-	-	-	-	gi|336374896|gb|EGO03232.1|/6.16103e-06/hypothetical protein SERLA73DRAFT_174687 [Serpula lacrymans var. lacrymans S7.3]
GME7610_g	4-8 fold	147	1063	26.19	177.8	2.76317	2.06502e-14	3.44788e-13	ko03008//Ribosome biogenesis in eukaryotes;ko03018//RNA degradation	-	-	-	gi|393220668|gb|EJD06154.1|/3.23286e-109/hypothetical protein FOMMEDRAFT_119688 [Fomitiporia mediterranea MF3/22]
GME2540_g	4-8 fold	5	36	0.89	6.02	2.75789	2.47362e-05	0.000122335	ko05131//Shigellosis;ko04120//Ubiquitin mediated proteolysis;ko04340//Hedgehog signaling pathway;ko04310//Wnt signaling pathway;ko04114//Oocyte meiosis;ko04710//Circadian rhythm - mammal;ko04120//Ubiquitin mediated proteolysis;ko04111//Cell cycle - yeast	-	-	-	gi|170096078|ref|XP_001879259.1|/0/predicted protein [Laccaria bicolor S238N-H82]
GME116_g	4-8 fold	9	64	1.6	10.7	2.74147	2.1902e-06	1.27718e-05	-	-	-	-	gi|170105824|ref|XP_001884124.1|/1.88818e-44/predicted protein [Laccaria bicolor S238N-H82]
GME3492_g	4-8 fold	59	420	10.51	70.25	2.74074	0	0	ko01100//Metabolic pathways;ko00360//Phenylalanine metabolism;ko00940//Phenylpropanoid biosynthesis;ko01110//Biosynthesis of secondary metabolites;ko00130//Ubiquinone and other terpenoid-quinone biosynthesis	-	-	-	gi|336382488|gb|EGO23638.1|/4.79901e-135/hypothetical protein SERLADRAFT_416040 [Serpula lacrymans var. lacrymans S7.9]
GME1463_g	4-8 fold	8	57	1.43	9.53	2.73646	4.05442e-06	2.28745e-05	-	-	-	-	gi|170095079|ref|XP_001878760.1|/7.91273e-45/predicted protein [Laccaria bicolor S238N-H82]
GME8_g	4-8 fold	24	170	4.28	28.44	2.73224	1.15596e-10	1.03467e-09	-	-	-	-	gi|299746357|ref|XP_002911037.1|/3.3867e-83/D-lactaldehyde dehydrogenase [Coprinopsis cinerea okayama7||130]
GME6899_g	4-8 fold	669	4729	119.2	791	2.73029	9.4147e-13	1.06464e-11	ko03018//RNA degradation	-	-	-	gi|302674934|ref|XP_003027151.1|/6.91043e-155/hypothetical protein SCHCODRAFT_258688 [Schizophyllum commune H4-8]
GME705_g	4-8 fold	9	63	1.6	10.54	2.71973	2.19024e-06	1.27625e-05	-	-	-	-	gi|336364433|gb|EGN92792.1|/1.41786e-20/hypothetical protein SERLA73DRAFT_190652 [Serpula lacrymans var. lacrymans S7.3]
GME9177_g	4-8 fold	5	35	0.89	5.85	2.71656	2.55974e-05	0.000126274	-	-	-	-	gi|170091490|ref|XP_001876967.1|/1.37838e-21/predicted protein [Laccaria bicolor S238N-H82]
GME8926_g	4-8 fold	52	358	9.27	59.88	2.69143	1.13243e-14	1.92784e-13	-	-	-	-	-
GME9934_g	4-8 fold	111	761	19.78	127.29	2.686	0	0	-	-	-	-	gi|170097766|ref|XP_001880102.1|/8.64629e-105/predicted protein [Laccaria bicolor S238N-H82]
GME9038_g	4-8 fold	517	3544	92.12	592.79	2.68593	0	0	ko04111//Cell cycle - yeast	-	-	-	gi|336372906|gb|EGO01245.1|/2.97036e-47/hypothetical protein SERLA73DRAFT_179378 [Serpula lacrymans var. lacrymans S7.3]
GME3815_g	4-8 fold	9	61	1.6	10.2	2.67243	2.1905e-06	1.27545e-05	-	-	-	-	gi|336370408|gb|EGN98748.1|/1.6031e-91/hypothetical protein SERLA73DRAFT_181375 [Serpula lacrymans var. lacrymans S7.3]
GME5161_g	4-8 fold	4	27	0.71	4.52	2.67043	8.13282e-05	0.000369261	-	-	GO:0003677//DNA binding	GO:0006351//transcription, DNA-dependent	gi|169869288|ref|XP_001841211.1|/1.62033e-91/transcription factor Hsf1 [Coprinopsis cinerea okayama7||130]
GME4180_g	4-8 fold	4	27	0.71	4.52	2.67043	8.13282e-05	0.000369047	-	-	-	-	gi|170087632|ref|XP_001875039.1|/6.4097e-122/predicted protein [Laccaria bicolor S238N-H82]
GME2211_g	4-8 fold	27	182	4.81	30.44	2.66186	1.57334e-11	1.51405e-10	-	-	-	-	gi|336370224|gb|EGN98565.1|/9.70024e-56/hypothetical protein SERLA73DRAFT_110123 [Serpula lacrymans var. lacrymans S7.3]
GME10067_g	4-8 fold	10	67	1.78	11.21	2.65484	1.17173e-06	7.12522e-06	ko04111//Cell cycle - yeast;ko04113//Meiosis - yeast	-	-	-	gi|336384577|gb|EGO25725.1|/1.5999e-101/hypothetical protein SERLADRAFT_415182 [Serpula lacrymans var. lacrymans S7.9]
GME4036_g	4-8 fold	7	47	1.25	7.86	2.6526	7.4582e-06	4.06121e-05	-	GO:0031224//intrinsic to membrane	-	GO:0051234//establishment of localization	gi|336365513|gb|EGN93863.1|/2.03436e-58/hypothetical protein SERLA73DRAFT_188975 [Serpula lacrymans var. lacrymans S7.3]
GME1574_g	4-8 fold	33	220	5.88	36.8	2.64582	4.35874e-13	5.23183e-12	-	-	-	-	gi|170100046|ref|XP_001881241.1|/0/predicted protein [Laccaria bicolor S238N-H82]
GME11493_g	4-8 fold	68	452	12.12	75.6	2.641	0	0	ko00520//Amino sugar and nucleotide sugar metabolism;ko01110//Biosynthesis of secondary metabolites	GO:0031224//intrinsic to membrane;GO:0031966//mitochondrial membrane	GO:0016653//oxidoreductase activity, acting on NADH or NADPH, heme protein as acceptor	GO:0008152//metabolic process	gi|390604159|gb|EIN13550.1|/8.8846e-124/ferredoxin reductase-like C-terminal NADP-linked domain-containing protein [Punctularia strigosozonata HHB-11173 SS5]
GME6784_g	4-8 fold	19	126	3.39	21.08	2.63652	3.28426e-09	2.6107e-08	-	-	-	-	-
GME1594_g	4-8 fold	5	33	0.89	5.52	2.63279	2.95504e-05	0.000144497	ko04141//Protein processing in endoplasmic reticulum	GO:0012507//ER to Golgi transport vesicle membrane	GO:0046914//transition metal ion binding	GO:0048193//Golgi vesicle transport;GO:0015031//protein transport	gi|390599076|gb|EIN08473.1|/0/protein transporter SEC24 [Punctularia strigosozonata HHB-11173 SS5]
GME4881_g	4-8 fold	4	26	0.71	4.35	2.61512	0.000110228	0.000487171	ko00624//Polycyclic aromatic hydrocarbon degradation;ko01100//Metabolic pathways;ko00627//Aminobenzoate degradation;ko00363//Bisphenol degradation;ko01110//Biosynthesis of secondary metabolites;ko00903//Limonene and pinene degradation;ko00945//Stilbenoid, diarylheptanoid and gingerol biosynthesis;ko01120//Microbial metabolism in diverse environments	-	GO:0016491//oxidoreductase activity;GO:0005506//iron ion binding	-	gi|170109003|ref|XP_001885709.1|/0/predicted protein [Laccaria bicolor S238N-H82]
GME7388_g	4-8 fold	36	232	6.41	38.81	2.59803	1.20126e-13	1.70048e-12	ko03320//PPAR signaling pathway;ko01040//Biosynthesis of unsaturated fatty acids	GO:0043231//intracellular membrane-bounded organelle;GO:0031224//intrinsic to membrane	GO:0016215;GO:0005506//iron ion binding	GO:0006631//fatty acid metabolic process	gi|170107261|ref|XP_001884841.1|/0/delta 9-fatty acid desaturase protein [Laccaria bicolor S238N-H82]
GME257_g	4-8 fold	164	1054	29.22	176.3	2.593	5.19584e-14	8.21868e-13	ko00620//Pyruvate metabolism;ko04910//Insulin signaling pathway;ko01100//Metabolic pathways;ko04920//Adipocytokine signaling pathway;ko00061//Fatty acid biosynthesis;ko00640//Propanoate metabolism	-	GO:0016421//CoA carboxylase activity;GO:0016879//ligase activity, forming carbon-nitrogen bonds;GO:0032559	GO:0006631//fatty acid metabolic process	gi|299744990|ref|XP_002910856.1|/0/acetyl CoA carboxylase [Coprinopsis cinerea okayama7||130]
GME8706_g	4-8 fold	5	32	0.89	5.35	2.58766	3.37538e-05	0.000163517	-	-	GO:0004672//protein kinase activity;GO:0032559	GO:0006464//cellular protein modification process	gi|336373381|gb|EGO01719.1|/0/hypothetical protein SERLA73DRAFT_48914 [Serpula lacrymans var. lacrymans S7.3]
GME5042_g	4-8 fold	5	32	0.89	5.35	2.58766	3.37538e-05	0.000163415	ko03050//Proteasome;ko05169//Epstein-Barr virus infection	GO:0044424//intracellular part	-	-	gi|170110240|ref|XP_001886326.1|/6.85205e-103/predicted protein [Laccaria bicolor S238N-H82]
GME8040_g	4-8 fold	5	32	0.89	5.35	2.58766	3.37538e-05	0.000163314	-	-	GO:0003676//nucleic acid binding;GO:0008168//methyltransferase activity	GO:0042254//ribosome biogenesis;GO:0006730//one-carbon metabolic process	gi|389748961|gb|EIM90138.1|/0/NOL1/NOP2/sun family RNA met [Stereum hirsutum FP-91666 SS1]
GME3303_g	4-8 fold	5	32	0.89	5.35	2.58766	3.37538e-05	0.000163213	-	-	-	-	gi|63079023|gb|AAY29572.1|/8.35704e-134/volvatoxin A1 precursor [Volvariella volvacea]
GME9501_g	4-8 fold	6	38	1.07	6.36	2.57142	1.48601e-05	7.64427e-05	ko05130//Pathogenic Escherichia coli infection	-	GO:0005488//binding	-	gi|336389988|gb|EGO31131.1|/6.91051e-83/hypothetical protein SERLADRAFT_444710 [Serpula lacrymans var. lacrymans S7.9]
GME8828_g	4-8 fold	6	38	1.07	6.36	2.57142	1.48601e-05	7.63924e-05	-	-	-	-	gi|170091126|ref|XP_001876785.1|/1.54836e-120/predicted protein [Laccaria bicolor S238N-H82]
GME1089_g	4-8 fold	13	82	2.32	13.72	2.56408	1.71754e-07	1.153e-06	-	-	-	-	gi|170113258|ref|XP_001887829.1|/4.58748e-52/predicted protein [Laccaria bicolor S238N-H82]
GME9689_g	4-8 fold	14	88	2.49	14.72	2.56356	8.95784e-08	6.21639e-07	-	-	-	-	gi|376372664|gb|AFB35538.1|/0/glycogenin-1 [Volvariella volvacea]
GME9961_g	4-8 fold	4	25	0.71	4.18	2.55761	0.000159027	0.000683144	ko00240//Pyrimidine metabolism;ko00760//Nicotinate and nicotinamide metabolism;ko01100//Metabolic pathways;ko00230//Purine metabolism	-	-	-	gi|403414425|emb|CCM01125.1|/5.99937e-139/predicted protein [Fibroporia radiculosa]
GME1325_g	4-8 fold	108	677	19.24	113.24	2.5572	0	0	-	-	-	-	gi|170108308|ref|XP_001885363.1|/1.1983e-132/predicted protein [Laccaria bicolor S238N-H82]
GME7347_g	4-8 fold	5	31	0.89	5.19	2.54386	4.0831e-05	0.000194901	-	-	-	-	gi|170112350|ref|XP_001887377.1|/1.07261e-64/predicted protein [Laccaria bicolor S238N-H82]
GME11620_g	4-8 fold	5	31	0.89	5.19	2.54386	4.0831e-05	0.000194782	-	-	-	GO:0006810//transport	gi|170086045|ref|XP_001874246.1|/0/OPT oligopeptide transporter [Laccaria bicolor S238N-H82]
GME3930_g	4-8 fold	65	402	11.58	67.24	2.53768	0	0	ko02010//ABC transporters;ko04976//Bile secretion	-	GO:0017111//nucleoside-triphosphatase activity;GO:0000166//nucleotide binding	GO:0009987//cellular process;GO:0006810//transport	gi|170110008|ref|XP_001886210.1|/0/multidrug resistance-associated ABC transporter [Laccaria bicolor S238N-H82]
GME5081_g	4-8 fold	12	74	2.14	12.38	2.53233	3.27738e-07	2.13234e-06	ko04260//Cardiac muscle contraction;ko05416//Viral myocarditis;ko05410//Hypertrophic cardiomyopathy (HCM);ko04270//Vascular smooth muscle contraction;ko04530//Tight junction;ko05132//Salmonella infection;ko04810//Regulation of actin cytoskeleton;ko05414//Dilated cardiomyopathy	-	GO:0005488//binding	-	gi|299741011|ref|XP_001834155.2|/2.61507e-151/hypothetical protein CC1G_09112 [Coprinopsis cinerea okayama7||130]
GME7710_g	4-8 fold	23	141	4.1	23.58	2.52387	2.25752e-10	1.96878e-09	-	-	-	-	-
GME2165_g	4-8 fold	16	98	2.85	16.39	2.52378	2.408e-08	1.75034e-07	-	GO:0044464//cell part	GO:0046914//transition metal ion binding	-	gi|392566227|gb|EIW59403.1|/9.63409e-56/hypothetical protein TRAVEDRAFT_64470 [Trametes versicolor FP-101664 SS1]
GME9354_g	4-8 fold	25	153	4.45	25.59	2.5237	5.92506e-11	5.42772e-10	-	-	-	-	gi|170084637|ref|XP_001873542.1|/4.11393e-17/predicted protein [Laccaria bicolor S238N-H82]
GME1637_g	4-8 fold	16	97	2.85	16.22	2.50874	2.408e-08	1.75197e-07	-	GO:0031224//intrinsic to membrane	GO:0015101//organic cation transmembrane transporter activity	GO:0015696//ammonium transport	gi|302685634|ref|XP_003032497.1|/2.63411e-144/ammonium transporter [Schizophyllum commune H4-8]
GME495_g	4-8 fold	4	24	0.71	4.01	2.49771	0.000241022	0.00099385	-	-	-	-	gi|403420429|emb|CCM07129.1|/3.95358e-10/predicted protein [Fibroporia radiculosa]
GME4049_g	4-8 fold	4	24	0.71	4.01	2.49771	0.000241022	0.000993326	ko01100//Metabolic pathways;ko00513//Various types of N-glycan biosynthesis;ko00510//N-Glycan biosynthesis	-	-	-	gi|390598548|gb|EIN07946.1|/2.40016e-137/alpha-1,3-mannosyltransferase ALG2 [Punctularia strigosozonata HHB-11173 SS5]
GME9891_g	4-8 fold	4	24	0.71	4.01	2.49771	0.000241022	0.000992802	-	-	-	-	gi|170110600|ref|XP_001886505.1|/4.96445e-97/predicted protein [Laccaria bicolor S238N-H82]
GME1959_g	4-8 fold	5	30	0.89	5.02	2.49581	5.26978e-05	0.000246871	ko01100//Metabolic pathways;ko00330//Arginine and proline metabolism	-	-	-	gi|170090125|ref|XP_001876285.1|/0/GTP binding protein [Laccaria bicolor S238N-H82]
GME2362_g	4-8 fold	5	30	0.89	5.02	2.49581	5.26978e-05	0.000246723	-	-	-	-	-
GME2014_g	4-8 fold	6	36	1.07	6.02	2.49215	1.76548e-05	8.93488e-05	-	-	-	-	gi|302698151|ref|XP_003038754.1|/1.94457e-87/hypothetical protein SCHCODRAFT_104205 [Schizophyllum commune H4-8]
GME7439_g	4-8 fold	7	42	1.25	7.03	2.4916	8.05716e-06	4.37517e-05	-	-	-	-	gi|170084911|ref|XP_001873679.1|/4.74381e-124/predicted protein [Laccaria bicolor S238N-H82]
GME6096_g	4-8 fold	8	48	1.43	8.03	2.48938	4.15118e-06	2.33698e-05	-	-	-	-	gi|169868123|ref|XP_001840636.1|/2.14506e-13/hypothetical protein CC1G_11284 [Coprinopsis cinerea okayama7||130]
GME1718_g	4-8 fold	143	854	25.48	142.84	2.48696	0	0	-	-	-	-	-
GME7782_g	4-8 fold	16	95	2.85	15.89	2.47909	2.40802e-08	1.74872e-07	-	-	-	-	gi|170094710|ref|XP_001878576.1|/0/predicted protein [Laccaria bicolor S238N-H82]
GME10674_g	4-8 fold	28	166	4.99	27.77	2.47642	8.17502e-12	8.03517e-11	ko04141//Protein processing in endoplasmic reticulum;ko05162//Measles;ko05160//Hepatitis C;ko05010//Alzheimer's disease;ko05169//Epstein-Barr virus infection;ko05164//Influenza A;ko05168//Herpes simplex infection	-	GO:0004672//protein kinase activity;GO:0000166//nucleotide binding	GO:0006412//translation	gi|170106602|ref|XP_001884512.1|/0/predicted protein [Laccaria bicolor S238N-H82]
GME11397_g	4-8 fold	90	532	16.04	88.99	2.47197	0	0	ko00630//Glyoxylate and dicarboxylate metabolism;ko03010//Ribosome;ko01110//Biosynthesis of secondary metabolites	GO:0043234//protein complex	-	GO:0006546//glycine catabolic process	gi|169844107|ref|XP_001828775.1|/1.06967e-33/glycine dehydrogenase [Coprinopsis cinerea okayama7||130]
GME10863_g	4-8 fold	8	47	1.43	7.86	2.45851	4.2169e-06	2.37057e-05	ko00980//Metabolism of xenobiotics by cytochrome P450	-	GO:0003824//catalytic activity	GO:0008152//metabolic process	gi|299741590|ref|XP_001834569.2|/1.26584e-136/aldo/keto reductase [Coprinopsis cinerea okayama7||130]
GME8960_g	4-8 fold	36	210	6.41	35.13	2.45431	1.20126e-13	1.70667e-12	-	-	GO:0016491//oxidoreductase activity	-	gi|389616328|gb|AFK91528.1|/6.01885e-121/manganese peroxidase 1 [Cerrena unicolor]
GME9070_g	4-8 fold	54	315	9.62	52.69	2.45342	0	0	-	-	-	-	gi|392563263|gb|EIW56442.1|/0/MFS general substrate transporter [Trametes versicolor FP-101664 SS1]
GME5387_g	4-8 fold	6	35	1.07	5.85	2.45083	2.05738e-05	0.000103319	ko00910//Nitrogen metabolism	-	-	-	gi|169852754|ref|XP_001833059.1|/1.00599e-71/carbonic anhydrase [Coprinopsis cinerea okayama7||130]
GME8096_g	4-8 fold	27	157	4.81	26.26	2.44876	1.57334e-11	1.51779e-10	-	-	-	-	gi|170099083|ref|XP_001880760.1|/1.73631e-54/predicted protein [Laccaria bicolor S238N-H82]
GME11260_g	4-8 fold	5	29	0.89	4.85	2.44611	7.25092e-05	0.000331725	-	-	-	-	gi|170085441|ref|XP_001873944.1|/3.10645e-133/predicted protein [Laccaria bicolor S238N-H82]
GME4332_g	4-8 fold	5	29	0.89	4.85	2.44611	7.25092e-05	0.000331531	ko01100//Metabolic pathways;ko00600//Sphingolipid metabolism	GO:0016020//membrane	-	GO:0008152//metabolic process	gi|169849718|ref|XP_001831558.1|/1.3426e-109/sphingosine hydroxylase [Coprinopsis cinerea okayama7||130]
GME11338_g	4-8 fold	10	58	1.78	9.7	2.44611	1.17801e-06	7.15782e-06	ko04113//Meiosis - yeast	-	GO:0004672//protein kinase activity;GO:0032559	GO:0006464//cellular protein modification process	gi|302695227|ref|XP_003037292.1|/0/hypothetical protein SCHCODRAFT_80803 [Schizophyllum commune H4-8]
GME6905_g	4-8 fold	9	52	1.6	8.7	2.44294	2.23154e-06	1.29838e-05	-	-	-	-	gi|403414706|emb|CCM01406.1|/0/predicted protein [Fibroporia radiculosa]
GME487_g	4-8 fold	173	992	30.82	165.93	2.42864	2.77112e-13	3.51518e-12	ko01100//Metabolic pathways;ko00909//Sesquiterpenoid and triterpenoid biosynthesis;ko01110//Biosynthesis of secondary metabolites	GO:0031224//intrinsic to membrane	GO:0004311//farnesyltranstransferase activity	GO:0006629//lipid metabolic process	gi|299744518|ref|XP_001831087.2|/0/squalene synthase [Coprinopsis cinerea okayama7||130]
GME10882_g	4-8 fold	10	57	1.78	9.53	2.4206	1.18221e-06	7.17777e-06	ko03430//Mismatch repair;ko01100//Metabolic pathways;ko03440//Homologous recombination;ko01040//Biosynthesis of unsaturated fatty acids;ko00061//Fatty acid biosynthesis;ko01110//Biosynthesis of secondary metabolites;ko00640//Propanoate metabolism;ko00620//Pyruvate metabolism;ko03410//Base excision repair;ko01120//Microbial metabolism in diverse environments	-	-	-	gi|170103344|ref|XP_001882887.1|/6.74462e-61/predicted protein [Laccaria bicolor S238N-H82]
GME2965_g	4-8 fold	53	301	9.44	50.35	2.41513	0	0	-	GO:0016020//membrane	-	GO:0006810//transport	gi|170111838|ref|XP_001887122.1|/0/sulfate anion transporter [Laccaria bicolor S238N-H82]
GME9792_g	4-8 fold	6	34	1.07	5.69	2.41082	2.54244e-05	0.0001255	-	-	-	-	gi|392593122|gb|EIW82448.1|/0/Clavaminate synthase-like protein [Coniophora puteana RWD-64-598 SS2]
GME11500_g	4-8 fold	63	356	11.23	59.55	2.40674	0	0	ko00230//Purine metabolism;ko04113//Meiosis - yeast	-	-	-	gi|170085319|ref|XP_001873883.1|/0/predicted protein [Laccaria bicolor S238N-H82]
GME3526_g	4-8 fold	21	118	3.74	19.74	2.40001	8.62302e-10	7.19106e-09	-	-	-	-	gi|389750795|gb|EIM91868.1|/7.49955e-171/FAD/NAD-P-binding domain-containing protein [Stereum hirsutum FP-91666 SS1]
GME9524_g	4-8 fold	258	1448	45.97	242.2	2.39743	1.74305e-13	2.37286e-12	ko00520//Amino sugar and nucleotide sugar metabolism	-	GO:0008375//acetylglucosaminyltransferase activity	GO:0006023	gi|299756376|ref|XP_001829291.2|/0/chitin synthase 2 [Coprinopsis cinerea okayama7||130]
GME8815_g	4-8 fold	10	56	1.78	9.37	2.39617	1.18916e-06	7.21437e-06	-	-	-	-	gi|336381560|gb|EGO22711.1|/1.41841e-06/hypothetical protein SERLADRAFT_393218 [Serpula lacrymans var. lacrymans S7.9]
GME4880_g	4-8 fold	5	28	0.89	4.68	2.39463	0.000105432	0.000468358	-	-	-	-	gi|392565222|gb|EIW58399.1|/0/kinesin-domain-containing protein [Trametes versicolor FP-101664 SS1]
GME9011_g	4-8 fold	5	28	0.89	4.68	2.39463	0.000105432	0.000468092	-	-	-	-	gi|170113984|ref|XP_001888190.1|/2.51723e-50/predicted protein [Laccaria bicolor S238N-H82]
GME8187_g	4-8 fold	33	184	5.88	30.78	2.38811	4.35874e-13	5.23988e-12	-	-	-	-	gi|170113984|ref|XP_001888190.1|/8.88693e-36/predicted protein [Laccaria bicolor S238N-H82]
GME5038_g	4-8 fold	9	50	1.6	8.36	2.38543	2.30448e-06	1.33982e-05	-	-	GO:0004672//protein kinase activity;GO:0032559	GO:0006464//cellular protein modification process	gi|299740938|ref|XP_001834109.2|/0/CAMK/CAMKL/Kin4 protein kinase [Coprinopsis cinerea okayama7||130]
GME9770_g	4-8 fold	18	100	3.21	16.73	2.38179	6.39488e-09	4.92797e-08	-	-	-	-	gi|170085483|ref|XP_001873965.1|/1.1535e-64/predicted protein [Laccaria bicolor S238N-H82]
GME7752_g	4-8 fold	60	333	10.69	55.7	2.38142	0	0	ko01100//Metabolic pathways;ko00360//Phenylalanine metabolism;ko00340//Histidine metabolism;ko00010//Glycolysis / Gluconeogenesis;ko00410//beta-Alanine metabolism;ko00980//Metabolism of xenobiotics by cytochrome P450;ko00350//Tyrosine metabolism;ko01120//Microbial metabolism in diverse environments;ko00982//Drug metabolism - cytochrome P450;ko00903//Limonene and pinene degradation;ko00626//Naphth…	-	-	GO:0008152//metabolic process	gi|169853957|ref|XP_001833656.1|/0/meiotic Sister-Chromatid recombination aldehyde dehydrogenase [Coprinopsis cinerea okayama7||130]
GME10260_g	4-8 fold	110	610	19.6	102.03	2.38007	0	0	-	-	-	-	gi|170108322|ref|XP_001885370.1|/8.86571e-43/predicted protein [Laccaria bicolor S238N-H82]
GME7868_g	4-8 fold	141	781	25.12	130.63	2.37858	0	0	-	-	-	-	gi|170094076|ref|XP_001878259.1|/2.8241e-36/predicted protein [Laccaria bicolor S238N-H82]
GME11084_g	4-8 fold	76	419	13.54	70.08	2.37178	0	0	ko04141//Protein processing in endoplasmic reticulum	-	GO:0016740//transferase activity	-	gi|336375608|gb|EGO03944.1|/0/glycosyltransferase family 24 protein [Serpula lacrymans var. lacrymans S7.3]
GME9692_g	4-8 fold	10	55	1.78	9.2	2.36976	1.20062e-06	7.27262e-06	ko04113//Meiosis - yeast	GO:0043231//intracellular membrane-bounded organelle	GO:0003676//nucleic acid binding;GO:0042623//ATPase activity, coupled;GO:0032559	GO:0006310//DNA recombination	gi|302698277|ref|XP_003038817.1|/1.01222e-145/RecA family ATPase [Schizophyllum commune H4-8]
GME1070_g	4-8 fold	6	33	1.07	5.52	2.36706	3.34524e-05	0.000162258	ko00511//Other glycan degradation	-	GO:0003824//catalytic activity;GO:0005488//binding	-	gi|170106487|ref|XP_001884455.1|/0/predicted protein [Laccaria bicolor S238N-H82]
GME3007_g	4-8 fold	30	165	5.35	27.6	2.36706	2.3086e-12	2.44436e-11	-	GO:0044464//cell part	GO:0046914//transition metal ion binding	-	gi|170104178|ref|XP_001883303.1|/1.04439e-43/predicted protein [Laccaria bicolor S238N-H82]
GME5001_g	4-8 fold	19	103	3.39	17.23	2.34557	3.2843e-09	2.60808e-08	-	-	-	-	-
GME3773_g	4-8 fold	5	27	0.89	4.52	2.34445	0.000159873	0.000686402	-	-	-	-	gi|299746953|ref|XP_001839426.2|/1.30072e-12/hypothetical protein CC1G_06639 [Coprinopsis cinerea okayama7||130]
GME7684_g	4-8 fold	5	27	0.89	4.52	2.34445	0.000159873	0.000686025	-	-	-	-	gi|392596286|gb|EIW85609.1|/1.64559e-91/growth factor receptor domain-containing protein [Coniophora puteana RWD-64-598 SS2]
GME8796_g	4-8 fold	5	27	0.89	4.52	2.34445	0.000159873	0.000685648	-	-	-	-	gi|302694397|ref|XP_003036877.1|/5.51479e-29/hypothetical protein SCHCODRAFT_103214 [Schizophyllum commune H4-8]
GME7898_g	4-8 fold	172	930	30.65	155.56	2.34351	1.17684e-14	1.99043e-13	-	-	GO:0046872//metal ion binding	GO:0006351//transcription, DNA-dependent	gi|390598191|gb|EIN07589.1|/0/hypothetical protein PUNSTDRAFT_126610 [Punctularia strigosozonata HHB-11173 SS5]
GME8029_g	4-8 fold	22	118	3.92	19.74	2.3322	4.41272e-10	3.78496e-09	ko03430//Mismatch repair;ko05200//Pathways in cancer;ko05210//Colorectal cancer	-	-	-	gi|389748764|gb|EIM89941.1|/0/hypothetical protein STEHIDRAFT_153780 [Stereum hirsutum FP-91666 SS1]
GME70_g	4-8 fold	11	59	1.96	9.87	2.3322	6.3388e-07	3.99447e-06	-	-	-	-	gi|336366799|gb|EGN95145.1|/1.98498e-64/hypothetical protein SERLA73DRAFT_125470 [Serpula lacrymans var. lacrymans S7.3]
GME9423_g	4-8 fold	19	102	3.39	17.06	2.33126	3.28432e-09	2.60545e-08	ko04111//Cell cycle - yeast	GO:0044464//cell part	GO:0005099//Ras GTPase activator activity	GO:0032318//regulation of Ras GTPase activity	gi|170084589|ref|XP_001873518.1|/0/predicted protein [Laccaria bicolor S238N-H82]
GME8352_g	4-8 fold	20	107	3.56	17.9	2.33001	1.68392e-09	1.36921e-08	ko01100//Metabolic pathways;ko00500//Starch and sucrose metabolism	-	GO:0016798//hydrolase activity, acting on glycosyl bonds;GO:0043167//ion binding	GO:0044238//primary metabolic process	gi|170091632|ref|XP_001877038.1|/0/glycoside hydrolase family 13 protein [Laccaria bicolor S238N-H82]
GME2796_g	4-8 fold	108	577	19.24	96.51	2.32657	0	0	ko04113//Meiosis - yeast	GO:0031224//intrinsic to membrane	GO:0022857//transmembrane transporter activity	GO:0006810//transport	gi|170109488|ref|XP_001885951.1|/0/predicted protein [Laccaria bicolor S238N-H82]
GME4308_g	4-8 fold	24	128	4.28	21.41	2.3226	1.15596e-10	1.03586e-09	ko01100//Metabolic pathways;ko00920//Sulfur metabolism;ko00910//Nitrogen metabolism;ko01040//Biosynthesis of unsaturated fatty acids;ko01120//Microbial metabolism in diverse environments	GO:0043234//protein complex	GO:0051536//iron-sulfur cluster binding;GO:0005506//iron ion binding;GO:0016668//oxidoreductase activity, acting on a sulfur group of donors, NAD or NADP as acceptor;GO:0000166//nucleotide binding	GO:0044272//sulfur compound biosynthetic process;GO:0006520//cellular amino acid metabolic process	gi|169849722|ref|XP_001831560.1|/0/sulfite reductase subunit beta [Coprinopsis cinerea okayama7||130]
GME8221_g	4-8 fold	6	32	1.07	5.35	2.32193	4.66822e-05	0.000220541	ko00100//Steroid biosynthesis;ko01100//Metabolic pathways;ko01110//Biosynthesis of secondary metabolites	GO:0044464//cell part	-	-	gi|299749510|ref|XP_001836156.2|/0/C-14 sterol reductase [Coprinopsis cinerea okayama7||130]
GME4178_g	4-8 fold	26	137	4.63	22.92	2.30752	3.04882e-11	2.85653e-10	-	-	-	-	gi|170087580|ref|XP_001875013.1|/2.85444e-40/predicted protein [Laccaria bicolor S238N-H82]
GME72_g	4-8 fold	220	1157	39.2	193.53	2.30363	2.74004e-13	3.5042e-12	-	-	-	-	gi|170105812|ref|XP_001884118.1|/5.72326e-137/predicted protein [Laccaria bicolor S238N-H82]
GME10020_g	4-8 fold	18	94	3.21	15.72	2.29196	6.3957e-09	4.92374e-08	-	-	GO:0004672//protein kinase activity;GO:0032559	GO:0006464//cellular protein modification process	gi|299751828|ref|XP_001830529.2|/2.85321e-158/STE/STE20/YSK protein kinase [Coprinopsis cinerea okayama7||130]
GME2287_g	4-8 fold	37	192	6.59	32.11	2.28467	9.08162e-14	1.34401e-12	-	-	-	-	-
GME10218_g	4-8 fold	6	31	1.07	5.19	2.27812	6.83854e-05	0.000314516	ko04113//Meiosis - yeast	GO:0031224//intrinsic to membrane	GO:0022857//transmembrane transporter activity	GO:0071702	gi|170107843|ref|XP_001885131.1|/0/predicted protein [Laccaria bicolor S238N-H82]
GME9467_g	4-8 fold	15	77	2.67	12.88	2.27022	4.6664e-08	3.30882e-07	-	-	GO:0003824//catalytic activity	-	gi|392562510|gb|EIW55690.1|/9.3757e-38/hypothetical protein TRAVEDRAFT_129010 [Trametes versicolor FP-101664 SS1]
GME8626_g	4-8 fold	7	36	1.25	6.02	2.26784	2.09738e-05	0.000105125	-	-	-	-	gi|170091716|ref|XP_001877080.1|/9.24462e-38/predicted protein [Laccaria bicolor S238N-H82]
GME5791_g	4-8 fold	34	174	6.06	29.1	2.26363	2.57128e-13	3.3046e-12	-	-	-	-	gi|299752216|ref|XP_001830778.2|/3.4224e-47/hypothetical protein CC1G_03315 [Coprinopsis cinerea okayama7||130]
GME2529_g	4-8 fold	17	87	3.03	14.55	2.26363	1.24341e-08	9.29764e-08	-	-	-	-	gi|170096102|ref|XP_001879271.1|/1.21348e-09/predicted protein [Laccaria bicolor S238N-H82]
GME7193_g	4-8 fold	25	127	4.45	21.24	2.25491	5.92506e-11	5.42136e-10	-	-	-	-	-
GME6682_g	4-8 fold	18	91	3.21	15.22	2.24532	6.39862e-09	4.92114e-08	ko01100//Metabolic pathways;ko00564//Glycerophospholipid metabolism	-	-	-	gi|299740735|ref|XP_001833959.2|/0/phosphatidylethanolamine N-methyltransferase [Coprinopsis cinerea okayama7||130]
GME543_g	4-8 fold	14	70	2.49	11.71	2.23352	9.10088e-08	6.31005e-07	ko05131//Shigellosis;ko05100//Bacterial invasion of epithelial cells;ko04666//Fc gamma R-mediated phagocytosis;ko05132//Salmonella infection;ko05130//Pathogenic Escherichia coli infection;ko04810//Regulation of actin cytoskeleton;ko01100//Metabolic pathways;ko00564//Glycerophospholipid metabolism;ko00561//Glycerolipid metabolism;ko00592//alpha-Linolenic acid metabolism	-	GO:0016787//hydrolase activity	-	gi|395325286|gb|EJF57711.1|/1.39158e-45/lipase [Dichomitus squalens LYAD-421 SS1]
GME8420_g	4-8 fold	14	70	2.49	11.71	2.23352	9.10088e-08	6.30446e-07	-	-	GO:0016787//hydrolase activity	-	gi|169861640|ref|XP_001837454.1|/0/hypothetical protein CC1G_01366 [Coprinopsis cinerea okayama7||130]
GME11162_g	4-8 fold	11	55	1.96	9.2	2.23078	7.09072e-07	4.45393e-06	ko00100//Steroid biosynthesis;ko01100//Metabolic pathways;ko01110//Biosynthesis of secondary metabolites	-	GO:0016741	GO:0006730//one-carbon metabolic process;GO:0008202//steroid metabolic process	gi|169851301|ref|XP_001832341.1|/1.18074e-178/delta-sterol C-methyltransferase [Coprinopsis cinerea okayama7||130]
GME2707_g	4-8 fold	7	35	1.25	5.85	2.22651	2.96558e-05	0.000144922	-	-	-	-	gi|170100284|ref|XP_001881360.1|/1.51293e-100/predicted protein [Laccaria bicolor S238N-H82]
GME2046_g	4-8 fold	220	1087	39.2	181.82	2.21359	2.74004e-13	3.48708e-12	-	-	-	-	gi|390596443|gb|EIN05845.1|/1.13308e-06/hypothetical protein PUNSTDRAFT_145751 [Punctularia strigosozonata HHB-11173 SS5]
GME8147_g	4-8 fold	51	252	9.09	42.15	2.21318	0	0	-	-	-	-	gi|170104256|ref|XP_001883342.1|/2.28374e-09/predicted protein [Laccaria bicolor S238N-H82]
GME10090_g	4-8 fold	22	108	3.92	18.06	2.20387	4.41342e-10	3.78141e-09	-	-	-	-	gi|242208737|ref|XP_002470218.1|/9.38239e-55/predicted protein [Postia placenta Mad-698-R]
GME6898_g	4-8 fold	116	569	20.67	95.17	2.20297	4.19664e-14	6.84604e-13	ko04146//Peroxisome	-	GO:0016740//transferase activity	-	gi|299749578|ref|XP_001836207.2|/0/carnitine acetyltransferase [Coprinopsis cinerea okayama7||130]
GME4358_g	4-8 fold	16	78	2.85	13.05	2.19502	2.4326e-08	1.7633e-07	-	-	GO:0005488//binding	-	gi|170088016|ref|XP_001875231.1|/0/predicted protein [Laccaria bicolor S238N-H82]
GME1797_g	4-8 fold	37	180	6.59	30.11	2.19189	9.08162e-14	1.33894e-12	ko04011//MAPK signaling pathway - yeast	-	GO:0004872//receptor activity;GO:0016301//kinase activity	GO:0050896//response to stimulus;GO:0044238//primary metabolic process;GO:0044260;GO:0050794//regulation of cellular process	gi|302685153|ref|XP_003032257.1|/0/phytochrome-like protein [Schizophyllum commune H4-8]
GME8359_g	4-8 fold	58	282	10.33	47.17	2.19103	0	0	-	-	-	-	gi|299748061|ref|XP_002911249.1|/0/glucosidase [Coprinopsis cinerea okayama7||130]
GME3856_g	4-8 fold	465	2253	82.85	376.85	2.18542	0	0	-	-	GO:0032559;GO:0016462//pyrophosphatase activity	-	gi|170097387|ref|XP_001879913.1|/1.16793e-166/predicted protein [Laccaria bicolor S238N-H82]
GME8406_g	4-8 fold	24	116	4.28	19.4	2.18037	1.15608e-10	1.0336e-09	ko04540//Gap junction;ko05130//Pathogenic Escherichia coli infection;ko04145//Phagosome	GO:0032991//macromolecular complex;GO:0015630//microtubule cytoskeleton	GO:0017111//nucleoside-triphosphatase activity;GO:0032561//guanyl ribonucleotide binding	GO:0043623//cellular protein complex assembly;GO:0009207;GO:0007017//microtubule-based process	gi|169861658|ref|XP_001837463.1|/0/alpha-tubulin [Coprinopsis cinerea okayama7||130]
GME4949_g	4-8 fold	1827	8801	325.53	1472.1	2.17701	2.3892e-12	2.51946e-11	ko00624//Polycyclic aromatic hydrocarbon degradation;ko01100//Metabolic pathways;ko00627//Aminobenzoate degradation;ko00363//Bisphenol degradation;ko01110//Biosynthesis of secondary metabolites;ko00903//Limonene and pinene degradation;ko00945//Stilbenoid, diarylheptanoid and gingerol biosynthesis;ko01120//Microbial metabolism in diverse environments	-	-	-	gi|392563156|gb|EIW56335.1|/2.56914e-120/cytochrome P450 [Trametes versicolor FP-101664 SS1]
GME9816_g	4-8 fold	97	466	17.28	77.95	2.17345	1.06581e-14	1.83442e-13	ko00100//Steroid biosynthesis;ko01100//Metabolic pathways	GO:0043231//intracellular membrane-bounded organelle	GO:0016863//intramolecular oxidoreductase activity, transposing C=C bonds	GO:0008204//ergosterol metabolic process	gi|299747117|ref|XP_001841269.2|/4.87486e-99/C-8 sterol isomerase [Coprinopsis cinerea okayama7||130]
GME7748_g	4-8 fold	9	43	1.6	7.19	2.16792	5.83872e-06	3.23114e-05	-	-	-	-	gi|170093886|ref|XP_001878164.1|/6.04701e-112/predicted protein [Laccaria bicolor S238N-H82]
GME7160_g	4-8 fold	8	38	1.43	6.36	2.15301	1.86852e-05	9.42583e-05	ko00643//Styrene degradation;ko01100//Metabolic pathways;ko00460//Cyanoamino acid metabolism;ko00910//Nitrogen metabolism;ko00627//Aminobenzoate degradation;ko00380//Tryptophan metabolism;ko01120//Microbial metabolism in diverse environments;ko01100//Metabolic pathways;ko00623//Toluene degradation;ko00627//Aminobenzoate degradation;ko00361//Chlorocyclohexane and chlorobenzene degradation;ko01120/…	-	-	-	gi|46116112|ref|XP_384074.1|/8.15924e-121/hypothetical protein FG03898.1 [Gibberella zeae PH-1]
GME1644_g	4-8 fold	8	38	1.43	6.36	2.15301	1.86852e-05	9.41975e-05	-	-	GO:0005488//binding	-	gi|392589458|gb|EIW78788.1|/5.90833e-104/hypothetical protein CONPUDRAFT_106827 [Coniophora puteana RWD-64-598 SS2]
GME7218_g	4-8 fold	11	52	1.96	8.7	2.15016	9.94936e-07	6.12642e-06	ko01100//Metabolic pathways;ko01120//Microbial metabolism in diverse environments;ko01110//Biosynthesis of secondary metabolites;ko00020//Citrate cycle (TCA cycle)	GO:0044424//intracellular part	GO:0004774//succinate-CoA ligase activity;GO:0046912//transferase activity, transferring acyl groups, acyl groups converted into alkyl on transfer;GO:0032559	GO:0005975//carbohydrate metabolic process	gi|299739746|ref|XP_001839751.2|/0/ATP citrate lyase isoform 2 [Coprinopsis cinerea okayama7||130]
GME11511_g	4-8 fold	11	52	1.96	8.7	2.15016	9.94936e-07	6.1216e-06	-	-	-	-	gi|170084113|ref|XP_001873280.1|/0/predicted protein [Laccaria bicolor S238N-H82]
GME2831_g	4-8 fold	33	155	5.88	25.93	2.14073	4.35874e-13	5.24795e-12	-	-	-	-	gi|170089757|ref|XP_001876101.1|/3.52219e-84/predicted protein [Laccaria bicolor S238N-H82]
GME6006_g	4-8 fold	13	61	2.32	10.2	2.13637	2.10416e-07	1.39812e-06	-	-	-	GO:0006351//transcription, DNA-dependent	gi|392589845|gb|EIW79175.1|/4.18593e-20/hypothetical protein CONPUDRAFT_74671 [Coniophora puteana RWD-64-598 SS2]
GME3484_g	4-8 fold	21	98	3.74	16.39	2.13171	8.653e-10	7.20837e-09	ko04110//Cell cycle;ko04114//Oocyte meiosis;ko04111//Cell cycle - yeast;ko04113//Meiosis - yeast	GO:0043232	GO:0032559	GO:0006996//organelle organization	gi|170112746|ref|XP_001887574.1|/0/structural maintenance of chromosome protein 3 [Laccaria bicolor S238N-H82]
GME7030_g	4-8 fold	55	255	9.8	42.65	2.12169	0	0	ko04113//Meiosis - yeast	GO:0016020//membrane	GO:0005215//transporter activity	GO:0006810//transport	gi|194032643|emb|CAQ53118.1|/7.88287e-176/monosaccharide importer [Laccaria bicolor]
GME9330_g	4-8 fold	8	37	1.43	6.19	2.11392	2.77416e-05	0.000135908	ko00520//Amino sugar and nucleotide sugar metabolism	-	GO:0016740//transferase activity	-	gi|170085865|ref|XP_001874156.1|/0/glycosyltransferase family 2 protein [Laccaria bicolor S238N-H82]
GME7613_g	4-8 fold	20	92	3.56	15.39	2.11204	1.70255e-09	1.38293e-08	-	-	GO:0004672//protein kinase activity;GO:0032559	GO:0006464//cellular protein modification process	gi|336368106|gb|EGN96450.1|/1.86608e-171/hypothetical protein SERLA73DRAFT_186186 [Serpula lacrymans var. lacrymans S7.3]
GME7543_g	4-8 fold	15	69	2.67	11.54	2.11173	5.30244e-08	3.74284e-07	-	-	-	-	gi|392561560|gb|EIW54741.1|/3.46381e-39/hypothetical protein TRAVEDRAFT_95504, partial [Trametes versicolor FP-101664 SS1]
GME11660_g	4-8 fold	73	336	13.01	56.2	2.11095	0	0	ko04112//Cell cycle - Caulobacter	-	GO:0004175//endopeptidase activity	GO:0019538//protein metabolic process	gi|302673690|ref|XP_003026531.1|/4.48567e-98/hypothetical protein SCHCODRAFT_86223 [Schizophyllum commune H4-8]
GME9657_g	4-8 fold	79	362	14.08	60.55	2.10448	0	0	-	-	-	-	gi|170085589|ref|XP_001874018.1|/4.49138e-164/predicted protein [Laccaria bicolor S238N-H82]
GME11467_g	4-8 fold	12	55	2.14	9.2	2.10402	5.72806e-07	3.63009e-06	-	-	-	-	gi|299755752|ref|XP_001828862.2|/0/hypothetical protein CC1G_03656 [Coprinopsis cinerea okayama7||130]
GME2815_g	4-8 fold	322	1470	57.37	245.88	2.09959	1.37446e-13	1.91444e-12	ko05166//HTLV-I infection;ko04110//Cell cycle;ko03430//Mismatch repair;ko03410//Base excision repair;ko03030//DNA replication;ko03420//Nucleotide excision repair	GO:0043234//protein complex;GO:0043231//intracellular membrane-bounded organelle	GO:0003676//nucleic acid binding;GO:0030234//enzyme regulator activity	GO:0006260//DNA replication	gi|170100286|ref|XP_001881361.1|/6.27714e-60/predicted protein [Laccaria bicolor S238N-H82]
GME1419_g	4-8 fold	7	32	1.25	5.35	2.09761	0.000103121	0.000458878	ko05200//Pathways in cancer;ko04011//MAPK signaling pathway - yeast;ko05216//Thyroid cancer;ko03013//RNA transport	-	-	-	gi|395326394|gb|EJF58804.1|/0/hypothetical protein DICSQDRAFT_172627 [Dichomitus squalens LYAD-421 SS1]
GME9632_g	4-8 fold	44	200	7.84	33.45	2.09308	4.66294e-14	7.46644e-13	ko00600//Sphingolipid metabolism	-	-	-	gi|170084403|ref|XP_001873425.1|/4.53086e-88/predicted protein [Laccaria bicolor S238N-H82]
GME785_g	4-8 fold	650	2944	115.82	492.43	2.08803	0	0	ko00624//Polycyclic aromatic hydrocarbon degradation;ko01100//Metabolic pathways;ko00627//Aminobenzoate degradation;ko00363//Bisphenol degradation;ko01110//Biosynthesis of secondary metabolites;ko00903//Limonene and pinene degradation;ko00945//Stilbenoid, diarylheptanoid and gingerol biosynthesis;ko01120//Microbial metabolism in diverse environments;ko01100//Metabolic pathways;ko00590//Arachidoni…	-	GO:0016491//oxidoreductase activity;GO:0005506//iron ion binding	-	gi|169847405|ref|XP_001830414.1|/0/hypothetical protein CC1G_02050 [Coprinopsis cinerea okayama7||130]
GME4165_g	4-8 fold	40	181	7.13	30.28	2.08639	7.41628e-14	1.14076e-12	ko00514//Other types of O-glycan biosynthesis	GO:0044464//cell part	GO:0016758//transferase activity, transferring hexosyl groups	GO:0006486//protein glycosylation	gi|170087770|ref|XP_001875108.1|/0/glycosyltransferase family 39 protein [Laccaria bicolor S238N-H82]
GME1153_g	4-8 fold	123	555	21.92	92.83	2.08234	0	0	ko04614//Renin-angiotensin system;ko04142//Lysosome	-	GO:0004180//carboxypeptidase activity	-	gi|390600877|gb|EIN10271.1|/8.92853e-179/peptidase S10 serine carboxypeptidase [Punctularia strigosozonata HHB-11173 SS5]
GME10824_g	4-8 fold	10	45	1.78	7.53	2.08077	5.01232e-06	2.79161e-05	-	-	-	-	gi|392569186|gb|EIW62360.1|/1.87708e-18/hypothetical protein TRAVEDRAFT_35680 [Trametes versicolor FP-101664 SS1]
GME4074_g	4-8 fold	10	45	1.78	7.53	2.08077	5.01232e-06	2.78962e-05	ko02010//ABC transporters;ko02010//ABC transporters;ko04976//Bile secretion	-	GO:0017111//nucleoside-triphosphatase activity;GO:0000166//nucleotide binding	-	gi|336380282|gb|EGO21436.1|/5.7766e-105/hypothetical protein SERLADRAFT_417697 [Serpula lacrymans var. lacrymans S7.9]
GME9453_g	4-8 fold	104	467	18.53	78.11	2.07564	0	0	ko01100//Metabolic pathways;ko00500//Starch and sucrose metabolism	-	GO:0016798//hydrolase activity, acting on glycosyl bonds	-	gi|299752996|ref|XP_001832990.2|/3.61462e-67/hypothetical protein CC1G_01052 [Coprinopsis cinerea okayama7||130]
GME7601_g	4-8 fold	111	497	19.78	83.13	2.07133	0	0	ko00930//Caprolactam degradation;ko01120//Microbial metabolism in diverse environments	-	GO:0016491//oxidoreductase activity	-	gi|170093614|ref|XP_001878028.1|/6.10887e-143/predicted protein [Laccaria bicolor S238N-H82]
GME3083_g	4-8 fold	62	277	11.05	46.33	2.0679	0	0	ko00562//Inositol phosphate metabolism	-	GO:0042578//phosphoric ester hydrolase activity	GO:0044238//primary metabolic process	gi|389741737|gb|EIM82925.1|/9.15514e-112/PLC-like phosphodiesterase [Stereum hirsutum FP-91666 SS1]
GME6579_g	4-8 fold	9	40	1.6	6.69	2.06393	1.74928e-05	8.87589e-05	-	-	-	-	gi|299748497|ref|XP_002911295.1|/7.48536e-59/hypothetical protein CC1G_14724 [Coprinopsis cinerea okayama7||130]
GME1765_g	4-8 fold	9	40	1.6	6.69	2.06393	1.74928e-05	8.87013e-05	-	GO:0044424//intracellular part	GO:0046914//transition metal ion binding;GO:0032559	-	gi|302688201|ref|XP_003033780.1|/1.08471e-122/hypothetical protein SCHCODRAFT_52262 [Schizophyllum commune H4-8]
GME1866_g	4-8 fold	25	111	4.45	18.57	2.0611	5.96074e-11	5.44126e-10	-	-	-	-	gi|390602791|gb|EIN12183.1|/5.58278e-70/hypothetical protein PUNSTDRAFT_49486 [Punctularia strigosozonata HHB-11173 SS5]
GME3539_g	4-8 fold	83	363	14.79	60.72	2.03755	9.68114e-14	1.41664e-12	-	-	-	-	gi|170089725|ref|XP_001876085.1|/1.02834e-40/predicted protein [Laccaria bicolor S238N-H82]
GME6440_g	4-8 fold	11	48	1.96	8.03	2.03455	3.10254e-06	1.77867e-05	-	-	-	-	gi|392594670|gb|EIW83994.1|/1.01435e-77/hypothetical protein CONPUDRAFT_163243 [Coniophora puteana RWD-64-598 SS2]
GME6900_g	4-8 fold	11	48	1.96	8.03	2.03455	3.10254e-06	1.77736e-05	ko03420//Nucleotide excision repair	-	GO:0016788//hydrolase activity, acting on ester bonds	-	gi|392564416|gb|EIW57594.1|/0/PIN domain-like protein [Trametes versicolor FP-101664 SS1]
GME6141_g	4-8 fold	71	309	12.65	51.69	2.03075	0	0	-	-	-	-	gi|336365945|gb|EGN94293.1|/1.21474e-66/hypothetical protein SERLA73DRAFT_188095 [Serpula lacrymans var. lacrymans S7.3]
GME4353_g	4-8 fold	49	212	8.73	35.46	2.02214	1.11022e-15	1.97166e-14	ko05200//Pathways in cancer;ko05212//Pancreatic cancer;ko05100//Bacterial invasion of epithelial cells;ko04670//Leukocyte transendothelial migration;ko04370//VEGF signaling pathway;ko04510//Focal adhesion;ko04810//Regulation of actin cytoskeleton;ko04062//Chemokine signaling pathway	-	GO:0046872//metal ion binding	-	gi|170088022|ref|XP_001875234.1|/0/LIM domain-containing protein [Laccaria bicolor S238N-H82]
GME817_g	4-8 fold	16	69	2.85	11.54	2.01761	4.13124e-08	2.93468e-07	ko01100//Metabolic pathways;ko00630//Glyoxylate and dicarboxylate metabolism;ko01120//Microbial metabolism in diverse environments;ko00680//Methane metabolism	-	-	-	gi|336371500|gb|EGN99839.1|/7.68552e-98/hypothetical protein SERLA73DRAFT_180077 [Serpula lacrymans var. lacrymans S7.3]
GME10629_g	4-8 fold	45	194	8.02	32.45	2.01654	0	0	-	-	-	-	gi|170101951|ref|XP_001882192.1|/1.55619e-22/predicted protein [Laccaria bicolor S238N-H82]
GME4109_g	4-8 fold	246	1057	43.83	176.8	2.01213	1.73861e-13	2.37094e-12	ko01100//Metabolic pathways;ko00627//Aminobenzoate degradation;ko04111//Cell cycle - yeast;ko00740//Riboflavin metabolism;ko05152//Tuberculosis;ko00564//Glycerophospholipid metabolism;ko00562//Inositol phosphate metabolism;ko00565//Ether lipid metabolism;ko01120//Microbial metabolism in diverse environments;ko00562//Inositol phosphate metabolism	-	GO:0016791//phosphatase activity	-	gi|389741287|gb|EIM82476.1|/0/phosphoglycerate mutase-like protein [Stereum hirsutum FP-91666 SS1]
GME4435_g	4-8 fold	11	47	1.96	7.86	2.00368	4.5723e-06	2.56114e-05	ko00230//Purine metabolism	-	GO:0005488//binding	-	gi|390596238|gb|EIN05640.1|/0/hypothetical protein PUNSTDRAFT_145612 [Punctularia strigosozonata HHB-11173 SS5]
GME873_g	4-8 fold	157	670	27.97	112.07	2.00245	0	0	ko04330//Notch signaling pathway;ko05169//Epstein-Barr virus infection	-	-	GO:0006351//transcription, DNA-dependent	gi|170093097|ref|XP_001877770.1|/0/predicted protein [Laccaria bicolor S238N-H82]
GME8034_g	4-8 fold	41	175	7.31	29.27	2.00148	1.00808e-13	1.45873e-12	-	-	GO:0003676//nucleic acid binding;GO:0016787//hydrolase activity	-	gi|170099920|ref|XP_001881178.1|/0/predicted protein [Laccaria bicolor S238N-H82]
GME10131_g	2-4 fold	8	34	1.43	5.69	1.99241	0.000102045	0.000454864	ko00051//Fructose and mannose metabolism;ko01100//Metabolic pathways;ko00561//Glycerolipid metabolism	-	GO:0003824//catalytic activity	-	gi|170092475|ref|XP_001877459.1|/2.47466e-102/predicted protein [Laccaria bicolor S238N-H82]
GME10221_g	2-4 fold	8	34	1.43	5.69	1.99241	0.000102045	0.000454605	ko01100//Metabolic pathways;ko00520//Amino sugar and nucleotide sugar metabolism;ko00500//Starch and sucrose metabolism;ko01110//Biosynthesis of secondary metabolites;ko01100//Metabolic pathways;ko00500//Starch and sucrose metabolism	-	GO:0004553//hydrolase activity, hydrolyzing O-glycosyl compounds	GO:0000272//polysaccharide catabolic process	gi|49333363|gb|AAT64006.1|/0/cellobiohydrolase I-I [Volvariella volvacea]
GME3174_g	2-4 fold	8	34	1.43	5.69	1.99241	0.000102045	0.000454346	-	-	-	-	gi|170110451|ref|XP_001886431.1|/4.46245e-111/predicted protein [Laccaria bicolor S238N-H82]
GME10689_g	2-4 fold	9	38	1.6	6.36	1.99095	4.12162e-05	0.00019626	-	-	-	-	gi|336378481|gb|EGO19639.1|/2.62417e-113/hypothetical protein SERLADRAFT_443108 [Serpula lacrymans var. lacrymans S7.9]
GME7739_g	2-4 fold	13	55	2.32	9.2	1.98751	8.16448e-07	5.09156e-06	ko00624//Polycyclic aromatic hydrocarbon degradation;ko01100//Metabolic pathways;ko00627//Aminobenzoate degradation;ko00363//Bisphenol degradation;ko01110//Biosynthesis of secondary metabolites;ko00903//Limonene and pinene degradation;ko00945//Stilbenoid, diarylheptanoid and gingerol biosynthesis;ko01120//Microbial metabolism in diverse environments;ko01100//Metabolic pathways;ko00590//Arachidoni…	-	GO:0046872//metal ion binding	-	gi|170093850|ref|XP_001878146.1|/2.9629e-148/predicted protein [Laccaria bicolor S238N-H82]
GME6498_g	2-4 fold	41	173	7.31	28.94	1.98512	1.00808e-13	1.46144e-12	-	-	-	-	-
GME778_g	2-4 fold	15	63	2.67	10.54	1.98096	1.52649e-07	1.03005e-06	-	-	GO:0005488//binding	-	gi|170097984|ref|XP_001880211.1|/5.11919e-119/predicted protein [Laccaria bicolor S238N-H82]
GME9933_g	2-4 fold	20	84	3.56	14.05	1.98062	2.44452e-09	1.96315e-08	ko01100//Metabolic pathways;ko00909//Sesquiterpenoid and triterpenoid biosynthesis;ko01110//Biosynthesis of secondary metabolites	-	-	-	gi|389741876|gb|EIM83064.1|/5.87558e-52/hypothetical protein STEHIDRAFT_141577 [Stereum hirsutum FP-91666 SS1]
GME5028_g	2-4 fold	63	264	11.23	44.16	1.97538	0	0	-	-	-	-	gi|336364264|gb|EGN92625.1|/6.34385e-60/hypothetical protein SERLA73DRAFT_163959 [Serpula lacrymans var. lacrymans S7.3]
GME700_g	2-4 fold	11	46	1.96	7.69	1.97213	6.89056e-06	3.7811e-05	-	-	-	-	gi|299751365|ref|XP_001830221.2|/0/hypothetical protein CC1G_11824 [Coprinopsis cinerea okayama7||130]
GME10698_g	2-4 fold	40	167	7.13	27.93	1.96984	7.41628e-14	1.13852e-12	ko01100//Metabolic pathways;ko04970//Salivary secretion;ko04972//Pancreatic secretion;ko00500//Starch and sucrose metabolism;ko00860//Porphyrin and chlorophyll metabolism;ko04973//Carbohydrate digestion and absorption	-	GO:0046872//metal ion binding;GO:0016787//hydrolase activity	GO:0005975//carbohydrate metabolic process	gi|392563848|gb|EIW57027.1|/1.72925e-167/glycoside hydrolase family 13 protein [Trametes versicolor FP-101664 SS1]
GME7079_g	2-4 fold	12	50	2.14	8.36	1.96589	2.85278e-06	1.64271e-05	-	-	GO:0005488//binding	-	gi|170095703|ref|XP_001879072.1|/0/SNF2 family DNA-dependent ATPase [Laccaria bicolor S238N-H82]
GME11953_g	2-4 fold	13	54	2.32	9.03	1.9606	1.19158e-06	7.22345e-06	-	-	-	-	-
GME9502_g	2-4 fold	38	157	6.77	26.26	1.95564	8.08242e-14	1.22395e-12	-	-	-	-	-
GME10022_g	2-4 fold	16	66	2.85	11.04	1.95371	9.21398e-08	6.37715e-07	ko03013//RNA transport	GO:0044424//intracellular part	-	GO:0006412//translation	gi|299751831|ref|XP_002911691.1|/0/eukaryotic translation initiation factor 3 domain-containing protein [Coprinopsis cinerea okayama7||130]
GME501_g	2-4 fold	9	37	1.6	6.19	1.95187	6.41166e-05	0.000296454	ko04120//Ubiquitin mediated proteolysis;ko04111//Cell cycle - yeast	-	-	-	gi|392564975|gb|EIW58152.1|/0/hypothetical protein TRAVEDRAFT_28892 [Trametes versicolor FP-101664 SS1]
GME5532_g	2-4 fold	9	37	1.6	6.19	1.95187	6.41166e-05	0.000296279	ko01100//Metabolic pathways;ko00670//One carbon pool by folate	-	GO:0016879//ligase activity, forming carbon-nitrogen bonds;GO:0004486//methylenetetrahydrofolate dehydrogenase [NAD(P)+] activity;GO:0019238//cyclohydrolase activity;GO:0032559	GO:0006760//folic acid-containing compound metabolic process	gi|336364070|gb|EGN92434.1|/0/hypothetical protein SERLA73DRAFT_172870 [Serpula lacrymans var. lacrymans S7.3]
GME5525_g	2-4 fold	43	177	7.66	29.61	1.95067	8.10462e-14	1.22022e-12	ko05014//Amyotrophic lateral sclerosis (ALS)	-	-	GO:0006811//ion transport	gi|170088344|ref|XP_001875395.1|/2.09897e-136/predicted protein [Laccaria bicolor S238N-H82]
GME128_g	2-4 fold	8	33	1.43	5.52	1.94865	0.000159923	0.000685483	ko04622//RIG-I-like receptor signaling pathway	GO:0044424//intracellular part	GO:0008135//translation factor activity, nucleic acid binding;GO:0042623//ATPase activity, coupled;GO:0032559	GO:0006412//translation	gi|170105186|ref|XP_001883806.1|/0/predicted protein [Laccaria bicolor S238N-H82]
GME1281_g	2-4 fold	10	41	1.78	6.86	1.94633	2.58956e-05	0.000127504	-	-	-	-	gi|170118121|ref|XP_001890243.1|/0/predicted protein [Laccaria bicolor S238N-H82]
GME2656_g	2-4 fold	11	45	1.96	7.53	1.9418	1.05327e-05	5.60643e-05	ko01100//Metabolic pathways;ko03010//Ribosome;ko00330//Arginine and proline metabolism;ko00480//Glutathione metabolism;ko00270//Cysteine and methionine metabolism;ko00410//beta-Alanine metabolism	-	GO:0004753;GO:0016765//transferase activity, transferring alkyl or aryl (other than methyl) groups	GO:0006596//polyamine biosynthetic process	gi|170089005|ref|XP_001875725.1|/0/saccharopine dehydrogenase [Laccaria bicolor S238N-H82]
GME779_g	2-4 fold	111	453	19.78	75.77	1.93758	0	0	ko01100//Metabolic pathways;ko00564//Glycerophospholipid metabolism	-	-	-	gi|299751653|ref|XP_001830405.2|/6.774e-124/hypothetical protein CC1G_02041 [Coprinopsis cinerea okayama7||130]
GME11702_g	2-4 fold	176	717	31.36	119.93	1.9352	0	0	-	-	-	-	gi|336378306|gb|EGO19464.1|/3.27861e-134/hypothetical protein SERLADRAFT_442940 [Serpula lacrymans var. lacrymans S7.9]
GME10491_g	2-4 fold	248	1009	44.19	168.77	1.93327	0	0	ko01100//Metabolic pathways;ko00920//Sulfur metabolism;ko00270//Cysteine and methionine metabolism;ko00450//Selenocompound metabolism;ko00260//Glycine, serine and threonine metabolism;ko01110//Biosynthesis of secondary metabolites	-	GO:0016301//kinase activity;GO:0016829//lyase activity;GO:0000166//nucleotide binding	GO:0044249//cellular biosynthetic process;GO:0006520//cellular amino acid metabolic process	gi|169859430|ref|XP_001836355.1|/0/cystathionine beta-lyase [Coprinopsis cinerea okayama7||130]
GME198_g	2-4 fold	30	122	5.35	20.41	1.93167	2.5644e-12	2.70057e-11	ko03013//RNA transport	-	-	-	gi|170105150|ref|XP_001883788.1|/0/predicted protein [Laccaria bicolor S238N-H82]
GME10046_g	2-4 fold	113	459	20.13	76.77	1.9312	1.53877e-13	2.11317e-12	-	-	-	-	gi|336384320|gb|EGO25468.1|/2.05403e-37/hypothetical protein SERLADRAFT_415042 [Serpula lacrymans var. lacrymans S7.9]
GME4521_g	2-4 fold	124	502	22.09	83.97	1.92648	8.81518e-14	1.30706e-12	-	-	-	GO:0015931//nucleobase-containing compound transport	gi|392564344|gb|EIW57522.1|/0/cytosine-purine permease [Trametes versicolor FP-101664 SS1]
GME9852_g	2-4 fold	33	133	5.88	22.25	1.91992	4.63852e-13	5.53365e-12	-	-	-	-	-
GME9969_g	2-4 fold	70	282	12.47	47.17	1.91941	0	0	-	-	-	-	gi|403413140|emb|CCL99840.1|/1.06091e-156/predicted protein [Fibroporia radiculosa]
GME7666_g	2-4 fold	87	349	15.5	58.38	1.91321	0	0	-	GO:0043231//intracellular membrane-bounded organelle;GO:0044427//chromosomal part	GO:0017111//nucleoside-triphosphatase activity;GO:0008135//translation factor activity, nucleic acid binding;GO:0032559	GO:0006412//translation;GO:0009207;GO:0006325//chromatin organization	gi|170094590|ref|XP_001878516.1|/0/predicted protein [Laccaria bicolor S238N-H82]
GME3469_g	2-4 fold	31	124	5.52	20.74	1.90968	1.52856e-12	1.66585e-11	-	-	-	-	gi|336382779|gb|EGO23929.1|/0/hypothetical protein SERLADRAFT_439243 [Serpula lacrymans var. lacrymans S7.9]
GME4259_g	2-4 fold	29	116	5.17	19.4	1.90782	5.84954e-12	5.84505e-11	-	-	-	GO:0030001//metal ion transport	gi|302684043|ref|XP_003031702.1|/4.064e-110/hypothetical protein SCHCODRAFT_55553 [Schizophyllum commune H4-8]
GME9142_g	2-4 fold	13	52	2.32	8.7	1.90689	2.69902e-06	1.55647e-05	ko00300//Lysine biosynthesis;ko01100//Metabolic pathways;ko00310//Lysine degradation;ko01110//Biosynthesis of secondary metabolites	-	-	-	gi|336379219|gb|EGO20375.1|/0/putative aminoadipate reductase [Serpula lacrymans var. lacrymans S7.9]
GME11916_g	2-4 fold	370	1477	65.93	247.05	1.9058	0	0	-	-	-	-	gi|170097463|ref|XP_001879951.1|/0/glycoside hydrolase family 79 protein [Laccaria bicolor S238N-H82]
GME2954_g	2-4 fold	667	2656	118.84	444.26	1.90238	0	0	-	-	-	-	gi|170109496|ref|XP_001885955.1|/3.83448e-19/predicted protein [Laccaria bicolor S238N-H82]
GME7169_g	2-4 fold	49	195	8.73	32.62	1.9017	1.11022e-15	1.98066e-14	-	-	-	GO:0006810//transport	gi|390595658|gb|EIN05062.1|/0/MFS general substrate transporter [Punctularia strigosozonata HHB-11173 SS5]
GME2860_g	2-4 fold	28	111	4.99	18.57	1.89586	1.39235e-11	1.35321e-10	-	-	-	-	gi|336369147|gb|EGN97489.1|/1.21081e-102/hypothetical protein SERLA73DRAFT_169811 [Serpula lacrymans var. lacrymans S7.3]
GME6008_g	2-4 fold	27	107	4.81	17.9	1.89585	2.97206e-11	2.79803e-10	ko04020//Calcium signaling pathway;ko01100//Metabolic pathways;ko04070//Phosphatidylinositol signaling system;ko00562//Inositol phosphate metabolism	-	GO:0004629//phospholipase C activity	GO:0007165//signal transduction	gi|299746626|ref|XP_001840579.2|/8.94536e-155/1-phosphatidylinositol-4,5-bisphosphate phosphodiesterase 1 [Coprinopsis cinerea okayama7||130]
GME1587_g	2-4 fold	25	99	4.45	16.56	1.89583	1.42223e-10	1.26431e-09	ko03018//RNA degradation	-	GO:0008135//translation factor activity, nucleic acid binding;GO:0042623//ATPase activity, coupled;GO:0032559	GO:0006412//translation	gi|392561852|gb|EIW55033.1|/0/DEAD-domain-containing protein [Trametes versicolor FP-101664 SS1]
GME1129_g	2-4 fold	146	578	26.01	96.68	1.89415	0	0	ko03013//RNA transport	-	GO:0017111//nucleoside-triphosphatase activity;GO:0008135//translation factor activity, nucleic acid binding;GO:0032561//guanyl ribonucleotide binding	GO:0006412//translation;GO:0009207	gi|302672415|ref|XP_003025897.1|/0/hypothetical protein SCHCODRAFT_80123 [Schizophyllum commune H4-8]
GME6924_g	2-4 fold	22	87	3.92	14.55	1.89209	1.64718e-09	1.34213e-08	-	-	-	-	gi|336365810|gb|EGN94159.1|/0/hypothetical protein SERLA73DRAFT_96993 [Serpula lacrymans var. lacrymans S7.3]
GME1208_g	2-4 fold	20	79	3.56	13.21	1.89168	8.90004e-09	6.73885e-08	-	-	-	-	gi|170099171|ref|XP_001880804.1|/5.56197e-59/predicted protein [Laccaria bicolor S238N-H82]
GME9318_g	2-4 fold	84	332	14.97	55.53	1.89119	0	0	-	-	-	-	-
GME3147_g	2-4 fold	121	477	21.56	79.79	1.88785	0	0	ko05131//Shigellosis;ko04141//Protein processing in endoplasmic reticulum;ko04120//Ubiquitin mediated proteolysis	-	-	-	gi|170103673|ref|XP_001883051.1|/1.70131e-08/predicted protein [Laccaria bicolor S238N-H82]
GME3483_g	2-4 fold	17	67	3.03	11.21	1.8874	1.19032e-07	8.13748e-07	-	-	-	-	gi|169858934|ref|XP_001836110.1|/5.71472e-83/hypothetical protein CC1G_12269 [Coprinopsis cinerea okayama7||130]
GME5546_g	2-4 fold	35	138	6.24	23.08	1.88703	1.85851e-13	2.51253e-12	ko05200//Pathways in cancer;ko04011//MAPK signaling pathway - yeast;ko05216//Thyroid cancer;ko03013//RNA transport	-	-	-	gi|85074861|ref|XP_965798.1|/2.63548e-44/hypothetical protein NCU00658 [Neurospora crassa OR74A]
GME3984_g	2-4 fold	179	702	31.89	117.42	1.8805	0	0	ko04011//MAPK signaling pathway - yeast	GO:0044464//cell part	GO:0032561//guanyl ribonucleotide binding	GO:0035556//intracellular signal transduction	gi|392559093|gb|EIW52278.1|/1.33218e-77/small GTPase-binding protein [Trametes versicolor FP-101664 SS1]
GME8647_g	2-4 fold	55	215	9.8	35.96	1.87554	0	0	ko01100//Metabolic pathways;ko00920//Sulfur metabolism;ko01120//Microbial metabolism in diverse environments	-	GO:0016491//oxidoreductase activity	GO:0008152//metabolic process	gi|299747869|ref|XP_001837300.2|/0/assimilatory sulfite reductase [Coprinopsis cinerea okayama7||130]
GME3004_g	2-4 fold	11	43	1.96	7.19	1.87514	2.5109e-05	0.000124021	-	-	-	-	gi|392590075|gb|EIW79405.1|/2.38344e-12/hypothetical protein CONPUDRAFT_167159 [Coniophora puteana RWD-64-598 SS2]
GME4825_g	2-4 fold	177	690	31.54	115.41	1.87151	0	0	ko05202//Transcriptional misregulation in cancer;ko00650//Butanoate metabolism;ko01100//Metabolic pathways;ko00072//Synthesis and degradation of ketone bodies	-	-	-	gi|169847948|ref|XP_001830682.1|/6.69117e-86/hypothetical protein CC1G_03219 [Coprinopsis cinerea okayama7||130]
GME1812_g	2-4 fold	9	35	1.6	5.85	1.87036	0.000155991	0.000671208	-	GO:0030529//ribonucleoprotein complex	-	-	gi|299743841|ref|XP_001836014.2|/9.75447e-97/60s ribosomal protein l7 [Coprinopsis cinerea okayama7||130]
GME10796_g	2-4 fold	9	35	1.6	5.85	1.87036	0.000155991	0.000670839	-	-	-	-	gi|390605299|gb|EIN14690.1|/2.13404e-07/hypothetical protein PUNSTDRAFT_124124 [Punctularia strigosozonata HHB-11173 SS5]
GME4629_g	2-4 fold	75	291	13.36	48.67	1.86511	0	0	ko03008//Ribosome biogenesis in eukaryotes;ko03018//RNA degradation	GO:0044464//cell part	GO:0005488//binding;GO:0004527//exonuclease activity	GO:0034641//cellular nitrogen compound metabolic process	gi|403414808|emb|CCM01508.1|/0/predicted protein [Fibroporia radiculosa]
GME11864_g	2-4 fold	33	128	5.88	21.41	1.8644	6.90558e-13	7.98228e-12	-	-	-	-	gi|170097247|ref|XP_001879843.1|/1.36807e-80/predicted protein [Laccaria bicolor S238N-H82]
GME1680_g	2-4 fold	16	62	2.85	10.37	1.86338	4.33136e-07	2.78791e-06	-	GO:0044424//intracellular part	-	GO:0006810//transport;GO:0009987//cellular process	gi|170098350|ref|XP_001880394.1|/0/predicted protein [Laccaria bicolor S238N-H82]
GME4394_g	2-4 fold	86	333	15.32	55.7	1.86226	0	0	ko02010//ABC transporters;ko02010//ABC transporters;ko04976//Bile secretion	-	GO:0017111//nucleoside-triphosphatase activity	-	gi|170088046|ref|XP_001875246.1|/0/multidrug resistance-associated ABC transporter [Laccaria bicolor S238N-H82]
GME5219_g	2-4 fold	94	364	16.75	60.88	1.86181	0	0	ko00514//Other types of O-glycan biosynthesis	GO:0044464//cell part	GO:0016758//transferase activity, transferring hexosyl groups	GO:0006486//protein glycosylation	gi|336380210|gb|EGO21364.1|/0/glycosyltransferase family 39 protein [Serpula lacrymans var. lacrymans S7.9]
GME4311_g	2-4 fold	15	58	2.67	9.7	1.86115	1.05542e-06	6.45815e-06	-	-	-	-	gi|170105078|ref|XP_001883752.1|/2.53046e-83/predicted protein [Laccaria bicolor S238N-H82]
GME10051_g	2-4 fold	22	85	3.92	14.22	1.859	3.35824e-09	2.66139e-08	ko04260//Cardiac muscle contraction;ko05416//Viral myocarditis;ko05410//Hypertrophic cardiomyopathy (HCM);ko04270//Vascular smooth muscle contraction;ko04530//Tight junction;ko05132//Salmonella infection;ko04810//Regulation of actin cytoskeleton;ko05414//Dilated cardiomyopathy;ko05200//Pathways in cancer;ko04011//MAPK signaling pathway - yeast;ko05216//Thyroid cancer;ko03013//RNA transport	-	-	-	gi|392569647|gb|EIW62820.1|/5.6518e-89/hypothetical protein TRAVEDRAFT_34134 [Trametes versicolor FP-101664 SS1]
GME7901_g	2-4 fold	44	170	7.84	28.44	1.859	4.66294e-14	7.48177e-13	-	-	-	-	gi|403419394|emb|CCM06094.1|/1.48703e-46/predicted protein [Fibroporia radiculosa]
GME5322_g	2-4 fold	14	54	2.49	9.03	1.85858	2.58314e-06	1.49405e-05	-	-	-	-	gi|170088488|ref|XP_001875467.1|/4.58358e-89/predicted protein [Laccaria bicolor S238N-H82]
GME8050_g	2-4 fold	14	54	2.49	9.03	1.85858	2.58314e-06	1.49295e-05	ko00642//Ethylbenzene degradation;ko01100//Metabolic pathways;ko00627//Aminobenzoate degradation;ko00051//Fructose and mannose metabolism;ko00362//Benzoate degradation;ko00240//Pyrimidine metabolism;ko00903//Limonene and pinene degradation;ko01120//Microbial metabolism in diverse environments;ko00350//Tyrosine metabolism;ko03460//Fanconi anemia pathway	-	-	-	gi|299753561|ref|XP_001833355.2|/0/other/HAL protein kinase [Coprinopsis cinerea okayama7||130]
GME3153_g	2-4 fold	43	166	7.66	27.77	1.85811	8.10462e-14	1.21788e-12	-	-	-	-	gi|170096152|ref|XP_001879296.1|/8.60048e-71/predicted protein [Laccaria bicolor S238N-H82]
GME1876_g	2-4 fold	37	142	6.59	23.75	1.84958	1.08358e-13	1.55359e-12	ko00642//Ethylbenzene degradation;ko01100//Metabolic pathways;ko00627//Aminobenzoate degradation;ko00051//Fructose and mannose metabolism;ko00362//Benzoate degradation;ko00240//Pyrimidine metabolism;ko00903//Limonene and pinene degradation;ko01120//Microbial metabolism in diverse environments;ko00350//Tyrosine metabolism	-	GO:0004672//protein kinase activity;GO:0000166//nucleotide binding	-	gi|170089221|ref|XP_001875833.1|/2.82063e-124/predicted protein [Laccaria bicolor S238N-H82]
GME3675_g	2-4 fold	59	226	10.51	37.8	1.84662	0	0	ko01100//Metabolic pathways;ko00240//Pyrimidine metabolism	-	-	-	gi|170084103|ref|XP_001873275.1|/1.9049e-76/predicted protein [Laccaria bicolor S238N-H82]
GME6019_g	2-4 fold	12	46	2.14	7.69	1.84537	1.56763e-05	8.00097e-05	-	-	-	-	-
GME9069_g	2-4 fold	2293	8767	408.56	1466.42	1.84368	0	0	-	-	-	-	gi|395332697|gb|EJF65075.1|/1.51853e-53/hypothetical protein DICSQDRAFT_50466 [Dichomitus squalens LYAD-421 SS1]
GME11776_g	2-4 fold	32	122	5.7	20.41	1.84024	2.21224e-12	2.3487e-11	ko03013//RNA transport	GO:0005635//nuclear envelope	-	GO:0051234//establishment of localization	gi|169843604|ref|XP_001828529.1|/0/nucleoporin-interacting protein NIC96 [Coprinopsis cinerea okayama7||130]
GME8084_g	2-4 fold	40	152	7.13	25.42	1.83399	7.70494e-14	1.17821e-12	ko02010//ABC transporters;ko00760//Nicotinate and nicotinamide metabolism;ko00670//One carbon pool by folate;ko01100//Metabolic pathways;ko00790//Folate biosynthesis	-	GO:0016757//transferase activity, transferring glycosyl groups	GO:0009165//nucleotide biosynthetic process;GO:0019362	gi|393216924|gb|EJD02414.1|/2.18106e-140/nicotinate phosphoribosyltransferase [Fomitiporia mediterranea MF3/22]
GME7839_g	2-4 fold	54	205	9.62	34.29	1.83368	0	0	ko01100//Metabolic pathways;ko00513//Various types of N-glycan biosynthesis;ko00510//N-Glycan biosynthesis	-	GO:0016757//transferase activity, transferring glycosyl groups	GO:0044238//primary metabolic process	gi|395333544|gb|EJF65921.1|/2.40055e-51/glycosyl transferase [Dichomitus squalens LYAD-421 SS1]
GME5643_g	2-4 fold	9	34	1.6	5.69	1.83036	0.000242814	0.000998605	-	-	-	-	-
GME2733_g	2-4 fold	33	125	5.88	20.91	1.83031	1.37579e-12	1.50355e-11	ko00624//Polycyclic aromatic hydrocarbon degradation;ko01100//Metabolic pathways;ko00627//Aminobenzoate degradation;ko00363//Bisphenol degradation;ko01110//Biosynthesis of secondary metabolites;ko00903//Limonene and pinene degradation;ko00945//Stilbenoid, diarylheptanoid and gingerol biosynthesis;ko01120//Microbial metabolism in diverse environments;ko01100//Metabolic pathways;ko00360//Phenylalan…	-	GO:0046872//metal ion binding	-	gi|170103023|ref|XP_001882727.1|/2.54895e-127/predicted protein [Laccaria bicolor S238N-H82]
GME6728_g	2-4 fold	103	390	18.35	65.23	1.82976	0	0	-	-	GO:0005488//binding	-	gi|336384970|gb|EGO26117.1|/0/hypothetical protein SERLADRAFT_447385 [Serpula lacrymans var. lacrymans S7.9]
GME1583_g	2-4 fold	112	424	19.96	70.92	1.82908	0	0	-	-	-	-	-
GME3102_g	2-4 fold	346	1309	61.65	218.95	1.82843	8.39328e-14	1.25162e-12	ko01100//Metabolic pathways;ko00330//Arginine and proline metabolism;ko01110//Biosynthesis of secondary metabolites	GO:0043231//intracellular membrane-bounded organelle	GO:0016620//oxidoreductase activity, acting on the aldehyde or oxo group of donors, NAD or NADP as acceptor;GO:0016301//kinase activity;GO:0000166//nucleotide binding	GO:0006525//arginine metabolic process;GO:0006796//phosphate-containing compound metabolic process	gi|170089063|ref|XP_001875754.1|/0/acetylglutamate kinase ARG6 [Laccaria bicolor S238N-H82]
GME11735_g	2-4 fold	22	83	3.92	13.88	1.82408	7.43422e-09	5.67295e-08	ko03015//mRNA surveillance pathway;ko03040//Spliceosome;ko05164//Influenza A;ko03013//RNA transport	-	GO:0032559;GO:0042623//ATPase activity, coupled	-	gi|392597062|gb|EIW86384.1|/0/P-loop containing nucleoside triphosphate hydrolase protein [Coniophora puteana RWD-64-598 SS2]
GME4351_g	2-4 fold	30	113	5.35	18.9	1.82078	1.57474e-11	1.51353e-10	-	-	-	-	gi|299745180|ref|XP_001831519.2|/1.32559e-133/DUF914 domain membrane protein [Coprinopsis cinerea okayama7||130]
GME11284_g	2-4 fold	16	60	2.85	10.04	1.81673	1.00941e-06	6.196e-06	ko04670//Leukocyte transendothelial migration;ko04380//Osteoclast differentiation;ko04145//Phagosome	GO:0031224//intrinsic to membrane	GO:0046914//transition metal ion binding;GO:0003824//catalytic activity;GO:0050662//coenzyme binding	GO:0008152//metabolic process	gi|169843858|ref|XP_001828653.1|/0/NADPH oxidase isoform 1 [Coprinopsis cinerea okayama7||130]
GME2310_g	2-4 fold	16	60	2.85	10.04	1.81673	1.00941e-06	6.19114e-06	-	-	GO:0003824//catalytic activity;GO:0046914//transition metal ion binding	GO:0008152//metabolic process	gi|170108939|ref|XP_001885677.1|/5.69126e-73/predicted protein [Laccaria bicolor S238N-H82]
GME10183_g	2-4 fold	84	314	14.97	52.52	1.81079	0	0	-	-	GO:0046872//metal ion binding;GO:0070011	-	gi|170117505|ref|XP_001889939.1|/0/predicted protein [Laccaria bicolor S238N-H82]
GME11727_g	2-4 fold	84	314	14.97	52.52	1.81079	0	0	-	-	-	-	gi|299755879|ref|XP_001828943.2|/7.71675e-82/hypothetical protein CC1G_03737 [Coprinopsis cinerea okayama7||130]
GME1253_g	2-4 fold	10	37	1.78	6.19	1.79806	0.00015012	0.000648085	-	-	-	-	-
GME9650_g	2-4 fold	53	196	9.44	32.78	1.79596	0	0	-	-	-	-	gi|170084363|ref|XP_001873405.1|/2.43157e-67/predicted protein [Laccaria bicolor S238N-H82]
GME11518_g	2-4 fold	72	266	12.83	44.49	1.79396	0	0	ko01100//Metabolic pathways;ko00540//Lipopolysaccharide biosynthesis;ko01110//Biosynthesis of secondary metabolites;ko00460//Cyanoamino acid metabolism;ko03010//Ribosome;ko00940//Phenylpropanoid biosynthesis;ko00500//Starch and sucrose metabolism;ko00511//Other glycan degradation;ko00970//Aminoacyl-tRNA biosynthesis	-	GO:0016787//hydrolase activity	-	gi|389742190|gb|EIM83377.1|/0/glycoside hydrolase family 3 protein [Stereum hirsutum FP-91666 SS1]
GME9746_g	2-4 fold	13	48	2.32	8.03	1.79128	1.50552e-05	7.71924e-05	ko03040//Spliceosome	GO:0043231//intracellular membrane-bounded organelle	GO:0046914//transition metal ion binding	-	gi|170084265|ref|XP_001873356.1|/1.20454e-110/predicted protein [Laccaria bicolor S238N-H82]
GME537_g	2-4 fold	98	361	17.46	60.38	1.79002	0	0	-	-	-	-	gi|336375711|gb|EGO04047.1|/6.19102e-46/hypothetical protein SERLA73DRAFT_175780 [Serpula lacrymans var. lacrymans S7.3]
GME5500_g	2-4 fold	253	932	45.08	155.89	1.78997	2.9532e-13	3.70406e-12	ko04020//Calcium signaling pathway;ko04666//Fc gamma R-mediated phagocytosis;ko01100//Metabolic pathways;ko04370//VEGF signaling pathway;ko00600//Sphingolipid metabolism;ko05152//Tuberculosis	-	-	-	gi|170087294|ref|XP_001874870.1|/5.2868e-114/predicted protein [Laccaria bicolor S238N-H82]
GME11561_g	2-4 fold	33	121	5.88	20.24	1.78332	5.68278e-12	5.69298e-11	-	-	-	-	gi|170086105|ref|XP_001874276.1|/1.34103e-11/predicted protein [Laccaria bicolor S238N-H82]
GME11158_g	2-4 fold	18	66	3.21	11.04	1.78209	3.94222e-07	2.54583e-06	ko03015//mRNA surveillance pathway;ko03013//RNA transport;ko03018//RNA degradation	-	GO:0005488//binding	-	gi|336375409|gb|EGO03745.1|/0/hypothetical protein SERLA73DRAFT_102011 [Serpula lacrymans var. lacrymans S7.3]
GME11478_g	2-4 fold	124	454	22.09	75.94	1.78147	8.81518e-14	1.30954e-12	-	-	-	-	gi|170084081|ref|XP_001873264.1|/2.02495e-75/predicted protein [Laccaria bicolor S238N-H82]
GME11248_g	2-4 fold	200	731	35.64	122.27	1.7785	0	0	ko04146//Peroxisome;ko01100//Metabolic pathways;ko00590//Arachidonic acid metabolism;ko04976//Bile secretion;ko00980//Metabolism of xenobiotics by cytochrome P450	-	-	-	gi|336365770|gb|EGN94119.1|/3.49683e-72/hypothetical protein SERLA73DRAFT_188704 [Serpula lacrymans var. lacrymans S7.3]
GME4154_g	2-4 fold	20	73	3.56	12.21	1.77811	1.0095e-07	6.9561e-07	-	-	-	-	gi|393223020|gb|EJD08504.1|/1.31732e-17/hypothetical protein FOMMEDRAFT_144356 [Fomitiporia mediterranea MF3/22]
GME5185_g	2-4 fold	66	241	11.76	40.31	1.77725	0	0	-	-	-	-	gi|170109841|ref|XP_001886127.1|/9.15599e-129/predicted protein [Laccaria bicolor S238N-H82]
GME6719_g	2-4 fold	14	51	2.49	8.53	1.7764	9.36328e-06	5.04236e-05	-	-	-	-	gi|170117337|ref|XP_001889856.1|/7.09259e-160/predicted protein [Laccaria bicolor S238N-H82]
GME11733_g	2-4 fold	14	51	2.49	8.53	1.7764	9.36328e-06	5.03889e-05	ko04111//Cell cycle - yeast	-	GO:0004672//protein kinase activity;GO:0032559	GO:0006464//cellular protein modification process	gi|302695887|ref|XP_003037622.1|/6.02299e-144/hypothetical protein SCHCODRAFT_65114 [Schizophyllum commune H4-8]
GME2285_g	2-4 fold	17	62	3.03	10.37	1.77503	9.65066e-07	5.97073e-06	-	-	-	-	-
GME4839_g	2-4 fold	144	523	25.66	87.48	1.76943	2.4647e-14	4.08899e-13	-	GO:0031224//intrinsic to membrane	-	GO:0051234//establishment of localization	gi|170092465|ref|XP_001877454.1|/1.18931e-125/predicted protein [Laccaria bicolor S238N-H82]
GME640_g	2-4 fold	16	58	2.85	9.7	1.76702	2.36778e-06	1.37356e-05	-	-	-	-	gi|336385178|gb|EGO26325.1|/5.67597e-105/hypothetical protein SERLADRAFT_414406 [Serpula lacrymans var. lacrymans S7.9]
GME111_g	2-4 fold	21	76	3.74	12.71	1.76485	6.31494e-08	4.43749e-07	-	-	-	-	gi|389742387|gb|EIM83574.1|/7.63075e-96/hypothetical protein STEHIDRAFT_83759 [Stereum hirsutum FP-91666 SS1]
GME6893_g	2-4 fold	13	47	2.32	7.86	1.7604	2.31398e-05	0.000115463	ko05200//Pathways in cancer;ko05212//Pancreatic cancer	GO:0044464//cell part	-	GO:0023052//signaling	gi|336370505|gb|EGN98845.1|/4.00247e-111/hypothetical protein SERLA73DRAFT_107999 [Serpula lacrymans var. lacrymans S7.3]
GME2243_g	2-4 fold	13	47	2.32	7.86	1.7604	2.31398e-05	0.000115389	ko05164//Influenza A	-	-	-	gi|336375262|gb|EGO03598.1|/3.92768e-90/hypothetical protein SERLA73DRAFT_119288 [Serpula lacrymans var. lacrymans S7.3]
GME4129_g	2-4 fold	13	47	2.32	7.86	1.7604	2.31398e-05	0.000115315	-	-	-	-	gi|393244468|gb|EJD51980.1|/2.30842e-85/hypothetical protein AURDEDRAFT_181547 [Auricularia delicata TFB-10046 SS5]
GME4368_g	2-4 fold	13	47	2.32	7.86	1.7604	2.31398e-05	0.000115242	ko03015//mRNA surveillance pathway;ko05164//Influenza A	-	-	-	gi|170086856|ref|XP_001874651.1|/8.38654e-83/predicted protein [Laccaria bicolor S238N-H82]
GME11662_g	2-4 fold	51	184	9.09	30.78	1.75964	0	0	ko04111//Cell cycle - yeast	-	-	-	gi|403419603|emb|CCM06303.1|/0/predicted protein [Fibroporia radiculosa]
GME11138_g	2-4 fold	28	101	4.99	16.89	1.75906	4.48304e-10	3.83685e-09	ko04260//Cardiac muscle contraction;ko05416//Viral myocarditis;ko05410//Hypertrophic cardiomyopathy (HCM);ko04270//Vascular smooth muscle contraction;ko04530//Tight junction;ko05132//Salmonella infection;ko04810//Regulation of actin cytoskeleton;ko05414//Dilated cardiomyopathy;ko05200//Pathways in cancer;ko04011//MAPK signaling pathway - yeast;ko05216//Thyroid cancer;ko03013//RNA transport;ko0411…	-	-	-	gi|170099836|ref|XP_001881136.1|/0/coiled-coil protein [Laccaria bicolor S238N-H82]
GME10799_g	2-4 fold	1056	3806	188.16	636.61	1.75845	1.56164e-12	1.69953e-11	ko01100//Metabolic pathways;ko01110//Biosynthesis of secondary metabolites;ko00620//Pyruvate metabolism;ko00650//Butanoate metabolism;ko00010//Glycolysis / Gluconeogenesis;ko00290//Valine, leucine and isoleucine biosynthesis;ko00020//Citrate cycle (TCA cycle);ko01120//Microbial metabolism in diverse environments	GO:0043227//membrane-bounded organelle	GO:0004738//pyruvate dehydrogenase activity	GO:0006007//glucose catabolic process	gi|170101050|ref|XP_001881742.1|/7.59068e-172/mitochondrial pyruvate dehydrogenase E1 component beta subunit [Laccaria bicolor S238N-H82]
GME8180_g	2-4 fold	10	36	1.78	6.02	1.75789	0.000231812	0.000959417	-	-	GO:0003676//nucleic acid binding	-	gi|170108050|ref|XP_001885234.1|/7.06077e-23/predicted protein [Laccaria bicolor S238N-H82]
GME6430_g	2-4 fold	25	90	4.45	15.05	1.75789	4.19146e-09	3.27193e-08	-	-	-	-	gi|170095956|ref|XP_001879198.1|/2.43499e-54/predicted protein [Laccaria bicolor S238N-H82]
GME10902_g	2-4 fold	15	54	2.67	9.03	1.75789	5.82262e-06	3.2291e-05	-	-	-	-	gi|170098564|ref|XP_001880501.1|/2.43369e-68/predicted protein [Laccaria bicolor S238N-H82]
GME5544_g	2-4 fold	45	162	8.02	27.1	1.75662	0	0	ko04011//MAPK signaling pathway - yeast;ko00500//Starch and sucrose metabolism	GO:0043234//protein complex;GO:0044464//cell part	GO:0035251//UDP-glucosyltransferase activity	GO:0006074//(1->3)-beta-D-glucan metabolic process	gi|299753430|ref|XP_001833273.2|/0/1,3-beta-glucan synthase [Coprinopsis cinerea okayama7||130]
GME590_g	2-4 fold	32	115	5.7	19.24	1.75507	3.04508e-11	2.85645e-10	-	-	GO:0032559;GO:0016462//pyrophosphatase activity	-	gi|336368724|gb|EGN97067.1|/0/hypothetical protein SERLA73DRAFT_111855 [Serpula lacrymans var. lacrymans S7.3]
GME10789_g	2-4 fold	56	201	9.98	33.62	1.75221	0	0	-	-	GO:0003677//DNA binding	GO:0006351//transcription, DNA-dependent	gi|170103164|ref|XP_001882797.1|/4.76833e-72/predicted protein [Laccaria bicolor S238N-H82]
GME9750_g	2-4 fold	73	262	13.01	43.82	1.75197	0	0	ko01100//Metabolic pathways;ko00230//Purine metabolism;ko00330//Arginine and proline metabolism	GO:0044424//intracellular part	GO:0046914//transition metal ion binding;GO:0016811//hydrolase activity, acting on carbon-nitrogen (but not peptide) bonds, in linear amides	GO:0043603//cellular amide metabolic process	gi|170098735|ref|XP_001880586.1|/0/urease [Laccaria bicolor S238N-H82]
GME5374_g	2-4 fold	17	61	3.03	10.2	1.75118	1.47536e-06	8.80706e-06	ko01100//Metabolic pathways;ko00270//Cysteine and methionine metabolism;ko01110//Biosynthesis of secondary metabolites	GO:0044424//intracellular part	GO:0046872//metal ion binding;GO:0016765//transferase activity, transferring alkyl or aryl (other than methyl) groups;GO:0032559	GO:0044237//cellular metabolic process	gi|169852954|ref|XP_001833159.1|/0/methionine adenosyltransferase [Coprinopsis cinerea okayama7||130]
GME4658_g	2-4 fold	24	86	4.28	14.38	1.74838	1.01724e-08	7.67992e-08	ko01100//Metabolic pathways;ko00071//Fatty acid metabolism;ko01110//Biosynthesis of secondary metabolites;ko00626//Naphthalene degradation;ko00010//Glycolysis / Gluconeogenesis;ko00625//Chloroalkane and chloroalkene degradation;ko00350//Tyrosine metabolism;ko01120//Microbial metabolism in diverse environments	-	-	-	gi|337295048|dbj|BAK40869.1|/9.46387e-68/medium-chain dehydrogenase/reductase like protein [Phanerochaete sordida]
GME9058_g	2-4 fold	14	50	2.49	8.36	1.74736	1.43531e-05	7.40299e-05	ko05166//HTLV-I infection;ko01100//Metabolic pathways;ko00900//Terpenoid backbone biosynthesis;ko05164//Influenza A;ko01110//Biosynthesis of secondary metabolites	-	GO:0016740//transferase activity	-	gi|390594670|gb|EIN04079.1|/7.00711e-137/isoprenoid biosynthesis-like protein [Punctularia strigosozonata HHB-11173 SS5]
GME7861_g	2-4 fold	165	590	29.4	98.69	1.74709	0	0	-	-	-	-	gi|169854029|ref|XP_001833692.1|/1.12325e-71/hypothetical protein CC1G_03909 [Coprinopsis cinerea okayama7||130]
GME10055_g	2-4 fold	53	189	9.44	31.61	1.74352	0	0	-	-	-	-	gi|392593621|gb|EIW82946.1|/1.12505e-66/hypothetical protein CONPUDRAFT_164002 [Coniophora puteana RWD-64-598 SS2]
GME9377_g	2-4 fold	382	1358	68.06	227.15	1.73877	3.26406e-13	4.04847e-12	ko05322//Systemic lupus erythematosus;ko05202//Transcriptional misregulation in cancer;ko05034//Alcoholism	GO:0000785//chromatin;GO:0043231//intracellular membrane-bounded organelle	GO:0003676//nucleic acid binding	GO:0034728//nucleosome organization	gi|403413028|emb|CCL99728.1|/6.04656e-61/predicted protein [Fibroporia radiculosa]
GME11712_g	2-4 fold	11	39	1.96	6.52	1.73402	0.000142721	0.000618192	-	-	-	-	gi|336364322|gb|EGN92682.1|/8.44374e-153/hypothetical protein SERLA73DRAFT_79378 [Serpula lacrymans var. lacrymans S7.3]
GME6666_g	2-4 fold	317	1122	56.48	187.67	1.73239	5.08482e-14	8.10873e-13	-	-	-	-	gi|170097471|ref|XP_001879955.1|/2.03748e-65/predicted protein [Laccaria bicolor S238N-H82]
GME5526_g	2-4 fold	24	85	4.28	14.22	1.73224	1.54656e-08	1.14656e-07	ko02010//ABC transporters;ko04976//Bile secretion	-	-	-	gi|336367616|gb|EGN95960.1|/4.59763e-44/hypothetical protein SERLA73DRAFT_185413 [Serpula lacrymans var. lacrymans S7.3]
GME8638_g	2-4 fold	15	53	2.67	8.87	1.73209	8.9041e-06	4.80834e-05	ko01100//Metabolic pathways;ko00230//Purine metabolism;ko04115//p53 signaling pathway;ko00480//Glutathione metabolism;ko00240//Pyrimidine metabolism	-	GO:0046872//metal ion binding;GO:0016728	GO:0009132//nucleoside diphosphate metabolic process	gi|169860861|ref|XP_001837065.1|/8.65317e-179/ribonucleotide reductase small subunit [Coprinopsis cinerea okayama7||130]
GME11264_g	2-4 fold	110	389	19.6	65.07	1.73114	0	0	ko00230//Purine metabolism;ko01100//Metabolic pathways;ko00710//Carbon fixation in photosynthetic organisms;ko00030//Pentose phosphate pathway;ko00040//Pentose and glucuronate interconversions;ko00240//Pyrimidine metabolism;ko01120//Microbial metabolism in diverse environments;ko01110//Biosynthesis of secondary metabolites	-	GO:0016857//racemase and epimerase activity, acting on carbohydrates and derivatives	GO:0044238//primary metabolic process	gi|390604726|gb|EIN14117.1|/8.1628e-69/ribulose-5-phosphate 3-epimerase [Punctularia strigosozonata HHB-11173 SS5]
GME5519_g	2-4 fold	141	498	25.12	83.3	1.72948	0	0	-	-	GO:0003676//nucleic acid binding	-	gi|393220554|gb|EJD06040.1|/2.55713e-177/ARM repeat-containing protein [Fomitiporia mediterranea MF3/22]
GME1774_g	2-4 fold	59	208	10.51	34.79	1.72691	0	0	-	-	-	-	gi|390603096|gb|EIN12488.1|/5.40953e-81/hypothetical protein PUNSTDRAFT_97244 [Punctularia strigosozonata HHB-11173 SS5]
GME5953_g	2-4 fold	29	102	5.17	17.06	1.72238	6.47242e-10	5.49137e-09	-	-	-	-	gi|395329841|gb|EJF62226.1|/1.89146e-81/hypothetical protein DICSQDRAFT_58814 [Dichomitus squalens LYAD-421 SS1]
GME6879_g	2-4 fold	307	1076	54.7	179.98	1.71822	0	0	ko00100//Steroid biosynthesis;ko01100//Metabolic pathways;ko01110//Biosynthesis of secondary metabolites	-	GO:0016741;GO:0016491//oxidoreductase activity;GO:0005506//iron ion binding	GO:0006730//one-carbon metabolic process	gi|169859769|ref|XP_001836522.1|/0/lanosterol 14-alpha-demethylase [Coprinopsis cinerea okayama7||130]
GME8101_g	2-4 fold	127	445	22.63	74.43	1.71765	7.26086e-14	1.12127e-12	-	-	-	-	gi|390595541|gb|EIN04946.1|/0/hypothetical protein PUNSTDRAFT_92401 [Punctularia strigosozonata HHB-11173 SS5]
GME11090_g	2-4 fold	54	189	9.62	31.61	1.71627	0	0	ko04111//Cell cycle - yeast	-	-	-	gi|336375614|gb|EGO03950.1|/0/hypothetical protein SERLA73DRAFT_165497 [Serpula lacrymans var. lacrymans S7.3]
GME1438_g	2-4 fold	12	42	2.14	7.03	1.71591	8.79252e-05	0.00039645	ko01100//Metabolic pathways;ko00624//Polycyclic aromatic hydrocarbon degradation;ko00340//Histidine metabolism;ko00623//Toluene degradation;ko00627//Aminobenzoate degradation;ko00361//Chlorocyclohexane and chlorobenzene degradation;ko00363//Bisphenol degradation;ko00903//Limonene and pinene degradation;ko00626//Naphthalene degradation;ko01120//Microbial metabolism in diverse environments;ko00643/…	-	-	-	gi|389748885|gb|EIM90062.1|/0/MFS general substrate transporter [Stereum hirsutum FP-91666 SS1]
GME9521_g	2-4 fold	12	42	2.14	7.03	1.71591	8.79252e-05	0.000396221	-	GO:0044424//intracellular part	-	-	gi|299756380|ref|XP_001829294.2|/2.95659e-52/hypothetical protein CC1G_00473 [Coprinopsis cinerea okayama7||130]
GME3517_g	2-4 fold	18	63	3.21	10.54	1.71523	1.40058e-06	8.40563e-06	-	-	-	-	gi|393212852|gb|EJC98350.1|/1.2807e-64/EB1 domain-containing protein [Fomitiporia mediterranea MF3/22]
GME3471_g	2-4 fold	1066	3717	189.94	621.73	1.71074	3.36952e-12	3.49197e-11	-	GO:0044429//mitochondrial part	GO:0004175//endopeptidase activity;GO:0046914//transition metal ion binding	GO:0019538//protein metabolic process	gi|170088947|ref|XP_001875696.1|/0/predicted protein [Laccaria bicolor S238N-H82]
GME12_g	2-4 fold	123	428	21.92	71.59	1.70751	0	0	-	-	-	-	gi|170097111|ref|XP_001879775.1|/2.25534e-164/predicted protein [Laccaria bicolor S238N-H82]
GME8845_g	2-4 fold	23	80	4.1	13.38	1.70638	5.70552e-08	4.0201e-07	-	-	-	-	gi|392593149|gb|EIW82475.1|/2.93627e-49/hypothetical protein CONPUDRAFT_136968 [Coniophora puteana RWD-64-598 SS2]
GME5667_g	2-4 fold	17	59	3.03	9.87	1.70373	3.42904e-06	1.95723e-05	-	-	-	-	gi|299738371|ref|XP_002910072.1|/1.60261e-54/alpha/beta hydrolase domain-containing protein [Coprinopsis cinerea okayama7||130]
GME918_g	2-4 fold	51	177	9.09	29.61	1.70373	0	0	ko04111//Cell cycle - yeast	-	-	-	gi|170092411|ref|XP_001877427.1|/1.82185e-80/predicted protein [Laccaria bicolor S238N-H82]
GME818_g	2-4 fold	780	2702	138.98	451.95	1.70129	1.10378e-12	1.22514e-11	-	-	GO:0005488//binding	-	gi|170097852|ref|XP_001880145.1|/1.58793e-124/predicted protein [Laccaria bicolor S238N-H82]
GME7171_g	2-4 fold	13	45	2.32	7.53	1.69853	5.4205e-05	0.000253173	ko03018//RNA degradation	-	GO:0003676//nucleic acid binding;GO:0004518//nuclease activity	-	gi|170095541|ref|XP_001878991.1|/0/predicted protein [Laccaria bicolor S238N-H82]
GME8761_g	2-4 fold	13	45	2.32	7.53	1.69853	5.4205e-05	0.000253021	ko00624//Polycyclic aromatic hydrocarbon degradation;ko01100//Metabolic pathways;ko00627//Aminobenzoate degradation;ko00363//Bisphenol degradation;ko01110//Biosynthesis of secondary metabolites;ko00903//Limonene and pinene degradation;ko00945//Stilbenoid, diarylheptanoid and gingerol biosynthesis;ko01120//Microbial metabolism in diverse environments	-	GO:0016491//oxidoreductase activity;GO:0005506//iron ion binding	GO:0008152//metabolic process	gi|170111507|ref|XP_001886957.1|/3.42115e-176/predicted protein [Laccaria bicolor S238N-H82]
GME8934_g	2-4 fold	11	38	1.96	6.36	1.69817	0.000218636	0.000910673	ko03018//RNA degradation	-	-	-	gi|336366397|gb|EGN94744.1|/6.79731e-55/hypothetical protein SERLA73DRAFT_171168 [Serpula lacrymans var. lacrymans S7.3]
GME3212_g	2-4 fold	11	38	1.96	6.36	1.69817	0.000218636	0.000910187	-	-	-	-	gi|393239315|gb|EJD46847.1|/9.21183e-08/hypothetical protein AURDEDRAFT_184110 [Auricularia delicata TFB-10046 SS5]
GME10033_g	2-4 fold	109	376	19.42	62.89	1.69529	0	0	-	GO:0030529//ribonucleoprotein complex	GO:0005198//structural molecule activity	GO:0010467//gene expression	gi|336371861|gb|EGO00201.1|/1.22533e-21/hypothetical protein SERLA73DRAFT_180664 [Serpula lacrymans var. lacrymans S7.3]
GME5806_g	2-4 fold	210	724	37.42	121.1	1.69432	0	0	ko01100//Metabolic pathways;ko00564//Glycerophospholipid metabolism;ko00561//Glycerolipid metabolism;ko00565//Ether lipid metabolism	GO:0031224//intrinsic to membrane	-	-	gi|170106169|ref|XP_001884296.1|/0/predicted protein [Laccaria bicolor S238N-H82]
GME1728_g	2-4 fold	34	117	6.06	19.57	1.69125	6.27574e-11	5.7088e-10	-	-	-	-	gi|389740650|gb|EIM81840.1|/1.3075e-17/hypothetical protein STEHIDRAFT_171490 [Stereum hirsutum FP-91666 SS1]
GME11377_g	2-4 fold	64	220	11.4	36.8	1.69067	0	0	ko03018//RNA degradation	-	-	-	gi|170083973|ref|XP_001873210.1|/5.8805e-61/predicted protein [Laccaria bicolor S238N-H82]
GME11316_g	2-4 fold	208	714	37.06	119.43	1.68823	2.22266e-13	2.89948e-12	-	GO:0043231//intracellular membrane-bounded organelle	GO:0003676//nucleic acid binding;GO:0016616//oxidoreductase activity, acting on the CH-OH group of donors, NAD or NADP as acceptor	GO:0008652//cellular amino acid biosynthetic process;GO:0006396//RNA processing	gi|170083917|ref|XP_001873182.1|/3.28269e-167/predicted protein [Laccaria bicolor S238N-H82]
GME2315_g	2-4 fold	190	652	33.85	109.06	1.68789	1.83853e-13	2.48982e-12	-	-	-	-	gi|299742891|ref|XP_001835401.2|/6.20048e-174/hypothetical protein CC1G_05363 [Coprinopsis cinerea okayama7||130]
GME7970_g	2-4 fold	247	847	44.01	141.67	1.68663	0	0	ko01100//Metabolic pathways;ko00513//Various types of N-glycan biosynthesis;ko00510//N-Glycan biosynthesis	-	-	-	gi|392596066|gb|EIW85389.1|/1.99134e-113/hypothetical protein CONPUDRAFT_150201 [Coniophora puteana RWD-64-598 SS2]
GME8326_g	2-4 fold	28	96	4.99	16.06	1.68636	3.58672e-09	2.82242e-08	-	-	-	-	gi|336373802|gb|EGO02140.1|/1.83996e-13/hypothetical protein SERLA73DRAFT_177932 [Serpula lacrymans var. lacrymans S7.3]
GME7789_g	2-4 fold	131	449	23.34	75.1	1.68601	4.88498e-14	7.80598e-13	-	-	-	-	gi|395330047|gb|EJF62431.1|/2.16482e-28/hypothetical protein DICSQDRAFT_135398 [Dichomitus squalens LYAD-421 SS1]
GME5503_g	2-4 fold	272	932	48.46	155.89	1.68566	5.30242e-13	6.23054e-12	-	-	GO:0043167//ion binding;GO:0003824//catalytic activity	GO:0044238//primary metabolic process	gi|170088364|ref|XP_001875405.1|/0/modular protein with glycoside hydrolase family 13 and glycosyltransferase family 5 domains [Laccaria bicolor S238N-H82]
GME6727_g	2-4 fold	70	239	12.47	39.98	1.68082	0	0	ko04113//Meiosis - yeast	GO:0016020//membrane	GO:0005215//transporter activity	GO:0006810//transport	gi|336384969|gb|EGO26116.1|/1.21862e-137/hypothetical protein SERLADRAFT_447384 [Serpula lacrymans var. lacrymans S7.9]
GME9691_g	2-4 fold	12	41	2.14	6.86	1.6806	0.000134244	0.000585043	-	-	GO:0005488//binding	GO:0044238//primary metabolic process;GO:0044260	gi|336390021|gb|EGO31164.1|/1.61413e-142/hypothetical protein SERLADRAFT_444740 [Serpula lacrymans var. lacrymans S7.9]
GME2732_g	2-4 fold	12	41	2.14	6.86	1.6806	0.000134244	0.000584717	-	-	-	-	-
GME2698_g	2-4 fold	25	85	4.45	14.22	1.67604	3.36178e-08	2.40118e-07	-	-	-	-	-
GME5498_g	2-4 fold	1895	6436	337.65	1076.52	1.67277	6.9189e-13	7.98586e-12	ko05322//Systemic lupus erythematosus;ko05034//Alcoholism	GO:0000785//chromatin;GO:0043231//intracellular membrane-bounded organelle	GO:0003676//nucleic acid binding	GO:0034728//nucleosome organization	gi|336364845|gb|EGN93198.1|/1.63492e-42/hypothetical protein SERLA73DRAFT_189692 [Serpula lacrymans var. lacrymans S7.3]
GME11346_g	2-4 fold	108	366	19.24	61.22	1.66989	0	0	ko03010//Ribosome;ko03040//Spliceosome	-	GO:0005488//binding;GO:0016787//hydrolase activity	-	gi|336365386|gb|EGN93737.1|/0/hypothetical protein SERLA73DRAFT_115779 [Serpula lacrymans var. lacrymans S7.3]
GME5419_g	2-4 fold	47	159	8.37	26.6	1.66813	0	0	-	-	-	-	gi|336377516|gb|EGO18678.1|/1.29991e-180/hypothetical protein SERLADRAFT_444017 [Serpula lacrymans var. lacrymans S7.9]
GME6620_g	2-4 fold	13	44	2.32	7.36	1.66558	8.25186e-05	0.000374014	-	-	-	-	gi|390604000|gb|EIN13391.1|/5.70536e-09/hypothetical protein PUNSTDRAFT_139948 [Punctularia strigosozonata HHB-11173 SS5]
GME6028_g	2-4 fold	53	179	9.44	29.94	1.66522	0	0	ko04144//Endocytosis	-	GO:0003824//catalytic activity	-	gi|392558944|gb|EIW52130.1|/0/glycoside hydrolase family 92 protein [Trametes versicolor FP-101664 SS1]
GME10561_g	2-4 fold	29	98	5.17	16.39	1.66458	3.38212e-09	2.67218e-08	-	-	-	-	gi|170099481|ref|XP_001880959.1|/6.71675e-84/predicted protein [Laccaria bicolor S238N-H82]
GME11371_g	2-4 fold	85	287	15.15	48.01	1.66402	0	0	-	-	-	-	gi|389751378|gb|EIM92451.1|/6.62833e-90/hypothetical protein STEHIDRAFT_89465 [Stereum hirsutum FP-91666 SS1]
GME8450_g	2-4 fold	25	84	4.45	14.05	1.65869	5.0711e-08	3.58927e-07	ko01100//Metabolic pathways;ko00520//Amino sugar and nucleotide sugar metabolism;ko00500//Starch and sucrose metabolism;ko01110//Biosynthesis of secondary metabolites	-	GO:0016787//hydrolase activity	-	gi|302693707|ref|XP_003036532.1|/2.6552e-85/glycoside hydrolase family 18 protein [Schizophyllum commune H4-8]
GME11110_g	2-4 fold	14	47	2.49	7.86	1.65838	5.07766e-05	0.000238156	-	-	-	-	gi|170096758|ref|XP_001879599.1|/5.95579e-48/predicted protein [Laccaria bicolor S238N-H82]
GME4230_g	2-4 fold	20	67	3.56	11.21	1.65484	1.24085e-06	7.48147e-06	-	-	-	-	gi|403417468|emb|CCM04168.1|/2.31997e-106/predicted protein [Fibroporia radiculosa]
GME6009_g	2-4 fold	49	164	8.73	27.43	1.6517	2.59792e-14	4.30088e-13	-	-	-	-	-
GME1291_g	2-4 fold	461	1539	82.14	257.42	1.64797	3.17968e-13	3.95637e-12	ko04540//Gap junction;ko05130//Pathogenic Escherichia coli infection;ko04145//Phagosome	GO:0032991//macromolecular complex;GO:0015630//microtubule cytoskeleton	GO:0017111//nucleoside-triphosphatase activity;GO:0032561//guanyl ribonucleotide binding	GO:0043623//cellular protein complex assembly;GO:0009207;GO:0007017//microtubule-based process	gi|170108054|ref|XP_001885236.1|/5.89382e-179/beta-tubulin 2 tubb2 [Laccaria bicolor S238N-H82]
GME2190_g	2-4 fold	165	550	29.4	92	1.64582	0	0	-	-	-	-	gi|403418213|emb|CCM04913.1|/2.26731e-100/predicted protein [Fibroporia radiculosa]
GME11263_g	2-4 fold	12	40	2.14	6.69	1.6444	0.00020409	0.000855558	-	-	-	-	gi|170086041|ref|XP_001874244.1|/0/glycosyltransferase family 32 protein [Laccaria bicolor S238N-H82]
GME11494_g	2-4 fold	12	40	2.14	6.69	1.6444	0.00020409	0.000855099	ko04011//MAPK signaling pathway - yeast	-	GO:0016787//hydrolase activity	-	gi|169844336|ref|XP_001828889.1|/2.13056e-114/hypothetical protein CC1G_03683 [Coprinopsis cinerea okayama7||130]
GME6100_g	2-4 fold	468	1556	83.39	260.26	1.64201	6.2994e-13	7.31404e-12	-	-	-	-	gi|170104306|ref|XP_001883367.1|/3.38328e-25/predicted protein [Laccaria bicolor S238N-H82]
GME564_g	2-4 fold	489	1622	87.13	271.3	1.63865	1.25011e-13	1.76007e-12	-	-	-	-	gi|392566507|gb|EIW59683.1|/1.524e-17/VAMP-associated protein [Trametes versicolor FP-101664 SS1]
GME3650_g	2-4 fold	162	536	28.86	89.65	1.63523	0	0	-	-	-	-	gi|170100180|ref|XP_001881308.1|/1.45885e-61/predicted protein [Laccaria bicolor S238N-H82]
GME2702_g	2-4 fold	967	3199	172.3	535.08	1.63483	0	0	-	-	-	-	gi|390594806|gb|EIN04215.1|/6.04902e-69/family A1 protease [Punctularia strigosozonata HHB-11173 SS5]
GME2039_g	2-4 fold	255	842	45.44	140.84	1.63202	0	0	ko01100//Metabolic pathways;ko00250//Alanine, aspartate and glutamate metabolism;ko00330//Arginine and proline metabolism;ko00910//Nitrogen metabolism;ko00430//Taurine and hypotaurine metabolism	-	GO:0016639//oxidoreductase activity, acting on the CH-NH2 group of donors, NAD or NADP as acceptor	GO:0006103//2-oxoglutarate metabolic process	gi|170089859|ref|XP_001876152.1|/0/NAD-specific glutamate dehydrogenase [Laccaria bicolor S238N-H82]
GME4290_g	2-4 fold	220	726	39.2	121.43	1.6312	2.74004e-13	3.49848e-12	ko00100//Steroid biosynthesis;ko01100//Metabolic pathways;ko01110//Biosynthesis of secondary metabolites;ko04621//NOD-like receptor signaling pathway;ko04626//Plant-pathogen interaction	-	GO:0031559//oxidosqualene cyclase activity	-	gi|170105196|ref|XP_001883811.1|/0/predicted protein [Laccaria bicolor S238N-H82]
GME1980_g	2-4 fold	14	46	2.49	7.69	1.62684	7.6798e-05	0.000349708	-	-	-	-	gi|299743718|ref|XP_001835936.2|/6.90699e-78/hypothetical protein CC1G_03024 [Coprinopsis cinerea okayama7||130]
GME2575_g	2-4 fold	24	79	4.28	13.21	1.62595	1.84376e-07	1.23243e-06	-	-	-	-	gi|389742681|gb|EIM83867.1|/4.79854e-40/hypothetical protein STEHIDRAFT_82762 [Stereum hirsutum FP-91666 SS1]
GME7962_g	2-4 fold	42	138	7.48	23.08	1.62553	5.09948e-12	5.15489e-11	-	-	GO:0016301//kinase activity;GO:0032559	GO:0006464//cellular protein modification process	gi|336367764|gb|EGN96108.1|/0/hypothetical protein SERLA73DRAFT_59688 [Serpula lacrymans var. lacrymans S7.3]
GME10202_g	2-4 fold	35	115	6.24	19.24	1.62449	3.01324e-10	2.61616e-09	ko04011//MAPK signaling pathway - yeast;ko04111//Cell cycle - yeast;ko04113//Meiosis - yeast	-	-	-	gi|299744833|ref|XP_001831299.2|/0/transcription factor [Coprinopsis cinerea okayama7||130]
GME4728_g	2-4 fold	32	105	5.7	17.56	1.62326	1.85451e-09	1.50167e-08	-	GO:0031224//intrinsic to membrane	-	-	gi|170109001|ref|XP_001885708.1|/5.33152e-122/tetraspanin Tsp2 family [Laccaria bicolor S238N-H82]
GME5531_g	2-4 fold	295	968	52.56	161.91	1.62315	1.86073e-13	2.51119e-12	-	GO:0044429//mitochondrial part	GO:0042802//identical protein binding;GO:0030554//adenyl nucleotide binding	GO:0044267//cellular protein metabolic process	gi|392595865|gb|EIW85188.1|/3.58519e-68/GrpE-domain-containing protein [Coniophora puteana RWD-64-598 SS2]
GME9842_g	2-4 fold	18	59	3.21	9.87	1.62048	7.34714e-06	4.01753e-05	-	-	-	-	-
GME5945_g	2-4 fold	40	131	7.13	21.91	1.61962	1.92653e-11	1.83584e-10	-	-	-	-	gi|169865059|ref|XP_001839134.1|/0/cation/H+ exchanger [Coprinopsis cinerea okayama7||130]
GME4352_g	2-4 fold	33	108	5.88	18.06	1.61891	1.15688e-09	9.56597e-09	-	-	-	-	-
GME2316_g	2-4 fold	26	85	4.63	14.22	1.61884	7.12292e-08	4.9784e-07	-	-	GO:0003824//catalytic activity	GO:0008152//metabolic process	gi|333440878|gb|AEF32750.1|/0/polyketide synthase [Volvariella volvacea]
GME1192_g	2-4 fold	470	1534	83.74	256.59	1.61548	1.14975e-12	1.27254e-11	ko02020//Two-component system;ko01100//Metabolic pathways;ko00591//Linoleic acid metabolism;ko00051//Fructose and mannose metabolism;ko00362//Benzoate degradation;ko00363//Bisphenol degradation;ko01110//Biosynthesis of secondary metabolites;ko00903//Limonene and pinene degradation;ko00650//Butanoate metabolism;ko00626//Naphthalene degradation;ko00625//Chloroalkane and chloroalkene degradation;ko0…	-	-	-	gi|390594932|gb|EIN04340.1|/1.3683e-103/NAD(P)-binding protein [Punctularia strigosozonata HHB-11173 SS5]
GME3071_g	2-4 fold	58	189	10.33	31.61	1.61354	0	0	ko00230//Purine metabolism	GO:0016020//membrane	GO:0043492//ATPase activity, coupled to movement of substances;GO:0022892;GO:0016820//hydrolase activity, acting on acid anhydrides, catalyzing transmembrane movement of substances;GO:0000166//nucleotide binding	GO:0008152//metabolic process	gi|169857086|ref|XP_001835196.1|/0/phospholipid-transporting ATPase 1 [Coprinopsis cinerea okayama7||130]
GME10728_g	2-4 fold	19	62	3.39	10.37	1.61306	4.5405e-06	2.54516e-05	-	-	-	-	gi|170113984|ref|XP_001888190.1|/8.23481e-40/predicted protein [Laccaria bicolor S238N-H82]
GME11545_g	2-4 fold	23	75	4.1	12.54	1.61284	4.45418e-07	2.8599e-06	-	-	-	-	gi|403415508|emb|CCM02208.1|/0/predicted protein [Fibroporia radiculosa]
GME1736_g	2-4 fold	78	254	13.9	42.49	1.61204	0	0	ko00230//Purine metabolism	GO:0016020//membrane	GO:0042625//ATPase activity, coupled to transmembrane movement of ions;GO:0000166//nucleotide binding	GO:0008152//metabolic process;GO:0006812//cation transport	gi|170117357|ref|XP_001889866.1|/0/Ca-transporting ATPase [Laccaria bicolor S238N-H82]
GME7888_g	2-4 fold	177	575	31.54	96.18	1.60855	0	0	ko04260//Cardiac muscle contraction;ko05416//Viral myocarditis;ko05410//Hypertrophic cardiomyopathy (HCM);ko04270//Vascular smooth muscle contraction;ko04530//Tight junction;ko05132//Salmonella infection;ko04810//Regulation of actin cytoskeleton;ko05414//Dilated cardiomyopathy;ko00230//Purine metabolism	GO:0015629//actin cytoskeleton	GO:0003779//actin binding;GO:0017111//nucleoside-triphosphatase activity;GO:0032559	-	gi|299753837|ref|XP_001833563.2|/0/myosin 5 [Coprinopsis cinerea okayama7||130]
GME1446_g	2-4 fold	158	513	28.15	85.81	1.60801	0	0	ko03430//Mismatch repair;ko05200//Pathways in cancer;ko05210//Colorectal cancer	GO:0032300//mismatch repair complex	GO:0003677//DNA binding	-	gi|403413091|emb|CCL99791.1|/0/predicted protein [Fibroporia radiculosa]
GME8721_g	2-4 fold	905	2937	161.25	491.26	1.60719	0	0	-	GO:0031981//nuclear lumen	-	GO:0042254//ribosome biogenesis	gi|229485499|sp|A8NWR2.2|ERB1_COPC7/0/RecName: Full=Ribosome biogenesis protein ERB1; AltName: Full=Eukaryotic ribosome biogenesis protein 1
GME6734_g	2-4 fold	349	1129	62.18	188.84	1.60264	0	0	ko04142//Lysosome	-	-	GO:0006810//transport	gi|336365181|gb|EGN93532.1|/0/hypothetical protein SERLA73DRAFT_189226 [Serpula lacrymans var. lacrymans S7.3]
GME6875_g	2-4 fold	22	71	3.92	11.88	1.59961	1.07596e-06	6.57354e-06	-	-	-	-	gi|170098783|ref|XP_001880610.1|/2.61823e-29/predicted protein [Laccaria bicolor S238N-H82]
GME4826_g	2-4 fold	35	113	6.24	18.9	1.59877	6.72054e-10	5.68952e-09	ko04113//Meiosis - yeast	GO:0032156	GO:0032561//guanyl ribonucleotide binding	GO:0009987//cellular process	gi|389742186|gb|EIM83373.1|/4.21354e-150/septin [Stereum hirsutum FP-91666 SS1]
GME6766_g	2-4 fold	217	700	38.66	117.09	1.5987	1.07914e-13	1.55007e-12	ko01100//Metabolic pathways;ko00562//Inositol phosphate metabolism;ko00521//Streptomycin biosynthesis;ko01110//Biosynthesis of secondary metabolites	-	GO:0016872//intramolecular lyase activity	GO:0006020//inositol metabolic process;GO:0006644//phospholipid metabolic process	gi|170100971|ref|XP_001881703.1|/0/predicted protein [Laccaria bicolor S238N-H82]
GME3470_g	2-4 fold	264	851	47.04	142.34	1.59738	0	0	-	-	-	-	gi|302689777|ref|XP_003034568.1|/8.08249e-138/CFS1-like protein [Schizophyllum commune H4-8]
GME322_g	2-4 fold	14	45	2.49	7.53	1.5965	0.000115668	0.000509489	-	-	-	-	gi|403415970|emb|CCM02670.1|/2.21648e-34/predicted protein [Fibroporia radiculosa]
GME5271_g	2-4 fold	14	45	2.49	7.53	1.5965	0.000115668	0.000509202	-	-	-	-	gi|170087080|ref|XP_001874763.1|/1.90627e-144/predicted protein [Laccaria bicolor S238N-H82]
GME4298_g	2-4 fold	18	58	3.21	9.7	1.59541	1.10309e-05	5.83981e-05	-	-	-	-	gi|336363836|gb|EGN92207.1|/0/hypothetical protein SERLA73DRAFT_191464 [Serpula lacrymans var. lacrymans S7.3]
GME4618_g	2-4 fold	18	58	3.21	9.7	1.59541	1.10309e-05	5.83586e-05	ko03022//Basal transcription factors;ko05169//Epstein-Barr virus infection	-	-	GO:0034645//cellular macromolecule biosynthetic process;GO:0010467//gene expression;GO:0044238//primary metabolic process	gi|403416515|emb|CCM03215.1|/1.69731e-86/predicted protein [Fibroporia radiculosa]
GME6412_g	2-4 fold	42	135	7.48	22.58	1.59394	1.67362e-11	1.60659e-10	ko01100//Metabolic pathways;ko00380//Tryptophan metabolism	-	GO:0048037//cofactor binding;GO:0016740//transferase activity	GO:0008152//metabolic process	gi|169864141|ref|XP_001838683.1|/4.86401e-101/hypothetical protein CC1G_07874 [Coprinopsis cinerea okayama7||130]
GME6302_g	2-4 fold	84	270	14.97	45.16	1.59297	0	0	-	-	-	-	gi|170095043|ref|XP_001878742.1|/9.21405e-50/clampless1 Clp1 protein [Laccaria bicolor S238N-H82]
GME9966_g	2-4 fold	136	437	24.23	73.09	1.59288	1.27898e-13	1.79747e-12	ko00642//Ethylbenzene degradation;ko01100//Metabolic pathways;ko00627//Aminobenzoate degradation;ko00051//Fructose and mannose metabolism;ko00362//Benzoate degradation;ko00240//Pyrimidine metabolism;ko00903//Limonene and pinene degradation;ko01120//Microbial metabolism in diverse environments;ko00350//Tyrosine metabolism	-	GO:0016301//kinase activity	-	gi|170098008|ref|XP_001880223.1|/0/predicted protein [Laccaria bicolor S238N-H82]
GME7909_g	2-4 fold	38	122	6.77	20.41	1.59205	1.63198e-10	1.43931e-09	ko01100//Metabolic pathways;ko00052//Galactose metabolism;ko00520//Amino sugar and nucleotide sugar metabolism;ko04060//Cytokine-cytokine receptor interaction;ko04640//Hematopoietic cell lineage;ko04630//Jak-STAT signaling pathway;ko01110//Biosynthesis of secondary metabolites	-	GO:0046872//metal ion binding;GO:0016779//nucleotidyltransferase activity	GO:0005975//carbohydrate metabolic process	gi|395330117|gb|EJF62501.1|/1.38783e-149/galactose-1-phosphate uridylyltransferase [Dichomitus squalens LYAD-421 SS1]
GME1679_g	2-4 fold	181	580	32.25	97.01	1.58883	4.4853e-14	7.24135e-13	ko00624//Polycyclic aromatic hydrocarbon degradation;ko01100//Metabolic pathways;ko00627//Aminobenzoate degradation;ko00363//Bisphenol degradation;ko01110//Biosynthesis of secondary metabolites;ko00903//Limonene and pinene degradation;ko00945//Stilbenoid, diarylheptanoid and gingerol biosynthesis;ko01120//Microbial metabolism in diverse environments;ko01100//Metabolic pathways;ko00590//Arachidoni…	-	GO:0046872//metal ion binding	-	gi|336372282|gb|EGO00621.1|/9.40099e-164/hypothetical protein SERLA73DRAFT_178475 [Serpula lacrymans var. lacrymans S7.3]
GME11265_g	2-4 fold	122	390	21.74	65.23	1.58518	8.65974e-15	1.50372e-13	-	-	-	-	gi|170083849|ref|XP_001873148.1|/1.12463e-20/helix-turn-helix transcription factor, AraC type [Laccaria bicolor S238N-H82]
GME2466_g	2-4 fold	41	131	7.31	21.91	1.58365	3.97624e-11	3.68132e-10	ko05166//HTLV-I infection;ko01100//Metabolic pathways;ko00230//Purine metabolism;ko03410//Base excision repair;ko03030//DNA replication;ko03420//Nucleotide excision repair;ko00240//Pyrimidine metabolism	GO:0043231//intracellular membrane-bounded organelle	GO:0046914//transition metal ion binding;GO:0003676//nucleic acid binding;GO:0034061	GO:0006259//DNA metabolic process	gi|170114426|ref|XP_001888410.1|/0/predicted protein [Laccaria bicolor S238N-H82]
GME890_g	2-4 fold	16	51	2.85	8.53	1.58158	4.35836e-05	0.000206652	ko03022//Basal transcription factors;ko03420//Nucleotide excision repair	-	-	GO:0044260;GO:0090304	gi|170093117|ref|XP_001877780.1|/1.22673e-104/predicted protein [Laccaria bicolor S238N-H82]
GME2673_g	2-4 fold	70	223	12.47	37.3	1.58071	0	0	-	-	-	-	-
GME9285_g	2-4 fold	17	54	3.03	9.03	1.57541	2.68044e-05	0.000131729	ko04141//Protein processing in endoplasmic reticulum;ko01100//Metabolic pathways;ko00520//Amino sugar and nucleotide sugar metabolism;ko00500//Starch and sucrose metabolism;ko01110//Biosynthesis of secondary metabolites	-	-	-	gi|212535294|ref|XP_002147803.1|/6.0845e-09/class III chitinase ChiA1 [Penicillium marneffei ATCC 18224]
GME4640_g	2-4 fold	116	368	20.67	61.55	1.57422	4.19664e-14	6.80343e-13	-	-	-	-	gi|238584129|ref|XP_002390464.1|/1.53784e-23/hypothetical protein MPER_10249 [Moniliophthora perniciosa FA553]
GME9973_g	2-4 fold	31	98	5.52	16.39	1.57008	1.47178e-08	1.09216e-07	-	GO:0044464//cell part	GO:0005337//nucleoside transmembrane transporter activity	GO:0051234//establishment of localization	gi|169847494|ref|XP_001830458.1|/0/H+/nucleoside cotransporter [Coprinopsis cinerea okayama7||130]
GME10938_g	2-4 fold	18	57	3.21	9.53	1.5699	1.65033e-05	8.39564e-05	ko00910//Nitrogen metabolism;ko01120//Microbial metabolism in diverse environments	-	GO:0046872//metal ion binding;GO:0016491//oxidoreductase activity;GO:0051536//iron-sulfur cluster binding;GO:0050662//coenzyme binding	GO:0008152//metabolic process	gi|299746726|ref|XP_001840498.2|/0/nitrite reductase [Coprinopsis cinerea okayama7||130]
GME4300_g	2-4 fold	176	556	31.36	93	1.56831	0	0	-	-	-	-	gi|392589868|gb|EIW79198.1|/8.85254e-57/hypothetical protein CONPUDRAFT_138355 [Coniophora puteana RWD-64-598 SS2]
GME9905_g	2-4 fold	19	60	3.39	10.04	1.5664	1.01714e-05	5.43632e-05	ko04120//Ubiquitin mediated proteolysis	GO:0044464//cell part	GO:0016879//ligase activity, forming carbon-nitrogen bonds	GO:0043412//macromolecule modification	gi|170093013|ref|XP_001877728.1|/0/predicted protein [Laccaria bicolor S238N-H82]
GME7964_g	2-4 fold	19	60	3.39	10.04	1.5664	1.01714e-05	5.4326e-05	-	-	-	-	gi|170094834|ref|XP_001878638.1|/6.69137e-59/predicted protein [Laccaria bicolor S238N-H82]
GME11423_g	2-4 fold	20	63	3.56	10.54	1.56593	6.27466e-06	3.46014e-05	-	-	-	-	gi|170085233|ref|XP_001873840.1|/1.65739e-180/predicted protein [Laccaria bicolor S238N-H82]
GME10821_g	2-4 fold	550	1734	98	290.04	1.5654	2.3248e-13	3.02766e-12	-	-	-	-	gi|170095221|ref|XP_001878831.1|/8.18238e-26/predicted protein [Laccaria bicolor S238N-H82]
GME9718_g	2-4 fold	132	415	23.52	69.42	1.56146	7.86038e-14	1.19963e-12	-	-	GO:0004620//phospholipase activity;GO:0042578//phosphoric ester hydrolase activity	GO:0044238//primary metabolic process;GO:0007165//signal transduction	gi|299756132|ref|XP_001829117.2|/5.86962e-115/hypothetical protein CC1G_01797 [Coprinopsis cinerea okayama7||130]
GME4951_g	2-4 fold	102	320	18.17	53.52	1.55852	0	0	-	-	GO:0005488//binding	-	gi|170092415|ref|XP_001877429.1|/0/predicted protein [Laccaria bicolor S238N-H82]
GME11482_g	2-4 fold	15	47	2.67	7.86	1.55769	0.00010621	0.00047128	-	-	-	-	gi|299748376|ref|XP_002911280.1|/1.67848e-48/hypothetical protein CC1G_14709 [Coprinopsis cinerea okayama7||130]
GME5699_g	2-4 fold	31	97	5.52	16.22	1.55503	2.18314e-08	1.5943e-07	ko01100//Metabolic pathways;ko00520//Amino sugar and nucleotide sugar metabolism;ko01110//Biosynthesis of secondary metabolites;ko00240//Pyrimidine metabolism	-	GO:0016879//ligase activity, forming carbon-nitrogen bonds	GO:0006220//pyrimidine nucleotide metabolic process	gi|169864644|ref|XP_001838929.1|/0/CTP synthase [Coprinopsis cinerea okayama7||130]
GME2721_g	2-4 fold	39	122	6.95	20.41	1.55419	3.32248e-10	2.87825e-09	-	-	-	-	gi|170104074|ref|XP_001883251.1|/0/hypothetical protein LACBIDRAFT_236702 [Laccaria bicolor S238N-H82]
GME11107_g	2-4 fold	230	718	40.98	120.1	1.55124	2.8244e-13	3.55966e-12	ko00627//Aminobenzoate degradation;ko01120//Microbial metabolism in diverse environments	GO:0044464//cell part	-	GO:0051234//establishment of localization	gi|389742842|gb|EIM84028.1|/3.88151e-129/hypothetical protein STEHIDRAFT_133082 [Stereum hirsutum FP-91666 SS1]
GME4940_g	2-4 fold	24	75	4.28	12.54	1.55085	9.1595e-07	5.68937e-06	-	-	-	-	gi|170106323|ref|XP_001884373.1|/0/predicted protein [Laccaria bicolor S238N-H82]
GME6101_g	2-4 fold	17	53	3.03	8.87	1.54962	4.00054e-05	0.00019178	-	-	-	-	gi|170107795|ref|XP_001885107.1|/5.07594e-45/predicted protein [Laccaria bicolor S238N-H82]
GME8656_g	2-4 fold	68	212	12.12	35.46	1.5488	0	0	-	-	-	-	gi|336373465|gb|EGO01803.1|/7.18782e-123/hypothetical protein SERLA73DRAFT_48588 [Serpula lacrymans var. lacrymans S7.3]
GME7600_g	2-4 fold	38	118	6.77	19.74	1.54389	7.88114e-10	6.60056e-09	ko00930//Caprolactam degradation;ko01120//Microbial metabolism in diverse environments	-	GO:0016491//oxidoreductase activity	-	gi|170093614|ref|XP_001878028.1|/3.55247e-149/predicted protein [Laccaria bicolor S238N-H82]
GME11520_g	2-4 fold	116	360	20.67	60.22	1.5427	4.19664e-14	6.83178e-13	-	-	-	-	gi|299755825|ref|XP_001828910.2|/0/oxysterol binding protein [Coprinopsis cinerea okayama7||130]
GME8577_g	2-4 fold	78	242	13.9	40.48	1.54212	0	0	ko00520//Amino sugar and nucleotide sugar metabolism	-	GO:0008375//acetylglucosaminyltransferase activity	GO:0006023	gi|336364724|gb|EGN93079.1|/0/glycosyltransferase family 2 protein [Serpula lacrymans var. lacrymans S7.3]
GME11262_g	2-4 fold	550	1703	98	284.85	1.53935	2.3248e-13	3.02263e-12	ko01100//Metabolic pathways;ko00230//Purine metabolism;ko00730//Thiamine metabolism;ko04930//Type II diabetes mellitus;ko01110//Biosynthesis of secondary metabolites;ko00620//Pyruvate metabolism;ko00710//Carbon fixation in photosynthetic organisms;ko00010//Glycolysis / Gluconeogenesis;ko01120//Microbial metabolism in diverse environments	-	GO:0031420;GO:0016301//kinase activity;GO:0032559	GO:0006796//phosphate-containing compound metabolic process;GO:0006007//glucose catabolic process	gi|170086043|ref|XP_001874245.1|/0/pyruvate kinase [Laccaria bicolor S238N-H82]
GME1833_g	2-4 fold	58	179	10.33	29.94	1.53523	1.86517e-14	3.12087e-13	-	-	-	-	gi|170092559|ref|XP_001877501.1|/0/predicted protein [Laccaria bicolor S238N-H82]
GME809_g	2-4 fold	38	117	6.77	19.57	1.53142	1.16281e-09	9.60488e-09	-	-	-	GO:0006810//transport	gi|299751910|ref|XP_001830573.2|/4.11473e-120/mitochondrial iron ion transporter [Coprinopsis cinerea okayama7||130]
GME1294_g	2-4 fold	1038	3196	184.95	534.58	1.53127	1.10156e-12	1.22441e-11	ko00910//Nitrogen metabolism	-	-	-	gi|392594384|gb|EIW83708.1|/1.1864e-44/Cyanase [Coniophora puteana RWD-64-598 SS2]
GME2682_g	2-4 fold	27	83	4.81	13.88	1.5289	3.22216e-07	2.10342e-06	-	-	-	-	-
GME11299_g	2-4 fold	1287	3950	229.32	660.7	1.52663	6.30874e-12	6.27182e-11	-	-	-	-	gi|170085115|ref|XP_001873781.1|/1.30537e-32/hypothetical protein LACBIDRAFT_300606 [Laccaria bicolor S238N-H82]
GME3406_g	2-4 fold	48	147	8.55	24.59	1.52408	1.03699e-11	1.01542e-10	ko03040//Spliceosome	-	GO:0032559;GO:0042623//ATPase activity, coupled	-	gi|170113841|ref|XP_001888119.1|/0/predicted protein [Laccaria bicolor S238N-H82]
GME4197_g	2-4 fold	32	98	5.7	16.39	1.52378	2.96234e-08	2.13147e-07	ko01100//Metabolic pathways;ko00561//Glycerolipid metabolism;ko04622//RIG-I-like receptor signaling pathway;ko01120//Microbial metabolism in diverse environments;ko00680//Methane metabolism	-	-	-	gi|392565615|gb|EIW58792.1|/8.38156e-163/dihydroxyacetone kinase [Trametes versicolor FP-101664 SS1]
GME12068_g	2-4 fold	416	1274	74.12	213.1	1.5236	0	0	ko02020//Two-component system;ko01100//Metabolic pathways;ko00790//Folate biosynthesis;ko00627//Aminobenzoate degradation;ko01120//Microbial metabolism in diverse environments	-	-	-	gi|348599976|dbj|BAL02928.1|/7.31946e-69/PhoD-like protein [Pholiota nameko]
GME11233_g	2-4 fold	467	1430	83.21	239.19	1.52333	1.97176e-13	2.62923e-12	-	GO:0031224//intrinsic to membrane	-	GO:0051234//establishment of localization	gi|336376836|gb|EGO05171.1|/9.57405e-125/hypothetical protein SERLA73DRAFT_174135 [Serpula lacrymans var. lacrymans S7.3]
GME445_g	2-4 fold	50	153	8.91	25.59	1.52208	4.00724e-12	4.0985e-11	-	-	-	-	-
GME7750_g	2-4 fold	17	52	3.03	8.7	1.5217	5.94708e-05	0.000275953	ko03015//mRNA surveillance pathway	GO:0044424//intracellular part	GO:0003747//translation release factor activity	GO:0006412//translation	gi|392596194|gb|EIW85517.1|/0/peptide chain release factor eRF aRF subunit 1 [Coniophora puteana RWD-64-598 SS2]
GME7109_g	2-4 fold	20	61	3.56	10.2	1.51862	1.38331e-05	7.14419e-05	-	-	GO:0070011	GO:0019538//protein metabolic process	gi|393216551|gb|EJD02041.1|/3.34195e-40/hypothetical protein FOMMEDRAFT_141224 [Fomitiporia mediterranea MF3/22]
GME8676_g	2-4 fold	64	195	11.4	32.62	1.51672	0	0	-	-	GO:0004672//protein kinase activity;GO:0000166//nucleotide binding	-	gi|299747933|ref|XP_001837349.2|/5.19682e-144/AGC/RSK protein kinase [Coprinopsis cinerea okayama7||130]
GME2001_g	2-4 fold	19	58	3.39	9.7	1.5167	2.2467e-05	0.000112249	ko01100//Metabolic pathways;ko00860//Porphyrin and chlorophyll metabolism;ko01110//Biosynthesis of secondary metabolites	-	-	-	gi|390603059|gb|EIN12451.1|/5.78044e-84/NAD(P)-binding protein [Punctularia strigosozonata HHB-11173 SS5]
GME8935_g	2-4 fold	579	1764	103.17	295.06	1.51598	8.19122e-13	9.35763e-12	ko04260//Cardiac muscle contraction;ko05016//Huntington's disease;ko01100//Metabolic pathways;ko00190//Oxidative phosphorylation;ko05010//Alzheimer's disease;ko05012//Parkinson's disease	-	GO:0046872//metal ion binding;GO:0003824//catalytic activity	-	gi|170111948|ref|XP_001887177.1|/1.2537e-124/predicted protein [Laccaria bicolor S238N-H82]
GME10460_g	2-4 fold	4783	14564	852.23	2436.05	1.51523	3.0582e-11	2.86189e-10	-	-	-	GO:0051704	gi|37529673|gb|AAQ92757.1|/1.35698e-115/volvatoxin A2 precursor [Volvariella volvacea]
GME8586_g	2-4 fold	180	548	32.07	91.66	1.51507	2.0628e-13	2.73662e-12	ko01100//Metabolic pathways;ko00600//Sphingolipid metabolism	-	-	-	gi|170091766|ref|XP_001877105.1|/1.18269e-115/predicted protein [Laccaria bicolor S238N-H82]
GME11344_g	2-4 fold	113	341	20.13	57.04	1.50263	1.53877e-13	2.11689e-12	ko01040//Biosynthesis of unsaturated fatty acids;ko01040//Biosynthesis of unsaturated fatty acids	GO:0044464//cell part	-	GO:0007165//signal transduction	gi|299755523|ref|XP_001828717.2|/0/GTPase activating protein [Coprinopsis cinerea okayama7||130]
GME267_g	2-4 fold	141	425	25.12	71.09	1.50081	0	0	ko04011//MAPK signaling pathway - yeast;ko04113//Meiosis - yeast	GO:0016020//membrane	GO:0017111//nucleoside-triphosphatase activity;GO:0032561//guanyl ribonucleotide binding	GO:0035556//intracellular signal transduction;GO:0009207	gi|390600435|gb|EIN09830.1|/3.18538e-54/ras-like protein [Punctularia strigosozonata HHB-11173 SS5]
GME4158_g	2-4 fold	466	1404	83.03	234.84	1.49997	2.22044e-15	3.9166e-14	ko04650//Natural killer cell mediated cytotoxicity;ko04360//Axon guidance;ko04510//Focal adhesion;ko04062//Chemokine signaling pathway;ko04666//Fc gamma R-mediated phagocytosis;ko04010//MAPK signaling pathway;ko05211//Renal cell carcinoma;ko04011//MAPK signaling pathway - yeast;ko04660//T cell receptor signaling pathway;ko04810//Regulation of actin cytoskeleton;ko05120//Epithelial cell signaling …	GO:0044424//intracellular part	GO:0004672//protein kinase activity;GO:0032559	GO:0006464//cellular protein modification process	gi|299744821|ref|XP_001831293.2|/0/STE/STE20/PAKA protein kinase [Coprinopsis cinerea okayama7||130]
GME4211_g	2-4 fold	100	301	17.82	50.35	1.49849	0	0	-	-	-	-	gi|170086708|ref|XP_001874577.1|/5.4529e-72/predicted protein [Laccaria bicolor S238N-H82]
GME11201_g	2-4 fold	156	469	27.8	78.45	1.49669	8.14904e-14	1.21753e-12	-	-	-	-	gi|170091256|ref|XP_001876850.1|/3.8709e-162/predicted protein [Laccaria bicolor S238N-H82]
GME680_g	2-4 fold	15	45	2.67	7.53	1.49581	0.000234828	0.000971385	ko00760//Nicotinate and nicotinamide metabolism;ko01100//Metabolic pathways	-	GO:0016772//transferase activity, transferring phosphorus-containing groups	GO:0019359	gi|170097928|ref|XP_001880183.1|/6.69029e-126/predicted protein [Laccaria bicolor S238N-H82]
GME8863_g	2-4 fold	21	63	3.74	10.54	1.49476	1.25833e-05	6.59905e-05	ko00620//Pyruvate metabolism;ko01100//Metabolic pathways;ko00630//Glyoxylate and dicarboxylate metabolism;ko00710//Carbon fixation in photosynthetic organisms;ko01110//Biosynthesis of secondary metabolites;ko00020//Citrate cycle (TCA cycle)	-	GO:0016615//malate dehydrogenase activity	GO:0009060//aerobic respiration;GO:0005975//carbohydrate metabolic process;GO:0043648//dicarboxylic acid metabolic process	gi|336375879|gb|EGO04214.1|/7.66876e-159/hypothetical protein SERLA73DRAFT_44969 [Serpula lacrymans var. lacrymans S7.3]
GME11026_g	2-4 fold	21	63	3.74	10.54	1.49476	1.25833e-05	6.59463e-05	-	-	-	-	-
GME7399_g	2-4 fold	75	225	13.36	37.63	1.49396	0	0	-	-	GO:0001071//nucleic acid binding transcription factor activity	GO:0006351//transcription, DNA-dependent	gi|336375217|gb|EGO03553.1|/3.28629e-70/hypothetical protein SERLA73DRAFT_175063 [Serpula lacrymans var. lacrymans S7.3]
GME10563_g	2-4 fold	56	168	9.98	28.1	1.49346	7.0588e-13	8.13532e-12	ko03013//RNA transport;ko04120//Ubiquitin mediated proteolysis	GO:0044424//intracellular part	GO:0003723//RNA binding	GO:0044260;GO:0044238//primary metabolic process	gi|403413391|emb|CCM00091.1|/0/predicted protein [Fibroporia radiculosa]
GME596_g	2-4 fold	45	135	8.02	22.58	1.49337	1.34033e-10	1.19423e-09	-	-	-	-	gi|403418018|emb|CCM04718.1|/3.82805e-13/predicted protein [Fibroporia radiculosa]
GME2470_g	2-4 fold	57	171	10.16	28.6	1.49311	4.75842e-13	5.65941e-12	ko01100//Metabolic pathways;ko00624//Polycyclic aromatic hydrocarbon degradation;ko00626//Naphthalene degradation;ko00621//Dioxin degradation;ko01120//Microbial metabolism in diverse environments	-	-	-	gi|170114430|ref|XP_001888412.1|/2.74666e-76/predicted protein [Laccaria bicolor S238N-H82]
GME1811_g	2-4 fold	23	69	4.1	11.54	1.49295	4.78736e-06	2.67969e-05	ko00642//Ethylbenzene degradation;ko01100//Metabolic pathways;ko00627//Aminobenzoate degradation;ko00051//Fructose and mannose metabolism;ko00362//Benzoate degradation;ko00240//Pyrimidine metabolism;ko00903//Limonene and pinene degradation;ko01120//Microbial metabolism in diverse environments;ko00350//Tyrosine metabolism;ko04111//Cell cycle - yeast;ko04113//Meiosis - yeast	-	GO:0004672//protein kinase activity;GO:0000166//nucleotide binding	-	gi|170089847|ref|XP_001876146.1|/0/predicted protein [Laccaria bicolor S238N-H82]
GME11282_g	2-4 fold	309	926	55.06	154.89	1.49217	5.34684e-13	6.2733e-12	ko03013//RNA transport	GO:0005635//nuclear envelope	GO:0005198//structural molecule activity	GO:0051169//nuclear transport	gi|170085091|ref|XP_001873769.1|/0/nucleoporin [Laccaria bicolor S238N-H82]
GME1228_g	2-4 fold	30	90	5.35	15.05	1.49215	1.66436e-07	1.12115e-06	-	-	-	-	gi|170108322|ref|XP_001885370.1|/3.70456e-25/predicted protein [Laccaria bicolor S238N-H82]
GME4502_g	2-4 fold	125	374	22.27	62.56	1.49014	0	0	-	-	-	-	gi|336379197|gb|EGO20353.1|/8.65848e-61/hypothetical protein SERLADRAFT_477844 [Serpula lacrymans var. lacrymans S7.9]
GME10184_g	2-4 fold	123	368	21.92	61.55	1.48951	0	0	-	-	-	-	gi|170109406|ref|XP_001885910.1|/5.72168e-122/predicted protein [Laccaria bicolor S238N-H82]
GME11160_g	2-4 fold	155	463	27.62	77.44	1.48737	2.87992e-13	3.61796e-12	ko04914//Progesterone-mediated oocyte maturation;ko04110//Cell cycle;ko04114//Oocyte meiosis;ko04111//Cell cycle - yeast;ko04113//Meiosis - yeast;ko04111//Cell cycle - yeast	-	-	-	gi|170099714|ref|XP_001881075.1|/1.14698e-114/predicted protein [Laccaria bicolor S238N-H82]
GME5626_g	2-4 fold	39	116	6.95	19.4	1.48097	3.36078e-09	2.6607e-08	-	-	-	-	gi|160184939|sp|P81639.1|SPI_LENED/6.1676e-26/RecName: Full=Serine protease inhibitor
GME7753_g	2-4 fold	35	104	6.24	17.4	1.47947	2.24814e-08	1.64024e-07	-	-	-	-	gi|299754071|ref|XP_001833735.2|/8.27482e-60/hypothetical protein CC1G_11520 [Coprinopsis cinerea okayama7||130]
GME7997_g	2-4 fold	233	691	41.52	115.58	1.47701	0	0	-	-	GO:0070011	-	gi|170094802|ref|XP_001878622.1|/0/predicted protein [Laccaria bicolor S238N-H82]
GME5354_g	2-4 fold	98	290	17.46	48.51	1.47423	0	0	ko04141//Protein processing in endoplasmic reticulum	-	-	-	gi|299753238|ref|XP_001833148.2|/0/phospholipase A-2-activating protein [Coprinopsis cinerea okayama7||130]
GME7154_g	2-4 fold	49	145	8.73	24.25	1.47393	4.32264e-11	3.98785e-10	-	-	-	-	gi|299740649|ref|XP_001833897.2|/2.76788e-172/hypothetical protein CC1G_01574 [Coprinopsis cinerea okayama7||130]
GME4569_g	2-4 fold	46	136	8.2	22.75	1.47217	1.7836e-10	1.56772e-09	-	-	-	-	-
GME2298_g	2-4 fold	358	1058	63.79	176.97	1.4721	2.55796e-13	3.2929e-12	-	GO:0031224//intrinsic to membrane	-	GO:0006810//transport	gi|302686958|ref|XP_003033159.1|/0/hypothetical protein SCHCODRAFT_81900 [Schizophyllum commune H4-8]
GME1449_g	2-4 fold	950	2807	169.27	469.51	1.47183	0	0	-	-	-	-	gi|389740895|gb|EIM82085.1|/6.19912e-102/hypothetical protein STEHIDRAFT_141989 [Stereum hirsutum FP-91666 SS1]
GME4355_g	2-4 fold	237	700	42.23	117.09	1.47128	1.13243e-13	1.61474e-12	ko04912//GnRH signaling pathway;ko04010//MAPK signaling pathway;ko04540//Gap junction;ko04011//MAPK signaling pathway - yeast;ko04722//Neurotrophin signaling pathway	-	GO:0004702//receptor signaling protein serine/threonine kinase activity;GO:0032559	GO:0006464//cellular protein modification process	gi|299745216|ref|XP_002910888.1|/9.55074e-80/CMGC/MAPK protein kinase [Coprinopsis cinerea okayama7||130]
GME5575_g	2-4 fold	62	183	11.05	30.61	1.46996	0	0	-	GO:0031224//intrinsic to membrane	GO:0005275//amine transmembrane transporter activity	GO:0006865//amino acid transport	gi|299753491|ref|XP_001833309.2|/0/dicarboxylic amino acid permease [Coprinopsis cinerea okayama7||130]
GME2830_g	2-4 fold	61	180	10.87	30.11	1.46989	1.92513e-13	2.57144e-12	ko04113//Meiosis - yeast	GO:0032156	GO:0032561//guanyl ribonucleotide binding;GO:0005515//protein binding;GO:0032559	GO:0006351//transcription, DNA-dependent	gi|169867188|ref|XP_001840175.1|/0/septin [Coprinopsis cinerea okayama7||130]
GME643_g	2-4 fold	546	1610	97.29	269.3	1.46885	5.9952e-15	1.05037e-13	-	-	-	-	gi|170115148|ref|XP_001888769.1|/3.50262e-84/predicted protein [Laccaria bicolor S238N-H82]
GME5516_g	2-4 fold	173	510	30.82	85.31	1.46885	2.77112e-13	3.50949e-12	-	-	-	-	gi|403415670|emb|CCM02370.1|/0/predicted protein [Fibroporia radiculosa]
GME8611_g	2-4 fold	55	162	9.8	27.1	1.46744	3.6573e-12	3.76524e-11	ko00230//Purine metabolism	GO:0031224//intrinsic to membrane	GO:0042625//ATPase activity, coupled to transmembrane movement of ions;GO:0032559	GO:0009206;GO:0006811//ion transport	gi|169860915|ref|XP_001837092.1|/0/sodium transport ATPase [Coprinopsis cinerea okayama7||130]
GME11404_g	2-4 fold	3461	10194	616.67	1705.1	1.46729	0	0	-	-	-	-	gi|299755632|ref|XP_002912124.1|/6.21372e-27/riboflavin aldehyde-forming enzyme [Coprinopsis cinerea okayama7||130]
GME11681_g	2-4 fold	427	1257	76.08	210.25	1.46652	9.20374e-13	1.04532e-11	-	-	GO:0003916//DNA topoisomerase activity;GO:0000166//nucleotide binding	GO:0006259//DNA metabolic process;GO:0006351//transcription, DNA-dependent	gi|110430606|gb|ABG73430.1|/0/DNA topoisomerase II [Pleurotus ostreatus]
GME1565_g	2-4 fold	17	50	3.03	8.36	1.46419	0.000129793	0.000566592	ko04111//Cell cycle - yeast	-	-	GO:0007049//cell cycle;GO:0006996//organelle organization	gi|336375678|gb|EGO04014.1|/0/hypothetical protein SERLA73DRAFT_69808 [Serpula lacrymans var. lacrymans S7.3]
GME8049_g	2-4 fold	31	91	5.52	15.22	1.46323	2.21226e-07	1.46745e-06	ko04141//Protein processing in endoplasmic reticulum	-	-	-	gi|170087184|ref|XP_001874815.1|/1.12231e-122/predicted protein [Laccaria bicolor S238N-H82]
GME9278_g	2-4 fold	159	465	28.33	77.78	1.45707	6.66134e-16	1.19935e-14	ko01100//Metabolic pathways;ko00230//Purine metabolism;ko00232//Caffeine metabolism;ko01120//Microbial metabolism in diverse environments	-	GO:0016663//oxidoreductase activity, acting on other nitrogenous compounds as donors, oxygen as acceptor	GO:0009112	gi|336383841|gb|EGO24990.1|/1.07321e-90/hypothetical protein SERLADRAFT_356374 [Serpula lacrymans var. lacrymans S7.9]
GME6429_g	2-4 fold	48	140	8.55	23.42	1.45374	1.46929e-10	1.30171e-09	-	-	-	-	gi|170096452|ref|XP_001879446.1|/1.85981e-117/predicted protein [Laccaria bicolor S238N-H82]
GME11461_g	2-4 fold	34	99	6.06	16.56	1.45031	7.70996e-08	5.3647e-07	ko03022//Basal transcription factors;ko04110//Cell cycle;ko03420//Nucleotide excision repair	-	-	-	gi|336370416|gb|EGN98756.1|/1.96787e-99/hypothetical protein SERLA73DRAFT_107872 [Serpula lacrymans var. lacrymans S7.3]
GME8613_g	2-4 fold	814	2368	145.04	396.08	1.44934	0	0	ko05146//Amoebiasis;ko03050//Proteasome	GO:0005839//proteasome core complex;GO:0043231//intracellular membrane-bounded organelle	GO:0004175//endopeptidase activity;GO:0016705//oxidoreductase activity, acting on paired donors, with incorporation or reduction of molecular oxygen	GO:0019941//modification-dependent protein catabolic process;GO:0019725//cellular homeostasis	gi|390601324|gb|EIN10718.1|/3.4436e-108/cysteine peroxiredoxin [Punctularia strigosozonata HHB-11173 SS5]
GME992_g	2-4 fold	76	221	13.54	36.97	1.44913	0	0	-	-	-	-	gi|170093285|ref|XP_001877864.1|/1.89622e-48/predicted protein [Laccaria bicolor S238N-H82]
GME1445_g	2-4 fold	76	221	13.54	36.97	1.44913	0	0	-	-	GO:0008168//methyltransferase activity	-	gi|169867458|ref|XP_001840308.1|/0/tRNA (cytosine-5-)-methyltransferase [Coprinopsis cinerea okayama7||130]
GME6248_g	2-4 fold	96	279	17.11	46.67	1.44766	0	0	-	-	-	-	gi|170095037|ref|XP_001878739.1|/0/argonaute-like protein [Laccaria bicolor S238N-H82]
GME11753_g	2-4 fold	134	389	23.88	65.07	1.44619	0	0	ko00903//Limonene and pinene degradation;ko00642//Ethylbenzene degradation;ko00564//Glycerophospholipid metabolism;ko00627//Aminobenzoate degradation;ko00362//Benzoate degradation;ko01120//Microbial metabolism in diverse environments;ko00350//Tyrosine metabolism	-	-	-	gi|170084195|ref|XP_001873321.1|/0/predicted protein [Laccaria bicolor S238N-H82]
GME10357_g	2-4 fold	164	476	29.22	79.62	1.44617	5.19584e-14	8.25209e-13	ko04141//Protein processing in endoplasmic reticulum;ko01100//Metabolic pathways;ko00513//Various types of N-glycan biosynthesis;ko00510//N-Glycan biosynthesis	GO:0044464//cell part	GO:0046872//metal ion binding;GO:0015924	-	gi|170085899|ref|XP_001874173.1|/0/glycoside hydrolase family 47 protein [Laccaria bicolor S238N-H82]
GME3373_g	2-4 fold	41	119	7.31	19.9	1.44483	4.02932e-09	3.15166e-08	-	-	-	-	gi|336388104|gb|EGO29248.1|/2.84183e-39/hypothetical protein SERLADRAFT_456766 [Serpula lacrymans var. lacrymans S7.9]
GME10522_g	2-4 fold	59	171	10.51	28.6	1.44425	1.71707e-12	1.85834e-11	-	-	-	-	gi|390601438|gb|EIN10832.1|/1.96324e-90/NAD(P)-binding protein [Punctularia strigosozonata HHB-11173 SS5]
GME9947_g	2-4 fold	161	465	28.69	77.78	1.43885	0	0	-	-	-	-	gi|336384312|gb|EGO25460.1|/4.4938e-49/hypothetical protein SERLADRAFT_437201 [Serpula lacrymans var. lacrymans S7.9]
GME10463_g	2-4 fold	150	433	26.73	72.43	1.43813	0	0	ko01100//Metabolic pathways;ko00290//Valine, leucine and isoleucine biosynthesis;ko00770//Pantothenate and CoA biosynthesis;ko01110//Biosynthesis of secondary metabolites	-	GO:0016616//oxidoreductase activity, acting on the CH-OH group of donors, NAD or NADP as acceptor;GO:0048037//cofactor binding	GO:0008652//cellular amino acid biosynthetic process	gi|170099297|ref|XP_001880867.1|/0/predicted protein [Laccaria bicolor S238N-H82]
GME4191_g	2-4 fold	26	75	4.63	12.54	1.43745	3.54198e-06	2.01728e-05	ko03430//Mismatch repair;ko03030//DNA replication;ko03420//Nucleotide excision repair	-	GO:0003677//DNA binding;GO:0016462//pyrophosphatase activity;GO:0000166//nucleotide binding	-	gi|336368487|gb|EGN96830.1|/4.70695e-132/hypothetical protein SERLA73DRAFT_111563 [Serpula lacrymans var. lacrymans S7.3]
GME5084_g	2-4 fold	139	401	24.77	67.07	1.43707	1.00142e-13	1.45991e-12	ko03008//Ribosome biogenesis in eukaryotes	-	-	-	gi|170097559|ref|XP_001879999.1|/0/predicted protein [Laccaria bicolor S238N-H82]
GME5560_g	2-4 fold	52	150	9.27	25.09	1.43647	4.68268e-11	4.31491e-10	ko01100//Metabolic pathways;ko00564//Glycerophospholipid metabolism;ko00561//Glycerolipid metabolism	-	GO:0016747//transferase activity, transferring acyl groups other than amino-acyl groups	-	gi|299753469|ref|XP_001833295.2|/0/glycerol-3-phosphate O-acyltransferase [Coprinopsis cinerea okayama7||130]
GME3921_g	2-4 fold	17	49	3.03	8.2	1.43631	0.000190498	0.000804186	ko00642//Ethylbenzene degradation;ko01100//Metabolic pathways;ko00627//Aminobenzoate degradation;ko00051//Fructose and mannose metabolism;ko00362//Benzoate degradation;ko00240//Pyrimidine metabolism;ko00903//Limonene and pinene degradation;ko01120//Microbial metabolism in diverse environments;ko00350//Tyrosine metabolism;ko04011//MAPK signaling pathway - yeast	-	GO:0004672//protein kinase activity;GO:0000166//nucleotide binding	-	gi|170097499|ref|XP_001879969.1|/0/predicted protein [Laccaria bicolor S238N-H82]
GME5520_g	2-4 fold	17	49	3.03	8.2	1.43631	0.000190498	0.000803752	ko05016//Huntington's disease;ko01100//Metabolic pathways;ko00230//Purine metabolism;ko05169//Epstein-Barr virus infection;ko03020//RNA polymerase;ko05168//Herpes simplex infection;ko00240//Pyrimidine metabolism	-	-	-	gi|170088348|ref|XP_001875397.1|/0/predicted protein [Laccaria bicolor S238N-H82]
GME6374_g	2-4 fold	122	351	21.74	58.71	1.43325	8.65974e-15	1.50706e-13	-	-	-	-	gi|392559034|gb|EIW52219.1|/6.66914e-25/hypothetical protein TRAVEDRAFT_175319 [Trametes versicolor FP-101664 SS1]
GME6250_g	2-4 fold	24	69	4.28	11.54	1.43096	9.27858e-06	5.00019e-05	-	-	-	-	gi|299745886|ref|XP_001841374.2|/1.7955e-58/hypothetical protein CC1G_12109 [Coprinopsis cinerea okayama7||130]
GME4221_g	2-4 fold	130	373	23.16	62.39	1.42968	0	0	-	-	-	-	gi|336368327|gb|EGN96670.1|/0/hypothetical protein SERLA73DRAFT_111324 [Serpula lacrymans var. lacrymans S7.3]
GME978_g	2-4 fold	37	106	6.59	17.73	1.42784	3.90376e-08	2.78067e-07	-	-	-	-	gi|302681725|ref|XP_003030544.1|/1.53769e-46/hypothetical protein SCHCODRAFT_257694 [Schizophyllum commune H4-8]
GME6373_g	2-4 fold	22	63	3.92	10.54	1.42695	2.43866e-05	0.000120682	-	-	-	-	gi|170114356|ref|XP_001888375.1|/5.21506e-80/predicted protein [Laccaria bicolor S238N-H82]
GME6441_g	2-4 fold	211	604	37.6	101.03	1.42598	1.38112e-13	1.91349e-12	-	-	-	-	gi|170096494|ref|XP_001879467.1|/3.50331e-96/ZIP-like iron-zinc transporter [Laccaria bicolor S238N-H82]
GME3950_g	2-4 fold	21	60	3.74	10.04	1.42465	3.95916e-05	0.000189913	ko04146//Peroxisome	-	-	GO:0006810//transport	gi|395330412|gb|EJF62795.1|/2.62305e-148/MFS general substrate transporter [Dichomitus squalens LYAD-421 SS1]
GME5039_g	2-4 fold	35	100	6.24	16.73	1.42282	1.01061e-07	6.95764e-07	ko01100//Metabolic pathways;ko00540//Lipopolysaccharide biosynthesis;ko01110//Biosynthesis of secondary metabolites;ko00460//Cyanoamino acid metabolism;ko03010//Ribosome;ko00940//Phenylpropanoid biosynthesis;ko00500//Starch and sucrose metabolism;ko00511//Other glycan degradation;ko00970//Aminoacyl-tRNA biosynthesis	-	GO:0016798//hydrolase activity, acting on glycosyl bonds	GO:0044238//primary metabolic process	gi|170096919|ref|XP_001879679.1|/0/glycoside hydrolase family 3 protein [Laccaria bicolor S238N-H82]
GME2793_g	2-4 fold	62	177	11.05	29.61	1.42204	1.09135e-12	1.21652e-11	-	-	GO:0046914//transition metal ion binding;GO:0003676//nucleic acid binding	GO:0006355//regulation of transcription, DNA-dependent	gi|170111316|ref|XP_001886862.1|/3.57013e-96/predicted protein [Laccaria bicolor S238N-H82]
GME8822_g	2-4 fold	115	328	20.49	54.86	1.42083	0	0	ko05166//HTLV-I infection	GO:0044464//cell part	-	GO:0016192//vesicle-mediated transport	gi|403415021|emb|CCM01721.1|/1.77004e-71/predicted protein [Fibroporia radiculosa]
GME10285_g	2-4 fold	20	57	3.56	9.53	1.4206	6.43456e-05	0.000297161	-	-	-	-	-
GME717_g	2-4 fold	151	430	26.9	71.92	1.41879	0	0	-	-	-	-	-
GME2116_g	2-4 fold	254	723	45.26	120.93	1.41786	2.12052e-13	2.78483e-12	ko05016//Huntington's disease;ko01100//Metabolic pathways;ko00190//Oxidative phosphorylation;ko05010//Alzheimer's disease;ko05012//Parkinson's disease	-	-	-	gi|169858077|ref|XP_001835685.1|/1.59436e-149/NADH dehydrogenase [Coprinopsis cinerea okayama7||130]
GME375_g	2-4 fold	78	222	13.9	37.13	1.4175	0	0	ko05031//Amphetamine addiction;ko04744//Phototransduction;ko04745//Phototransduction - fly;ko04916//Melanogenesis;ko05152//Tuberculosis;ko04720//Long-term potentiation;ko04020//Calcium signaling pathway;ko04626//Plant-pathogen interaction;ko04270//Vascular smooth muscle contraction;ko05133//Pertussis;ko04971//Gastric acid secretion;ko05214//Glioma;ko04910//Insulin signaling pathway;ko04970//Saliv…	-	GO:0046872//metal ion binding	-	gi|336365418|gb|EGN93769.1|/2.91867e-69/hypothetical protein SERLA73DRAFT_189538 [Serpula lacrymans var. lacrymans S7.3]
GME5386_g	2-4 fold	252	717	44.9	119.93	1.41741	1.13243e-14	1.93205e-13	ko04910//Insulin signaling pathway;ko01100//Metabolic pathways;ko04070//Phosphatidylinositol signaling system;ko00562//Inositol phosphate metabolism	-	-	-	gi|392566942|gb|EIW60117.1|/4.46085e-149/inositol polyphosphate phosphatase, partial [Trametes versicolor FP-101664 SS1]
GME7971_g	2-4 fold	1146	3259	204.19	545.12	1.41666	3.1366e-12	3.26792e-11	ko00910//Nitrogen metabolism	-	GO:0016703	GO:0008152//metabolic process	gi|170094148|ref|XP_001878295.1|/1.14385e-141/predicted protein [Laccaria bicolor S238N-H82]
GME1436_g	2-4 fold	169	480	30.11	80.29	1.41498	0	0	ko01100//Metabolic pathways;ko00310//Lysine degradation;ko00780//Biotin metabolism;ko01100//Metabolic pathways;ko00565//Ether lipid metabolism;ko01110//Biosynthesis of secondary metabolites	-	-	-	gi|390599580|gb|EIN08976.1|/2.90487e-138/WD40 repeat-like protein [Punctularia strigosozonata HHB-11173 SS5]
GME1882_g	2-4 fold	19	54	3.39	9.03	1.41344	0.0001047	0.000465638	-	-	GO:0004721//phosphoprotein phosphatase activity	GO:0006796//phosphate-containing compound metabolic process;GO:0006464//cellular protein modification process	gi|302688241|ref|XP_003033800.1|/3.37889e-69/hypothetical protein SCHCODRAFT_66614 [Schizophyllum commune H4-8]
GME1151_g	2-4 fold	19	54	3.39	9.03	1.41344	0.0001047	0.000465373	-	-	-	-	gi|403412202|emb|CCL98902.1|/1.48413e-31/predicted protein [Fibroporia radiculosa]
GME11234_g	2-4 fold	146	414	26.01	69.25	1.41275	0	0	ko04260//Cardiac muscle contraction;ko05416//Viral myocarditis;ko05410//Hypertrophic cardiomyopathy (HCM);ko04270//Vascular smooth muscle contraction;ko04530//Tight junction;ko05132//Salmonella infection;ko04810//Regulation of actin cytoskeleton;ko05414//Dilated cardiomyopathy	-	-	-	gi|395334672|gb|EJF67048.1|/1.05273e-110/hypothetical protein DICSQDRAFT_131322 [Dichomitus squalens LYAD-421 SS1]
GME11718_g	2-4 fold	42	119	7.48	19.9	1.41166	7.62612e-09	5.81371e-08	ko04962//Vasopressin-regulated water reabsorption;ko05132//Salmonella infection;ko04145//Phagosome	GO:0005875//microtubule associated complex	GO:0003774//motor activity;GO:0032559	GO:0009207;GO:0007017//microtubule-based process	gi|170084169|ref|XP_001873308.1|/0/dynein heavy chain protein 1 [Laccaria bicolor S238N-H82]
GME163_g	2-4 fold	18	51	3.21	8.53	1.40997	0.000170584	0.000728782	-	-	GO:0016740//transferase activity	-	gi|395331674|gb|EJF64054.1|/2.17672e-72/hypothetical protein DICSQDRAFT_125141 [Dichomitus squalens LYAD-421 SS1]
GME10336_g	2-4 fold	18	51	3.21	8.53	1.40997	0.000170584	0.000728384	-	-	-	-	gi|242217343|ref|XP_002474472.1|/1.5976e-117/predicted protein [Postia placenta Mad-698-R]
GME10891_g	2-4 fold	24	68	4.28	11.37	1.40955	1.34948e-05	6.98335e-05	-	-	-	-	gi|242223492|ref|XP_002477363.1|/3.95658e-28/predicted protein [Postia placenta Mad-698-R]
GME5803_g	2-4 fold	24	68	4.28	11.37	1.40955	1.34948e-05	6.97872e-05	ko03008//Ribosome biogenesis in eukaryotes	-	-	-	gi|170106177|ref|XP_001884300.1|/4.61661e-126/predicted protein [Laccaria bicolor S238N-H82]
GME1162_g	2-4 fold	179	506	31.89	84.64	1.40824	0	0	-	-	-	-	gi|343980829|gb|AEM76790.1|/4.17433e-137/putative glycoside hydrolase [Armillaria mellea]
GME8973_g	2-4 fold	23	65	4.1	10.87	1.40666	2.18678e-05	0.000109465	-	-	-	-	gi|71017587|ref|XP_759024.1|/5.82512e-103/hypothetical protein UM02877.1 [Ustilago maydis 521]
GME783_g	2-4 fold	40	113	7.13	18.9	1.40641	1.96691e-08	1.44449e-07	ko05200//Pathways in cancer;ko05212//Pancreatic cancer	GO:0005622//intracellular	-	-	gi|299751667|ref|XP_001830412.2|/0/hypothetical protein CC1G_02048 [Coprinopsis cinerea okayama7||130]
GME2210_g	2-4 fold	56	158	9.98	26.43	1.40506	3.09254e-11	2.89056e-10	-	-	-	-	gi|302688767|ref|XP_003034063.1|/3.26978e-23/hypothetical protein SCHCODRAFT_107350 [Schizophyllum commune H4-8]
GME2025_g	2-4 fold	22	62	3.92	10.37	1.40349	3.54672e-05	0.00017118	-	-	-	-	gi|170089275|ref|XP_001875860.1|/1.92809e-159/glycoside hydrolase family 71 protein [Laccaria bicolor S238N-H82]
GME5289_g	2-4 fold	38	107	6.77	17.9	1.40273	5.07882e-08	3.59148e-07	ko03008//Ribosome biogenesis in eukaryotes	-	-	-	gi|170109565|ref|XP_001885989.1|/1.01758e-44/predicted protein [Laccaria bicolor S238N-H82]
GME8237_g	2-4 fold	43	121	7.66	20.24	1.40179	6.85508e-09	5.24639e-08	ko01100//Metabolic pathways;ko00564//Glycerophospholipid metabolism;ko00561//Glycerolipid metabolism;ko00592//alpha-Linolenic acid metabolism	-	GO:0004091//carboxylesterase activity	GO:0044238//primary metabolic process	gi|403412594|emb|CCL99294.1|/2.13381e-155/predicted protein [Fibroporia radiculosa]
GME4668_g	2-4 fold	305	858	54.34	143.51	1.40106	4.60742e-13	5.51338e-12	-	-	-	-	gi|170084743|ref|XP_001873595.1|/5.51832e-69/predicted protein [Laccaria bicolor S238N-H82]
GME4497_g	2-4 fold	48	135	8.55	22.58	1.40105	9.30956e-10	7.7306e-09	ko05166//HTLV-I infection;ko04914//Progesterone-mediated oocyte maturation;ko04120//Ubiquitin mediated proteolysis;ko04110//Cell cycle;ko04114//Oocyte meiosis;ko04111//Cell cycle - yeast;ko04113//Meiosis - yeast	-	-	-	gi|336379203|gb|EGO20359.1|/0/hypothetical protein SERLADRAFT_453036 [Serpula lacrymans var. lacrymans S7.9]
GME4143_g	2-4 fold	31	87	5.52	14.55	1.39828	9.84594e-07	6.07231e-06	-	-	-	-	-
GME293_g	2-4 fold	31	87	5.52	14.55	1.39828	9.84594e-07	6.06752e-06	-	-	-	-	gi|299744865|ref|XP_001831318.2|/3.47012e-125/YjeF domain-containing protein [Coprinopsis cinerea okayama7||130]
GME2551_g	2-4 fold	57	160	10.16	26.76	1.39718	2.78578e-11	2.629e-10	ko01100//Metabolic pathways;ko00860//Porphyrin and chlorophyll metabolism;ko01110//Biosynthesis of secondary metabolites	-	-	-	gi|170116726|ref|XP_001889553.1|/1.13069e-70/predicted protein [Laccaria bicolor S238N-H82]
GME6588_g	2-4 fold	76	213	13.54	35.63	1.39586	0	0	-	-	-	-	gi|299748591|ref|XP_001839248.2|/2.4437e-41/hypothetical protein CC1G_12139 [Coprinopsis cinerea okayama7||130]
GME922_g	2-4 fold	81	226	14.43	37.8	1.38931	1.06581e-14	1.83847e-13	-	-	-	-	gi|403418745|emb|CCM05445.1|/0/predicted protein [Fibroporia radiculosa]
GME2741_g	2-4 fold	66	184	11.76	30.78	1.38811	9.25038e-13	1.04909e-11	ko03450//Non-homologous end-joining;ko03440//Homologous recombination	-	-	-	gi|299738308|ref|XP_002910064.1|/6.16845e-37/NWD2 [Coprinopsis cinerea okayama7||130]
GME5370_g	2-4 fold	222	619	39.56	103.54	1.38807	0	0	-	-	-	-	gi|169852836|ref|XP_001833100.1|/5.89463e-81/hypothetical protein CC1G_01162 [Coprinopsis cinerea okayama7||130]
GME11067_g	2-4 fold	410	1143	73.05	191.18	1.38798	9.87876e-13	1.11389e-11	ko05322//Systemic lupus erythematosus;ko05034//Alcoholism	GO:0000785//chromatin;GO:0043231//intracellular membrane-bounded organelle	GO:0003676//nucleic acid binding	GO:0034728//nucleosome organization	gi|170100240|ref|XP_001881338.1|/1.3216e-44/histone H2B [Laccaria bicolor S238N-H82]
GME1904_g	2-4 fold	103	287	18.35	48.01	1.38755	0	0	-	-	GO:0003824//catalytic activity	GO:0019725//cellular homeostasis	gi|170089117|ref|XP_001875781.1|/2.05423e-60/peroxiredoxin Q [Laccaria bicolor S238N-H82]
GME11489_g	2-4 fold	28	78	4.99	13.05	1.38694	4.13476e-06	2.3311e-05	ko04146//Peroxisome;ko01100//Metabolic pathways;ko00071//Fatty acid metabolism;ko03010//Ribosome;ko04920//Adipocytokine signaling pathway;ko03320//PPAR signaling pathway	-	-	-	gi|169844326|ref|XP_001828884.1|/1.13689e-58/hypothetical protein CC1G_03678 [Coprinopsis cinerea okayama7||130]
GME1332_g	2-4 fold	65	181	11.58	30.28	1.38673	1.83298e-12	1.97557e-11	ko03018//RNA degradation	-	-	-	gi|170108132|ref|XP_001885275.1|/1.79729e-99/predicted protein [Laccaria bicolor S238N-H82]
GME10383_g	2-4 fold	37	103	6.59	17.23	1.38657	1.17672e-07	8.05861e-07	-	-	-	-	gi|170097421|ref|XP_001879930.1|/2.47329e-64/predicted protein [Laccaria bicolor S238N-H82]
GME9921_g	2-4 fold	110	306	19.6	51.18	1.38473	0	0	ko00550//Peptidoglycan biosynthesis;ko02010//ABC transporters;ko00970//Aminoacyl-tRNA biosynthesis	-	GO:0004812//aminoacyl-tRNA ligase activity;GO:0000166//nucleotide binding	GO:0006418//tRNA aminoacylation for protein translation	gi|170093041|ref|XP_001877742.1|/3.59996e-158/predicted protein [Laccaria bicolor S238N-H82]
GME3853_g	2-4 fold	36	100	6.41	16.73	1.38404	1.89189e-07	1.26245e-06	-	-	-	-	gi|170097381|ref|XP_001879910.1|/0/predicted protein [Laccaria bicolor S238N-H82]
GME6089_g	2-4 fold	23	64	4.1	10.7	1.38391	3.16904e-05	0.000154286	-	-	-	-	gi|299746494|ref|XP_001838023.2|/3.30096e-73/hypothetical protein CC1G_07513 [Coprinopsis cinerea okayama7||130]
GME10468_g	2-4 fold	296	816	52.74	136.49	1.37183	1.86962e-13	2.51882e-12	-	-	-	-	gi|389749879|gb|EIM91050.1|/1.27034e-74/hypothetical protein STEHIDRAFT_91011 [Stereum hirsutum FP-91666 SS1]
GME8290_g	2-4 fold	20	55	3.56	9.2	1.36976	0.000135537	0.000590019	-	-	-	-	gi|170091552|ref|XP_001876998.1|/7.32811e-162/predicted protein [Laccaria bicolor S238N-H82]
GME4676_g	2-4 fold	20	55	3.56	9.2	1.36976	0.000135537	0.000589691	ko01100//Metabolic pathways;ko00030//Pentose phosphate pathway;ko00511//Other glycan degradation;ko01120//Microbial metabolism in diverse environments;ko01110//Biosynthesis of secondary metabolites	-	-	-	gi|170106026|ref|XP_001884225.1|/3.25725e-82/transaldolase [Laccaria bicolor S238N-H82]
GME5050_g	2-4 fold	20	55	3.56	9.2	1.36976	0.000135537	0.000589363	-	-	-	-	gi|389746623|gb|EIM87802.1|/2.3742e-69/hypothetical protein STEHIDRAFT_94603 [Stereum hirsutum FP-91666 SS1]
GME6397_g	2-4 fold	165	454	29.4	75.94	1.36904	0	0	ko05215//Prostate cancer;ko05200//Pathways in cancer;ko00480//Glutathione metabolism;ko00980//Metabolism of xenobiotics by cytochrome P450;ko00982//Drug metabolism - cytochrome P450	-	GO:0003824//catalytic activity	-	gi|170098210|ref|XP_001880324.1|/3.45148e-66/predicted protein [Laccaria bicolor S238N-H82]
GME1784_g	2-4 fold	60	165	10.69	27.6	1.36841	2.87206e-11	2.70715e-10	ko00750//Vitamin B6 metabolism;ko01100//Metabolic pathways	-	GO:0016641//oxidoreductase activity, acting on the CH-NH2 group of donors, oxygen as acceptor;GO:0000166//nucleotide binding	GO:0008614//pyridoxine metabolic process	gi|392591667|gb|EIW80994.1|/1.02472e-88/pyridoxamine 5'-phosphate oxidase [Coniophora puteana RWD-64-598 SS2]
GME10122_g	2-4 fold	44	121	7.84	20.24	1.36828	1.26905e-08	9.48026e-08	-	-	-	-	gi|170092467|ref|XP_001877455.1|/1.18935e-74/predicted protein [Laccaria bicolor S238N-H82]
GME5839_g	2-4 fold	43	118	7.66	19.74	1.36571	2.0347e-08	1.49148e-07	-	-	-	-	-
GME11433_g	2-4 fold	97	266	17.28	44.49	1.36438	1.06581e-14	1.82238e-13	-	-	-	-	gi|170084031|ref|XP_001873239.1|/1.35793e-168/predicted protein [Laccaria bicolor S238N-H82]
GME11354_g	2-4 fold	185	507	32.96	84.8	1.36335	0	0	ko05160//Hepatitis C;ko04730//Long-term depression;ko04111//Cell cycle - yeast;ko05142//Chagas disease (American trypanosomiasis);ko03015//mRNA surveillance pathway;ko04728//Dopaminergic synapse;ko04350//TGF-beta signaling pathway;ko04530//Tight junction;ko04114//Oocyte meiosis;ko04310//Wnt signaling pathway;ko04113//Meiosis - yeast	-	-	-	gi|170083951|ref|XP_001873199.1|/0/predicted protein [Laccaria bicolor S238N-H82]
GME8525_g	2-4 fold	50	137	8.91	22.92	1.36311	1.5402e-09	1.2589e-08	ko05016//Huntington's disease;ko01100//Metabolic pathways;ko00190//Oxidative phosphorylation;ko05010//Alzheimer's disease;ko05012//Parkinson's disease;ko01110//Biosynthesis of secondary metabolites;ko00020//Citrate cycle (TCA cycle)	-	GO:0005543//phospholipid binding	GO:0009987//cellular process	gi|170090932|ref|XP_001876688.1|/0/predicted protein [Laccaria bicolor S238N-H82]
GME4541_g	2-4 fold	42	115	7.48	19.24	1.363	3.26294e-08	2.33485e-07	-	-	GO:0016853//isomerase activity	GO:0001522//pseudouridine synthesis;GO:0006399//tRNA metabolic process	gi|169854752|ref|XP_001834048.1|/2.10796e-123/pseudouridine synthase [Coprinopsis cinerea okayama7||130]
GME11378_g	2-4 fold	99	271	17.64	45.33	1.36162	0	0	-	-	-	-	gi|170085187|ref|XP_001873817.1|/2.68006e-145/predicted protein [Laccaria bicolor S238N-H82]
GME6283_g	2-4 fold	19	52	3.39	8.7	1.35973	0.000220482	0.000917384	-	-	-	-	gi|242214911|ref|XP_002473275.1|/4.85522e-21/predicted protein [Postia placenta Mad-698-R]
GME8081_g	2-4 fold	26	71	4.63	11.88	1.35945	1.55459e-05	7.94478e-05	ko02010//ABC transporters;ko01100//Metabolic pathways;ko00630//Glyoxylate and dicarboxylate metabolism;ko01110//Biosynthesis of secondary metabolites;ko00620//Pyruvate metabolism;ko00020//Citrate cycle (TCA cycle);ko01120//Microbial metabolism in diverse environments;ko00680//Methane metabolism	-	GO:0046912//transferase activity, transferring acyl groups, acyl groups converted into alkyl on transfer;GO:0016747//transferase activity, transferring acyl groups other than amino-acyl groups	GO:0005975//carbohydrate metabolic process;GO:0009060//aerobic respiration	gi|170099529|ref|XP_001880983.1|/0/citrate synthase [Laccaria bicolor S238N-H82]
GME2174_g	2-4 fold	26	71	4.63	11.88	1.35945	1.55459e-05	7.93959e-05	-	-	-	-	gi|169858432|ref|XP_001835861.1|/0/DUF323 domain-containing protein [Coprinopsis cinerea okayama7||130]
GME1182_g	2-4 fold	70	191	12.47	31.95	1.35735	1.00053e-12	1.12491e-11	-	-	-	-	-
GME10519_g	2-4 fold	66	180	11.76	30.11	1.35635	4.77974e-12	4.85681e-11	-	-	-	-	gi|170098903|ref|XP_001880670.1|/4.96132e-61/predicted protein [Laccaria bicolor S238N-H82]
GME10518_g	2-4 fold	1653	4508	294.53	754.03	1.35621	4.30722e-12	4.39381e-11	ko05200//Pathways in cancer;ko05212//Pancreatic cancer	-	-	-	gi|170098905|ref|XP_001880671.1|/0/predicted protein [Laccaria bicolor S238N-H82]
GME6314_g	2-4 fold	102	278	18.17	46.5	1.35567	0	0	ko00624//Polycyclic aromatic hydrocarbon degradation;ko01100//Metabolic pathways;ko00627//Aminobenzoate degradation;ko00363//Bisphenol degradation;ko01110//Biosynthesis of secondary metabolites;ko00903//Limonene and pinene degradation;ko00945//Stilbenoid, diarylheptanoid and gingerol biosynthesis;ko01120//Microbial metabolism in diverse environments	-	GO:0046872//metal ion binding	-	gi|299746194|ref|XP_001837807.2|/1.42806e-153/cytochrome P450 [Coprinopsis cinerea okayama7||130]
GME6212_g	2-4 fold	90	245	16.04	40.98	1.35325	0	0	ko03060//Protein export	GO:0031224//intrinsic to membrane	GO:0070011	-	gi|347662401|sp|B0D4L0.1|SEC11_LACBS/1.91586e-77/RecName: Full=Signal peptidase complex catalytic subunit SEC11; AltName: Full=Signal peptidase I
GME8083_g	2-4 fold	64	174	11.4	29.1	1.35199	1.27629e-11	1.24196e-10	ko03018//RNA degradation	-	GO:0003676//nucleic acid binding;GO:0008408//3'-5' exonuclease activity	GO:0010467//gene expression	gi|403418005|emb|CCM04705.1|/1.59435e-100/predicted protein [Fibroporia radiculosa]
GME4440_g	2-4 fold	39	106	6.95	17.73	1.35111	1.34737e-07	9.17101e-07	ko01100//Metabolic pathways;ko00790//Folate biosynthesis;ko01100//Metabolic pathways;ko00790//Folate biosynthesis	-	-	GO:0044237//cellular metabolic process	gi|170110172|ref|XP_001886292.1|/1.21509e-84/predicted protein [Laccaria bicolor S238N-H82]
GME11104_g	2-4 fold	21	57	3.74	9.53	1.34944	0.000120353	0.000528038	ko03008//Ribosome biogenesis in eukaryotes	-	-	-	gi|299747019|ref|XP_001839376.2|/5.48974e-147/nucleolar essential protein 1 [Coprinopsis cinerea okayama7||130]
GME6329_g	2-4 fold	28	76	4.99	12.71	1.34885	8.56314e-06	4.64347e-05	-	-	-	-	gi|393216505|gb|EJD01995.1|/0/amidase signature enzyme [Fomitiporia mediterranea MF3/22]
GME9913_g	2-4 fold	28	76	4.99	12.71	1.34885	8.56314e-06	4.64025e-05	ko04141//Protein processing in endoplasmic reticulum	-	-	-	gi|169847742|ref|XP_001830580.1|/2.22769e-105/machado-Joseph disease 1 [Coprinopsis cinerea okayama7||130]
GME11519_g	2-4 fold	31	84	5.52	14.05	1.34783	2.93116e-06	1.68289e-05	ko01100//Metabolic pathways;ko00540//Lipopolysaccharide biosynthesis;ko01110//Biosynthesis of secondary metabolites;ko00460//Cyanoamino acid metabolism;ko03010//Ribosome;ko00940//Phenylpropanoid biosynthesis;ko00500//Starch and sucrose metabolism;ko00511//Other glycan degradation;ko00970//Aminoacyl-tRNA biosynthesis	-	GO:0016798//hydrolase activity, acting on glycosyl bonds	GO:0008152//metabolic process	gi|389742190|gb|EIM83377.1|/0/glycoside hydrolase family 3 protein [Stereum hirsutum FP-91666 SS1]
GME6228_g	2-4 fold	232	629	41.34	105.21	1.34766	2.085e-13	2.75206e-12	-	-	GO:0016740//transferase activity	-	gi|170105832|ref|XP_001884128.1|/1.42624e-90/glycosyltransferase family 8 protein [Laccaria bicolor S238N-H82]
GME3567_g	2-4 fold	156	423	27.8	70.75	1.34765	8.14904e-14	1.21986e-12	ko01100//Metabolic pathways;ko00860//Porphyrin and chlorophyll metabolism;ko01110//Biosynthesis of secondary metabolites	-	-	-	gi|299745469|ref|XP_001831742.2|/0/clathrin-coated vesicle protein [Coprinopsis cinerea okayama7||130]
GME4256_g	2-4 fold	196	531	34.92	88.82	1.34683	4.59632e-14	7.40529e-13	ko04626//Plant-pathogen interaction;ko01100//Metabolic pathways;ko03320//PPAR signaling pathway;ko00561//Glycerolipid metabolism	-	GO:0016301//kinase activity	GO:0006071//glycerol metabolic process;GO:0006796//phosphate-containing compound metabolic process	gi|299745107|ref|XP_001831477.2|/0/glycerol kinase [Coprinopsis cinerea okayama7||130]
GME5286_g	2-4 fold	236	638	42.05	106.72	1.34365	3.43504e-13	4.21372e-12	-	-	-	-	-
GME7256_g	2-4 fold	82	221	14.61	36.97	1.3394	0	0	-	GO:0031224//intrinsic to membrane	GO:0005275//amine transmembrane transporter activity	GO:0006865//amino acid transport	gi|170102635|ref|XP_001882533.1|/5.89525e-176/APC amino acid permease [Laccaria bicolor S238N-H82]
GME612_g	2-4 fold	180	485	32.07	81.12	1.33883	2.0628e-13	2.74128e-12	-	-	-	-	gi|392565111|gb|EIW58288.1|/9.11565e-99/hypothetical protein TRAVEDRAFT_47454 [Trametes versicolor FP-101664 SS1]
GME944_g	2-4 fold	1164	3135	207.4	524.38	1.3382	1.79634e-12	1.93876e-11	-	GO:0019866//organelle inner membrane	GO:0022892	GO:0006810//transport	gi|336371742|gb|EGO00082.1|/1.19602e-56/hypothetical protein SERLA73DRAFT_180497 [Serpula lacrymans var. lacrymans S7.3]
GME5530_g	2-4 fold	103	277	18.35	46.33	1.33617	0	0	ko02010//ABC transporters;ko01100//Metabolic pathways;ko00660//C5-Branched dibasic acid metabolism;ko00290//Valine, leucine and isoleucine biosynthesis;ko00970//Aminoacyl-tRNA biosynthesis;ko01110//Biosynthesis of secondary metabolites	GO:0044424//intracellular part	GO:0004812//aminoacyl-tRNA ligase activity;GO:0046872//metal ion binding;GO:0003723//RNA binding;GO:0032559	GO:0006418//tRNA aminoacylation for protein translation	gi|169853162|ref|XP_001833262.1|/1.75374e-169/phenylalanyl-tRNA synthetase [Coprinopsis cinerea okayama7||130]
GME4322_g	2-4 fold	705	1896	125.62	317.14	1.33605	0	0	-	GO:0012505//endomembrane system;GO:0031090//organelle membrane;GO:0043231//intracellular membrane-bounded organelle;GO:0044425//membrane part	-	GO:0008643//carbohydrate transport	gi|390596780|gb|EIN06181.1|/7.52717e-129/UDP-galactose transporter [Punctularia strigosozonata HHB-11173 SS5]
GME5657_g	2-4 fold	400	1075	71.27	179.81	1.33511	0	0	ko04141//Protein processing in endoplasmic reticulum;ko03013//RNA transport	-	-	-	gi|336369036|gb|EGN97378.1|/6.59459e-141/hypothetical protein SERLA73DRAFT_184063 [Serpula lacrymans var. lacrymans S7.3]
GME4742_g	2-4 fold	255	685	45.44	114.58	1.33432	0	0	ko04011//MAPK signaling pathway - yeast;ko04113//Meiosis - yeast	-	GO:0032561//guanyl ribonucleotide binding;GO:0060089	GO:0007166//cell surface receptor signaling pathway	gi|390601761|gb|EIN11154.1|/1.68838e-178/heterotrimeric G protein alpha subunit B [Punctularia strigosozonata HHB-11173 SS5]
GME8523_g	2-4 fold	405	1087	72.16	181.82	1.33324	0	0	-	-	-	-	gi|322708039|gb|EFY99616.1|/8.71587e-20/phosphoglycerate mutase family protein, putative [Metarhizium anisopliae ARSEF 23]
GME1895_g	2-4 fold	1237	3320	220.41	555.32	1.33313	2.82508e-12	2.96709e-11	ko04011//MAPK signaling pathway - yeast;ko00650//Butanoate metabolism;ko00280//Valine, leucine and isoleucine degradation;ko00072//Synthesis and degradation of ketone bodies	-	-	-	gi|299743633|ref|XP_002910688.1|/1.4085e-157/CAIB/BAIF family enzyme [Coprinopsis cinerea okayama7||130]
GME11324_g	2-4 fold	25	67	4.45	11.21	1.33291	3.60558e-05	0.000173806	-	GO:0044464//cell part	GO:0016757//transferase activity, transferring glycosyl groups	-	gi|170085131|ref|XP_001873789.1|/0/glycosyltransferase family 31 protein [Laccaria bicolor S238N-H82]
GME9677_g	2-4 fold	47	126	8.37	21.08	1.33258	1.28516e-08	9.59147e-08	ko01100//Metabolic pathways;ko00260//Glycine, serine and threonine metabolism	-	GO:0048037//cofactor binding;GO:0016642	GO:0006546//glycine catabolic process	gi|376372654|gb|AFB35528.1|/0/glycine dehydrogenase, partial [Volvariella volvacea]
GME11246_g	2-4 fold	246	658	43.83	110.06	1.3283	1.73861e-13	2.37509e-12	-	GO:0031224//intrinsic to membrane	GO:0004175//endopeptidase activity;GO:0046914//transition metal ion binding;GO:0016462//pyrophosphatase activity;GO:0032559	GO:0009057//macromolecule catabolic process;GO:0019538//protein metabolic process	gi|169844635|ref|XP_001829038.1|/0/hypothetical protein CC1G_01718 [Coprinopsis cinerea okayama7||130]
GME9220_g	2-4 fold	33	88	5.88	14.72	1.32389	2.31248e-06	1.34347e-05	ko04010//MAPK signaling pathway	-	-	GO:0007165//signal transduction	gi|170090422|ref|XP_001876433.1|/0/predicted protein [Laccaria bicolor S238N-H82]
GME2938_g	2-4 fold	57	152	10.16	25.42	1.32306	4.83888e-10	4.12784e-09	-	-	GO:0019842//vitamin binding;GO:0016491//oxidoreductase activity;GO:0046914//transition metal ion binding	GO:0008152//metabolic process	gi|170111334|ref|XP_001886871.1|/3.4337e-84/predicted protein [Laccaria bicolor S238N-H82]
GME9569_g	2-4 fold	164	437	29.22	73.09	1.32272	5.19584e-14	8.23535e-13	ko01100//Metabolic pathways;ko04142//Lysosome;ko00600//Sphingolipid metabolism	-	GO:0003824//catalytic activity	-	gi|170084471|ref|XP_001873459.1|/0/predicted protein [Laccaria bicolor S238N-H82]
GME6020_g	2-4 fold	30	80	5.35	13.38	1.32247	6.74874e-06	3.70588e-05	-	-	-	-	gi|169868123|ref|XP_001840636.1|/1.06054e-08/hypothetical protein CC1G_11284 [Coprinopsis cinerea okayama7||130]
GME4861_g	2-4 fold	56	149	9.98	24.92	1.32019	7.72148e-10	6.48074e-09	ko02010//ABC transporters;ko04976//Bile secretion	-	GO:0017111//nucleoside-triphosphatase activity;GO:0000166//nucleotide binding	GO:0009987//cellular process;GO:0006810//transport	gi|169858584|ref|XP_001835937.1|/0/multidrug resistance protein 1 [Coprinopsis cinerea okayama7||130]
GME9430_g	2-4 fold	35	93	6.24	15.56	1.31822	1.27668e-06	7.68568e-06	-	-	-	-	gi|392570616|gb|EIW63788.1|/0/ARM repeat-containing protein [Trametes versicolor FP-101664 SS1]
GME7848_g	2-4 fold	31	82	5.52	13.72	1.31354	5.97842e-06	3.30377e-05	-	-	-	-	gi|302692612|ref|XP_003035985.1|/2.62208e-92/hypothetical protein SCHCODRAFT_105635 [Schizophyllum commune H4-8]
GME4947_g	2-4 fold	31	82	5.52	13.72	1.31354	5.97842e-06	3.30144e-05	-	-	GO:0005488//binding	-	gi|390602305|gb|EIN11698.1|/0/P-loop containing nucleoside triphosphate hydrolase protein [Punctularia strigosozonata HHB-11173 SS5]
GME10058_g	2-4 fold	76	201	13.54	33.62	1.31209	1.08402e-12	1.21008e-11	-	-	-	-	gi|170092947|ref|XP_001877695.1|/1.6104e-19/predicted protein [Laccaria bicolor S238N-H82]
GME1496_g	2-4 fold	179	473	31.89	79.12	1.31094	0	0	ko05131//Shigellosis;ko05100//Bacterial invasion of epithelial cells;ko04666//Fc gamma R-mediated phagocytosis;ko05132//Salmonella infection;ko05130//Pathogenic Escherichia coli infection;ko04810//Regulation of actin cytoskeleton;ko04062//Chemokine signaling pathway;ko04520//Adherens junction	-	-	-	gi|170090592|ref|XP_001876518.1|/8.95952e-27/proline-rich protein [Laccaria bicolor S238N-H82]
GME886_g	2-4 fold	120	317	21.38	53.02	1.31027	0	0	ko04146//Peroxisome	-	GO:0005488//binding	-	gi|170093111|ref|XP_001877777.1|/0/predicted protein [Laccaria bicolor S238N-H82]
GME4248_g	2-4 fold	75	198	13.36	33.12	1.30978	1.63136e-12	1.77294e-11	-	-	-	-	gi|170087906|ref|XP_001875176.1|/2.44288e-114/predicted protein [Laccaria bicolor S238N-H82]
GME4550_g	2-4 fold	316	834	56.3	139.5	1.30906	1.83409e-13	2.49245e-12	ko02010//ABC transporters;ko01100//Metabolic pathways;ko00460//Cyanoamino acid metabolism;ko00740//Riboflavin metabolism;ko00500//Starch and sucrose metabolism;ko00970//Aminoacyl-tRNA biosynthesis;ko01110//Biosynthesis of secondary metabolites	GO:0044424//intracellular part	GO:0004812//aminoacyl-tRNA ligase activity;GO:0032559	GO:0006418//tRNA aminoacylation for protein translation	gi|170099223|ref|XP_001880830.1|/0/predicted protein [Laccaria bicolor S238N-H82]
GME8361_g	2-4 fold	65	171	11.58	28.6	1.30438	6.60814e-11	5.99721e-10	ko00051//Fructose and mannose metabolism	-	-	-	gi|336386510|gb|EGO27656.1|/0/hypothetical protein SERLADRAFT_360305 [Serpula lacrymans var. lacrymans S7.9]
GME8336_g	2-4 fold	228	599	40.62	100.19	1.30248	7.30526e-14	1.1259e-12	ko01100//Metabolic pathways;ko00360//Phenylalanine metabolism;ko00340//Histidine metabolism;ko00010//Glycolysis / Gluconeogenesis;ko00410//beta-Alanine metabolism;ko00980//Metabolism of xenobiotics by cytochrome P450;ko00350//Tyrosine metabolism;ko01120//Microbial metabolism in diverse environments;ko00982//Drug metabolism - cytochrome P450;ko00903//Limonene and pinene degradation;ko00626//Naphth…	-	-	GO:0008152//metabolic process	gi|390601152|gb|EIN10546.1|/1.53106e-174/aldehyde dehydrogenase [Punctularia strigosozonata HHB-11173 SS5]
GME140_g	2-4 fold	24	63	4.28	10.54	1.30019	8.32674e-05	0.000377189	ko03022//Basal transcription factors;ko04110//Cell cycle;ko03420//Nucleotide excision repair	-	-	-	gi|336379447|gb|EGO20602.1|/7.35179e-125/hypothetical protein SERLADRAFT_358033 [Serpula lacrymans var. lacrymans S7.9]
GME9198_g	2-4 fold	61	160	10.87	26.76	1.29973	3.01142e-10	2.61749e-09	-	-	-	-	gi|302696565|ref|XP_003037961.1|/0/hypothetical protein SCHCODRAFT_48283 [Schizophyllum commune H4-8]
GME2791_g	2-4 fold	143	375	25.48	62.72	1.29956	0	0	-	-	-	-	gi|170111318|ref|XP_001886863.1|/7.99409e-07/predicted protein [Laccaria bicolor S238N-H82]
GME4350_g	2-4 fold	92	241	16.39	40.31	1.29832	0	0	ko00643//Styrene degradation;ko00460//Cyanoamino acid metabolism;ko00360//Phenylalanine metabolism;ko00330//Arginine and proline metabolism;ko00627//Aminobenzoate degradation;ko00380//Tryptophan metabolism;ko01120//Microbial metabolism in diverse environments	-	GO:0003824//catalytic activity	-	gi|169849602|ref|XP_001831504.1|/0/amidase [Coprinopsis cinerea okayama7||130]
GME4115_g	2-4 fold	83	217	14.79	36.3	1.29535	3.43058e-13	4.21487e-12	ko05034//Alcoholism	GO:0043231//intracellular membrane-bounded organelle	GO:0017136//NAD-dependent histone deacetylase activity	GO:0006476//protein deacetylation;GO:0006325//chromatin organization	gi|336368017|gb|EGN96361.1|/0/hypothetical protein SERLA73DRAFT_170752 [Serpula lacrymans var. lacrymans S7.3]
GME6901_g	2-4 fold	121	316	21.56	52.86	1.29382	0	0	ko01100//Metabolic pathways;ko00190//Oxidative phosphorylation	GO:0016020//membrane	GO:0046914//transition metal ion binding	GO:0043623//cellular protein complex assembly	gi|170098815|ref|XP_001880626.1|/1.09379e-104/predicted protein [Laccaria bicolor S238N-H82]
GME819_g	2-4 fold	656	1713	116.88	286.53	1.29366	7.10098e-13	8.17188e-12	-	GO:0030529//ribonucleoprotein complex	GO:0003723//RNA binding;GO:0005198//structural molecule activity	GO:0010467//gene expression	gi|242211783|ref|XP_002471728.1|/1.31595e-44/predicted protein [Postia placenta Mad-698-R]
GME10073_g	2-4 fold	154	402	27.44	67.24	1.29304	1.29452e-13	1.80955e-12	-	-	-	-	gi|170092169|ref|XP_001877306.1|/1.85758e-88/predicted protein [Laccaria bicolor S238N-H82]
GME10841_g	2-4 fold	219	571	39.02	95.51	1.29144	2.7689e-13	3.51808e-12	-	-	-	-	gi|390598777|gb|EIN08174.1|/2.20281e-111/hypothetical protein PUNSTDRAFT_52644 [Punctularia strigosozonata HHB-11173 SS5]
GME8982_g	2-4 fold	28	73	4.99	12.21	1.29095	2.49122e-05	0.000123127	-	-	-	-	gi|392563212|gb|EIW56391.1|/2.10077e-103/SGNH hydrolase [Trametes versicolor FP-101664 SS1]
GME512_g	2-4 fold	66	172	11.76	28.77	1.29068	8.2572e-11	7.4678e-10	-	-	-	-	gi|299744467|ref|XP_001831057.2|/2.48509e-84/hypothetical protein CC1G_03948 [Coprinopsis cinerea okayama7||130]
GME8394_g	2-4 fold	83	216	14.79	36.13	1.28858	4.43868e-13	5.31961e-12	-	-	-	-	-
GME9343_g	2-4 fold	128	333	22.81	55.7	1.28801	0	0	-	-	-	-	gi|170109992|ref|XP_001886202.1|/1.09418e-25/predicted protein [Laccaria bicolor S238N-H82]
GME5583_g	2-4 fold	330	858	58.8	143.51	1.28726	9.37028e-14	1.37372e-12	ko03430//Mismatch repair;ko03440//Homologous recombination;ko03460//Fanconi anemia pathway;ko03030//DNA replication;ko03420//Nucleotide excision repair	-	-	-	gi|170099830|ref|XP_001881133.1|/1.01841e-28/predicted protein [Laccaria bicolor S238N-H82]
GME1552_g	2-4 fold	82	213	14.61	35.63	1.28614	4.73178e-13	5.6363e-12	ko04141//Protein processing in endoplasmic reticulum;ko03060//Protein export	GO:0031224//intrinsic to membrane	-	-	gi|169851672|ref|XP_001832525.1|/3.80353e-99/endoplasmic reticulum receptor [Coprinopsis cinerea okayama7||130]
GME990_g	2-4 fold	223	579	39.73	96.85	1.28552	0	0	-	GO:0019866//organelle inner membrane;GO:0031224//intrinsic to membrane	-	GO:0006810//transport	gi|169848124|ref|XP_001830770.1|/2.39259e-145/hypothetical protein CC1G_03307 [Coprinopsis cinerea okayama7||130]
GME1687_g	2-4 fold	153	397	27.26	66.4	1.2844	0	0	-	-	-	-	gi|336380452|gb|EGO21605.1|/1.02631e-137/hypothetical protein SERLADRAFT_417130 [Serpula lacrymans var. lacrymans S7.9]
GME4527_g	2-4 fold	27	70	4.81	11.71	1.28363	4.0117e-05	0.000192198	-	-	-	-	gi|389743002|gb|EIM84187.1|/1.22493e-167/DUF89 domain-containing protein [Stereum hirsutum FP-91666 SS1]
GME5549_g	2-4 fold	44	114	7.84	19.07	1.28238	1.49578e-07	1.01107e-06	ko04260//Cardiac muscle contraction;ko05416//Viral myocarditis;ko05410//Hypertrophic cardiomyopathy (HCM);ko04270//Vascular smooth muscle contraction;ko04530//Tight junction;ko05132//Salmonella infection;ko04810//Regulation of actin cytoskeleton;ko05414//Dilated cardiomyopathy;ko05200//Pathways in cancer;ko04011//MAPK signaling pathway - yeast;ko05216//Thyroid cancer;ko03013//RNA transport	-	-	-	gi|388853641|emb|CCF52813.1|/6.44301e-13/related to Myosin heavy chain [Ustilago hordei]
GME2567_g	2-4 fold	126	326	22.45	54.53	1.28033	7.9492e-14	1.21082e-12	ko00750//Vitamin B6 metabolism;ko01100//Metabolic pathways;ko00970//Aminoacyl-tRNA biosynthesis	GO:0044424//intracellular part	GO:0004812//aminoacyl-tRNA ligase activity;GO:0032559	GO:0006418//tRNA aminoacylation for protein translation	gi|299745880|ref|XP_001841372.2|/0/tars protein [Coprinopsis cinerea okayama7||130]
GME9378_g	2-4 fold	29	75	5.17	12.54	1.2783	2.19652e-05	0.000109882	-	-	-	-	gi|302679178|ref|XP_003029271.1|/2.09356e-53/expressed protein [Schizophyllum commune H4-8]
GME6700_g	2-4 fold	43	111	7.66	18.57	1.27756	2.38904e-07	1.57669e-06	-	-	-	-	gi|299748192|ref|XP_001837531.2|/2.08378e-115/hypothetical protein CC1G_01443 [Coprinopsis cinerea okayama7||130]
GME572_g	2-4 fold	31	80	5.52	13.38	1.27734	1.20464e-05	6.33876e-05	-	GO:0031224//intrinsic to membrane	GO:0005275//amine transmembrane transporter activity	GO:0006865//amino acid transport	gi|170086430|ref|XP_001874438.1|/0/APC amino acid permease [Laccaria bicolor S238N-H82]
GME11259_g	2-4 fold	31	80	5.52	13.38	1.27734	1.20464e-05	6.33449e-05	ko03018//RNA degradation	-	-	-	gi|170085443|ref|XP_001873945.1|/1.37945e-124/predicted protein [Laccaria bicolor S238N-H82]
GME806_g	2-4 fold	136	351	24.23	58.71	1.27681	1.27898e-13	1.79424e-12	-	-	-	-	gi|336371651|gb|EGN99990.1|/4.51086e-109/hypothetical protein SERLA73DRAFT_180345 [Serpula lacrymans var. lacrymans S7.3]
GME9815_g	2-4 fold	24	62	4.28	10.37	1.27673	0.000118481	0.000520702	ko00260//Glycine, serine and threonine metabolism	-	-	-	gi|170106181|ref|XP_001884302.1|/1.86722e-162/predicted protein [Laccaria bicolor S238N-H82]
GME4251_g	2-4 fold	5326	13723	948.98	2295.38	1.27428	1.50664e-11	1.46066e-10	ko05016//Huntington's disease;ko01100//Metabolic pathways;ko00190//Oxidative phosphorylation;ko05010//Alzheimer's disease;ko05012//Parkinson's disease	GO:0033178//proton-transporting two-sector ATPase complex, catalytic domain	GO:0015078//hydrogen ion transmembrane transporter activity;GO:0019829//cation-transporting ATPase activity;GO:0032559	GO:0015986//ATP synthesis coupled proton transport;GO:0015988//energy coupled proton transport, against electrochemical gradient	gi|392589824|gb|EIW79154.1|/0/ATP synthase F1 alpha subunit [Coniophora puteana RWD-64-598 SS2]
GME8286_g	2-4 fold	33	85	5.88	14.22	1.27403	6.61642e-06	3.64346e-05	-	-	-	-	gi|389744421|gb|EIM85604.1|/3.74929e-117/MAS20-domain-containing protein [Stereum hirsutum FP-91666 SS1]
GME4246_g	2-4 fold	33	85	5.88	14.22	1.27403	6.61642e-06	3.64089e-05	ko04120//Ubiquitin mediated proteolysis	-	-	-	gi|390600260|gb|EIN09655.1|/0/DUF185-domain-containing protein, partial [Punctularia strigosozonata HHB-11173 SS5]
GME8541_g	2-4 fold	141	363	25.12	60.72	1.27334	0	0	-	-	-	-	gi|170091802|ref|XP_001877123.1|/2.44636e-117/predicted protein [Laccaria bicolor S238N-H82]
GME1943_g	2-4 fold	58	149	10.33	24.92	1.27046	2.41194e-09	1.94098e-08	-	-	-	-	gi|170090095|ref|XP_001876270.1|/4.21847e-99/predicted protein [Laccaria bicolor S238N-H82]
GME7087_g	2-4 fold	60	154	10.69	25.76	1.26887	1.34015e-09	1.10347e-08	ko03430//Mismatch repair;ko00230//Purine metabolism;ko01100//Metabolic pathways;ko03440//Homologous recombination;ko03030//DNA replication;ko00040//Pentose and glucuronate interconversions;ko00240//Pyrimidine metabolism;ko01110//Biosynthesis of secondary metabolites;ko00053//Ascorbate and aldarate metabolism;ko00520//Amino sugar and nucleotide sugar metabolism;ko03410//Base excision repair;ko0050…	-	GO:0016616//oxidoreductase activity, acting on the CH-OH group of donors, NAD or NADP as acceptor;GO:0000166//nucleotide binding	GO:0008152//metabolic process	gi|170095691|ref|XP_001879066.1|/1.20415e-172/UDP-glucose/GDP-mannose dehydrogenase [Laccaria bicolor S238N-H82]
GME7_g	2-4 fold	440	1129	78.4	188.84	1.26824	0	0	-	-	-	-	gi|299754848|ref|XP_002912039.1|/9.13993e-84/D-lactaldehyde dehydrogenase [Coprinopsis cinerea okayama7||130]
GME4832_g	2-4 fold	23	59	4.1	9.87	1.26743	0.000191333	0.00080684	ko01100//Metabolic pathways;ko00920//Sulfur metabolism;ko00051//Fructose and mannose metabolism;ko00030//Pentose phosphate pathway;ko01110//Biosynthesis of secondary metabolites;ko00620//Pyruvate metabolism;ko00010//Glycolysis / Gluconeogenesis;ko00270//Cysteine and methionine metabolism;ko00280//Valine, leucine and isoleucine degradation;ko00020//Citrate cycle (TCA cycle);ko01120//Microbial meta…	-	GO:0003824//catalytic activity	GO:0009069//serine family amino acid metabolic process;GO:0000097//sulfur amino acid biosynthetic process	gi|392569620|gb|EIW62793.1|/3.13701e-167/PALP-domain-containing protein [Trametes versicolor FP-101664 SS1]
GME5705_g	2-4 fold	116	297	20.67	49.68	1.26513	4.19664e-14	6.81758e-13	-	-	-	-	gi|170115325|ref|XP_001888857.1|/3.74671e-12/predicted protein [Laccaria bicolor S238N-H82]
GME6224_g	2-4 fold	34	87	6.06	14.55	1.26363	5.82884e-06	3.23025e-05	ko03022//Basal transcription factors;ko04110//Cell cycle;ko03420//Nucleotide excision repair	-	-	-	gi|299740410|ref|XP_001838818.2|/1.78094e-82/hypothetical protein CC1G_08982 [Coprinopsis cinerea okayama7||130]
GME1537_g	2-4 fold	34	87	6.06	14.55	1.26363	5.82884e-06	3.22796e-05	ko04141//Protein processing in endoplasmic reticulum	-	-	-	gi|170093918|ref|XP_001878180.1|/3.33894e-107/predicted protein [Laccaria bicolor S238N-H82]
GME4777_g	2-4 fold	52	133	9.27	22.25	1.26316	1.98262e-08	1.45466e-07	-	-	-	-	gi|170115460|ref|XP_001888924.1|/1.53019e-46/hypothetical protein LACBIDRAFT_295788 [Laccaria bicolor S238N-H82]
GME8715_g	2-4 fold	45	115	8.02	19.24	1.26243	1.8605e-07	1.24256e-06	-	-	-	-	gi|170106934|ref|XP_001884678.1|/1.13874e-39/predicted protein [Laccaria bicolor S238N-H82]
GME9608_g	2-4 fold	159	406	28.33	67.91	1.26129	6.66134e-16	1.20212e-14	-	GO:0019866//organelle inner membrane;GO:0031224//intrinsic to membrane	GO:0046872//metal ion binding	GO:0006810//transport	gi|170085611|ref|XP_001874029.1|/0/predicted protein [Laccaria bicolor S238N-H82]
GME6819_g	2-4 fold	254	648	45.26	108.39	1.25992	2.12052e-13	2.78952e-12	-	-	-	-	gi|336370918|gb|EGN99258.1|/6.72377e-25/hypothetical protein SERLA73DRAFT_137520 [Serpula lacrymans var. lacrymans S7.3]
GME9656_g	2-4 fold	51	130	9.09	21.74	1.258	3.15596e-08	2.26452e-07	-	GO:0031224//intrinsic to membrane	-	-	gi|169844925|ref|XP_001829183.1|/1.07174e-118/hypothetical protein CC1G_01863 [Coprinopsis cinerea okayama7||130]
GME8857_g	2-4 fold	283	720	50.42	120.43	1.25613	0	0	ko00514//Other types of O-glycan biosynthesis	GO:0044464//cell part	GO:0016758//transferase activity, transferring hexosyl groups	GO:0006486//protein glycosylation	gi|170106263|ref|XP_001884343.1|/0/glycosyltransferase family 39 protein [Laccaria bicolor S238N-H82]
GME11266_g	2-4 fold	2319	5896	413.2	986.2	1.25504	0	0	ko04260//Cardiac muscle contraction;ko05016//Huntington's disease;ko01100//Metabolic pathways;ko00190//Oxidative phosphorylation;ko05010//Alzheimer's disease;ko05012//Parkinson's disease	GO:0005743//mitochondrial inner membrane	-	-	gi|169843764|ref|XP_001828607.1|/2.16103e-37/hypothetical protein CC1G_10278 [Coprinopsis cinerea okayama7||130]
GME4943_g	2-4 fold	28	71	4.99	11.88	1.25142	4.9917e-05	0.000234829	-	-	GO:0005488//binding	GO:0006351//transcription, DNA-dependent	gi|392590504|gb|EIW79833.1|/7.7279e-56/copper-fist-domain-containing protein, partial [Coniophora puteana RWD-64-598 SS2]
GME11235_g	2-4 fold	58	147	10.33	24.59	1.25123	4.7478e-09	3.69147e-08	ko01100//Metabolic pathways;ko00010//Glycolysis / Gluconeogenesis;ko01120//Microbial metabolism in diverse environments;ko01110//Biosynthesis of secondary metabolites;ko00680//Methane metabolism;ko00260//Glycine, serine and threonine metabolism	-	-	-	gi|395334671|gb|EJF67047.1|/1.5094e-77/phosphoglycerate mutase-like protein [Dichomitus squalens LYAD-421 SS1]
GME5375_g	2-4 fold	75	190	13.36	31.78	1.2502	2.72214e-11	2.57516e-10	ko01100//Metabolic pathways;ko00250//Alanine, aspartate and glutamate metabolism;ko00230//Purine metabolism;ko00051//Fructose and mannose metabolism;ko00130//Ubiquinone and other terpenoid-quinone biosynthesis;ko01110//Biosynthesis of secondary metabolites	-	GO:0016763//transferase activity, transferring pentosyl groups;GO:0043169//cation binding	GO:0006144//purine nucleobase metabolic process;GO:0006163//purine nucleotide metabolic process	gi|336367186|gb|EGN95531.1|/0/hypothetical protein SERLA73DRAFT_60179 [Serpula lacrymans var. lacrymans S7.3]
GME4695_g	2-4 fold	45	114	8.02	19.07	1.24963	2.61344e-07	1.71753e-06	-	-	-	-	gi|170099912|ref|XP_001881174.1|/1.7093e-26/predicted protein [Laccaria bicolor S238N-H82]
GME10031_g	2-4 fold	156	395	27.8	66.07	1.24891	8.14904e-14	1.2222e-12	ko01100//Metabolic pathways;ko04070//Phosphatidylinositol signaling system;ko00562//Inositol phosphate metabolism;ko04145//Phagosome;ko04140//Regulation of autophagy;ko05152//Tuberculosis	GO:0043234//protein complex	GO:0035004//phosphatidylinositol 3-kinase activity	GO:0046488//phosphatidylinositol metabolic process;GO:0048017//inositol lipid-mediated signaling	gi|299749591|ref|XP_001836217.2|/0/atypical/PIKK/PI3K protein kinase [Coprinopsis cinerea okayama7||130]
GME1864_g	2-4 fold	262	663	46.68	110.9	1.24838	0	0	ko00071//Fatty acid metabolism;ko01100//Metabolic pathways;ko00561//Glycerolipid metabolism;ko01110//Biosynthesis of secondary metabolites;ko00626//Naphthalene degradation;ko00930//Caprolactam degradation;ko00010//Glycolysis / Gluconeogenesis;ko00625//Chloroalkane and chloroalkene degradation;ko01120//Microbial metabolism in diverse environments;ko00350//Tyrosine metabolism;ko02020//Two-component…	-	GO:0003824//catalytic activity	GO:0008152//metabolic process	gi|169858015|ref|XP_001835654.1|/2.97335e-132/aldo-keto reductase [Coprinopsis cinerea okayama7||130]
GME5442_g	2-4 fold	313	791	55.77	132.31	1.24636	0	0	ko01100//Metabolic pathways;ko00591//Linoleic acid metabolism;ko00051//Fructose and mannose metabolism;ko00363//Bisphenol degradation;ko00362//Benzoate degradation;ko01110//Biosynthesis of secondary metabolites;ko00650//Butanoate metabolism;ko00903//Limonene and pinene degradation;ko00626//Naphthalene degradation;ko00625//Chloroalkane and chloroalkene degradation;ko01120//Microbial metabolism in …	-	GO:0003824//catalytic activity	-	gi|170092337|ref|XP_001877390.1|/6.28173e-135/predicted protein [Laccaria bicolor S238N-H82]
GME4207_g	2-4 fold	315	796	56.13	133.14	1.2461	2.97984e-13	3.72552e-12	ko05016//Huntington's disease;ko01100//Metabolic pathways;ko00230//Purine metabolism;ko05169//Epstein-Barr virus infection;ko03020//RNA polymerase;ko00240//Pyrimidine metabolism	GO:0031224//intrinsic to membrane	-	-	gi|336381193|gb|EGO22345.1|/6.1514e-119/hypothetical protein SERLADRAFT_473064 [Serpula lacrymans var. lacrymans S7.9]
GME8637_g	2-4 fold	59	149	10.51	24.92	1.24554	4.18504e-09	3.27019e-08	ko00230//Purine metabolism	-	GO:0017111//nucleoside-triphosphatase activity;GO:0000166//nucleotide binding	-	gi|170091066|ref|XP_001876755.1|/0/predicted protein [Laccaria bicolor S238N-H82]
GME4933_g	2-4 fold	187	472	33.32	78.95	1.24455	2.53796e-13	3.27254e-12	-	-	-	-	gi|389739226|gb|EIM80420.1|/6.42452e-12/hypothetical protein STEHIDRAFT_142844 [Stereum hirsutum FP-91666 SS1]
GME5920_g	2-4 fold	69	174	12.29	29.1	1.24353	2.2178e-10	1.9363e-09	-	-	-	-	gi|170090364|ref|XP_001876404.1|/3.68804e-14/predicted protein [Laccaria bicolor S238N-H82]
GME9475_g	2-4 fold	58	146	10.33	24.42	1.24122	6.64318e-09	5.0992e-08	ko03040//Spliceosome	GO:0032991//macromolecular complex	GO:0032561//guanyl ribonucleotide binding;GO:0017111//nucleoside-triphosphatase activity	GO:0009207	gi|336376944|gb|EGO05279.1|/0/hypothetical protein SERLA73DRAFT_118840 [Serpula lacrymans var. lacrymans S7.3]
GME11938_g	2-4 fold	2119	5327	377.56	891.02	1.23875	0	0	-	-	-	-	-
GME9254_g	2-4 fold	288	724	51.32	121.1	1.23861	0	0	-	-	-	-	-
GME4073_g	2-4 fold	298	749	53.1	125.28	1.23837	3.71924e-13	4.54096e-12	-	-	-	-	gi|170093740|ref|XP_001878091.1|/1.60669e-37/predicted protein [Laccaria bicolor S238N-H82]
GME9137_g	2-4 fold	313	786	55.77	131.47	1.23717	0	0	-	-	-	-	gi|170109994|ref|XP_001886203.1|/1.00917e-115/predicted protein [Laccaria bicolor S238N-H82]
GME7187_g	2-4 fold	41	103	7.31	17.23	1.23698	1.20261e-06	7.27898e-06	-	-	-	-	gi|170103841|ref|XP_001883135.1|/1.50087e-24/predicted protein [Laccaria bicolor S238N-H82]
GME6854_g	2-4 fold	57	143	10.16	23.92	1.23532	1.05434e-08	7.9523e-08	ko00627//Aminobenzoate degradation;ko01120//Microbial metabolism in diverse environments	-	-	-	gi|169864278|ref|XP_001838750.1|/1.15406e-108/CRAL/TRIO domain-containing protein [Coprinopsis cinerea okayama7||130]
GME10080_g	2-4 fold	144	361	25.66	60.38	1.23455	2.4647e-14	4.09769e-13	ko03040//Spliceosome	GO:0043231//intracellular membrane-bounded organelle	GO:0005488//binding	-	gi|170083859|ref|XP_001873153.1|/0/predicted protein [Laccaria bicolor S238N-H82]
GME4330_g	2-4 fold	38	95	6.77	15.89	1.23089	3.48186e-06	1.98448e-05	ko01100//Metabolic pathways;ko00520//Amino sugar and nucleotide sugar metabolism;ko00500//Starch and sucrose metabolism;ko01110//Biosynthesis of secondary metabolites;ko01100//Metabolic pathways;ko00500//Starch and sucrose metabolism;ko01100//Metabolic pathways;ko00540//Lipopolysaccharide biosynthesis;ko01110//Biosynthesis of secondary metabolites;ko00460//Cyanoamino acid metabolism;ko03010//Ribo…	-	-	-	gi|406867099|gb|EKD20138.1|/5.94256e-110/hypothetical protein MBM_02090 [Marssonina brunnea f. sp. 'multigermtubi' MB_m1]
GME10830_g	2-4 fold	34	85	6.06	14.22	1.23053	1.1529e-05	6.0829e-05	-	-	-	-	gi|389739676|gb|EIM80869.1|/3.34566e-60/hypothetical protein STEHIDRAFT_125829 [Stereum hirsutum FP-91666 SS1]
GME5781_g	2-4 fold	172	430	30.65	71.92	1.23051	1.17684e-14	1.99909e-13	ko05016//Huntington's disease;ko04146//Peroxisome	-	GO:0016209//antioxidant activity;GO:0043169//cation binding	GO:0072593//reactive oxygen species metabolic process	gi|170091990|ref|XP_001877217.1|/6.4674e-23/manganese superoxide dismutase [Laccaria bicolor S238N-H82]
GME1029_g	2-4 fold	46	115	8.2	19.24	1.23041	3.21978e-07	2.10363e-06	-	-	GO:0005488//binding	-	gi|392570110|gb|EIW63283.1|/1.36948e-48/hypothetical protein TRAVEDRAFT_62862 [Trametes versicolor FP-101664 SS1]
GME645_g	2-4 fold	356	887	63.43	148.36	1.22586	3.27738e-13	4.05855e-12	ko03010//Ribosome;ko00970//Aminoacyl-tRNA biosynthesis	GO:0044424//intracellular part	GO:0004812//aminoacyl-tRNA ligase activity;GO:0032559	GO:0006418//tRNA aminoacylation for protein translation	gi|389739353|gb|EIM80546.1|/0/asparaginyl-tRNA synthetase [Stereum hirsutum FP-91666 SS1]
GME3769_g	2-4 fold	3258	8117	580.5	1357.69	1.22579	0	0	-	-	-	-	gi|63079023|gb|AAY29572.1|/2.9307e-178/volvatoxin A1 precursor [Volvariella volvacea]
GME1569_g	2-4 fold	161	401	28.69	67.07	1.22512	0	0	ko00500//Starch and sucrose metabolism	-	GO:0035251//UDP-glucosyltransferase activity	GO:0005991//trehalose metabolic process	gi|170108820|ref|XP_001885618.1|/0/trehalose 6-phosphate phosphatase, glycosyltransferase family 20 protein [Laccaria bicolor S238N-H82]
GME7975_g	2-4 fold	184	458	32.78	76.61	1.22472	2.12274e-13	2.78307e-12	ko03040//Spliceosome	GO:0044464//cell part	-	GO:0010467//gene expression	gi|170094144|ref|XP_001878293.1|/0/predicted protein [Laccaria bicolor S238N-H82]
GME411_g	2-4 fold	41	102	7.31	17.06	1.22267	1.68293e-06	9.97758e-06	-	-	-	-	gi|299750891|ref|XP_001829909.2|/3.09852e-18/hypothetical protein CC1G_04598 [Coprinopsis cinerea okayama7||130]
GME1184_g	2-4 fold	27	67	4.81	11.21	1.22068	0.00011279	0.00049737	-	-	-	-	gi|170101735|ref|XP_001882084.1|/2.20046e-14/predicted protein [Laccaria bicolor S238N-H82]
GME10114_g	2-4 fold	29	72	5.17	12.04	1.2196	6.15378e-05	0.000284868	-	-	-	-	gi|302679158|ref|XP_003029261.1|/2.27069e-50/hypothetical protein SCHCODRAFT_78041 [Schizophyllum commune H4-8]
GME5685_g	2-4 fold	267	662	47.57	110.73	1.21892	5.39568e-13	6.32112e-12	ko05146//Amoebiasis	-	GO:0016705//oxidoreductase activity, acting on paired donors, with incorporation or reduction of molecular oxygen	GO:0019725//cellular homeostasis	gi|111182669|gb|ABH07702.1|/5.94705e-93/cys 2 peroxiredoxin [Moniliophthora perniciosa]
GME10856_g	2-4 fold	86	213	15.32	35.63	1.21768	4.6727e-12	4.75423e-11	-	-	GO:0005488//binding	-	gi|392592797|gb|EIW82123.1|/0/argonaute-like protein [Coniophora puteana RWD-64-598 SS2]
GME12042_g	2-4 fold	120	297	21.38	49.68	1.2164	0	0	-	-	-	-	gi|336364344|gb|EGN92704.1|/1.47785e-13/hypothetical protein SERLA73DRAFT_190723 [Serpula lacrymans var. lacrymans S7.3]
GME10762_g	2-4 fold	120	297	21.38	49.68	1.2164	0	0	-	-	-	-	-
GME149_g	2-4 fold	34	84	6.06	14.05	1.21318	1.61408e-05	8.21654e-05	-	-	-	-	gi|393236256|gb|EJD43806.1|/7.08818e-38/hypothetical protein AURDEDRAFT_114585 [Auricularia delicata TFB-10046 SS5]
GME1212_g	2-4 fold	32	79	5.7	13.21	1.2126	2.94526e-05	0.000144109	ko03015//mRNA surveillance pathway;ko03008//Ribosome biogenesis in eukaryotes;ko05164//Influenza A;ko05168//Herpes simplex infection;ko03013//RNA transport	GO:0005622//intracellular	-	GO:0006810//transport	gi|299750155|ref|XP_001836571.2|/2.51233e-156/hypothetical protein CC1G_10065 [Coprinopsis cinerea okayama7||130]
GME9645_g	2-4 fold	493	1216	87.84	203.39	1.2113	0	0	ko00450//Selenocompound metabolism;ko00240//Pyrimidine metabolism	-	-	-	gi|299756244|ref|XP_001829191.2|/8.03382e-26/hypothetical protein CC1G_01871 [Coprinopsis cinerea okayama7||130]
GME3478_g	2-4 fold	30	74	5.35	12.38	1.2104	5.38374e-05	0.000251757	-	-	-	-	gi|390597822|gb|EIN07221.1|/7.66116e-123/DUF726-domain-containing protein [Punctularia strigosozonata HHB-11173 SS5]
GME2032_g	2-4 fold	30	74	5.35	12.38	1.2104	5.38374e-05	0.000251606	ko05166//HTLV-I infection;ko01100//Metabolic pathways;ko00230//Purine metabolism;ko03410//Base excision repair;ko03030//DNA replication;ko03420//Nucleotide excision repair;ko00240//Pyrimidine metabolism	-	-	-	gi|170089977|ref|XP_001876211.1|/4.88493e-52/predicted protein [Laccaria bicolor S238N-H82]
GME6903_g	2-4 fold	28	69	4.99	11.54	1.20953	9.86066e-05	0.000440796	ko03460//Fanconi anemia pathway	-	-	-	gi|170098813|ref|XP_001880625.1|/1.85696e-54/predicted protein [Laccaria bicolor S238N-H82]
GME11637_g	2-4 fold	80	197	14.25	32.95	1.20932	3.90258e-11	3.62171e-10	-	-	GO:0016740//transferase activity	GO:0044238//primary metabolic process	gi|336374382|gb|EGO02719.1|/0/glycosyltransferase family 1 protein [Serpula lacrymans var. lacrymans S7.3]
GME8658_g	2-4 fold	119	293	21.2	49.01	1.20901	0	0	ko01100//Metabolic pathways;ko00562//Inositol phosphate metabolism;ko00521//Streptomycin biosynthesis;ko01120//Microbial metabolism in diverse environments;ko01110//Biosynthesis of secondary metabolites	-	GO:0003824//catalytic activity	GO:0008152//metabolic process	gi|170091948|ref|XP_001877196.1|/0/predicted protein [Laccaria bicolor S238N-H82]
GME1805_g	2-4 fold	48	118	8.55	19.74	1.20713	3.45972e-07	2.24165e-06	-	GO:0030529//ribonucleoprotein complex	GO:0003676//nucleic acid binding;GO:0005198//structural molecule activity	GO:0010467//gene expression	gi|170089805|ref|XP_001876125.1|/2.8815e-103/predicted protein [Laccaria bicolor S238N-H82]
GME236_g	2-4 fold	61	150	10.87	25.09	1.20676	8.7653e-09	6.65618e-08	ko03018//RNA degradation;ko00230//Purine metabolism;ko04113//Meiosis - yeast	-	-	-	gi|336379372|gb|EGO20527.1|/9.39586e-52/hypothetical protein SERLADRAFT_417754 [Serpula lacrymans var. lacrymans S7.9]
GME3243_g	2-4 fold	2492	6127	444.02	1024.84	1.2067	0	0	-	GO:0031224//intrinsic to membrane	-	-	gi|169856913|ref|XP_001835110.1|/1.57825e-74/Gpr1 family protein [Coprinopsis cinerea okayama7||130]
GME7691_g	2-4 fold	314	772	55.95	129.13	1.20661	0	0	-	-	-	-	gi|170094566|ref|XP_001878504.1|/1.44698e-65/predicted protein [Laccaria bicolor S238N-H82]
GME2283_g	2-4 fold	201	494	35.81	82.63	1.2063	0	0	-	-	-	-	gi|302681607|ref|XP_003030485.1|/1.30311e-146/hypothetical protein SCHCODRAFT_57532 [Schizophyllum commune H4-8]
GME4483_g	2-4 fold	348	855	62.01	143.01	1.20554	0	0	-	-	-	-	gi|170117391|ref|XP_001889883.1|/1.07542e-07/predicted protein [Laccaria bicolor S238N-H82]
GME755_g	2-4 fold	263	646	46.86	108.05	1.20527	2.9754e-14	4.89469e-13	ko01100//Metabolic pathways;ko00140//Steroid hormone biosynthesis;ko01040//Biosynthesis of unsaturated fatty acids;ko00062//Fatty acid elongation;ko01110//Biosynthesis of secondary metabolites	GO:0031090//organelle membrane;GO:0043231//intracellular membrane-bounded organelle;GO:0031224//intrinsic to membrane	GO:0003824//catalytic activity	GO:0006631//fatty acid metabolic process	gi|169847343|ref|XP_001830383.1|/4.09472e-136/ketoreductase [Coprinopsis cinerea okayama7||130]
GME2829_g	2-4 fold	79	194	14.08	32.45	1.20457	6.16446e-11	5.62066e-10	-	-	-	-	gi|390596939|gb|EIN06340.1|/2.75415e-28/hypothetical protein PUNSTDRAFT_127647 [Punctularia strigosozonata HHB-11173 SS5]
GME6847_g	2-4 fold	35	86	6.24	14.38	1.20445	1.41285e-05	7.29194e-05	-	-	-	-	gi|170095926|ref|XP_001879183.1|/0/predicted protein [Laccaria bicolor S238N-H82]
GME2924_g	2-4 fold	42	103	7.48	17.23	1.20381	2.05794e-06	1.20636e-05	-	-	-	-	gi|392588687|gb|EIW78019.1|/5.43476e-78/hypothetical protein CONPUDRAFT_75758 [Coniophora puteana RWD-64-598 SS2]
GME11650_g	2-4 fold	205	503	36.53	84.13	1.20354	3.3995e-13	4.19648e-12	-	-	-	-	gi|169844561|ref|XP_001829001.1|/3.66864e-61/hypothetical protein CC1G_01681 [Coprinopsis cinerea okayama7||130]
GME7381_g	2-4 fold	31	76	5.52	12.71	1.20322	4.70682e-05	0.000222096	-	-	-	-	gi|170097737|ref|XP_001880088.1|/0/predicted protein [Laccaria bicolor S238N-H82]
GME6806_g	2-4 fold	211	517	37.6	86.48	1.20163	1.38112e-13	1.9101e-12	ko00190//Oxidative phosphorylation	-	-	-	gi|170099027|ref|XP_001880732.1|/4.17404e-30/predicted protein [Laccaria bicolor S238N-H82]
GME4345_g	2-4 fold	47	115	8.37	19.24	1.20081	5.48836e-07	3.48951e-06	-	-	-	-	gi|170088034|ref|XP_001875240.1|/1.43957e-89/predicted protein [Laccaria bicolor S238N-H82]
GME3349_g	2-4 fold	279	683	49.71	114.24	1.20046	0	0	ko04141//Protein processing in endoplasmic reticulum	-	-	-	gi|170117200|ref|XP_001889788.1|/0/protein transport protein sec31 [Laccaria bicolor S238N-H82]
GME7544_g	2-4 fold	65	159	11.58	26.6	1.19979	3.74844e-09	2.94375e-08	ko01100//Metabolic pathways	-	-	-	gi|299755225|ref|XP_001828510.2|/0/gamma DNA-directed DNA polymerase [Coprinopsis cinerea okayama7||130]
GME2623_g	2-4 fold	65	159	11.58	26.6	1.19979	3.74844e-09	2.94079e-08	-	-	-	-	gi|299748936|ref|XP_001840254.2|/1.88183e-39/NWD2 [Coprinopsis cinerea okayama7||130]
GME8499_g	2-4 fold	1471	3598	262.1	601.82	1.19921	7.86704e-12	7.7422e-11	ko01100//Metabolic pathways;ko01120//Microbial metabolism in diverse environments;ko01110//Biosynthesis of secondary metabolites;ko00020//Citrate cycle (TCA cycle)	-	GO:0004448//isocitrate dehydrogenase activity;GO:0046872//metal ion binding;GO:0000166//nucleotide binding	GO:0009060//aerobic respiration	gi|170090964|ref|XP_001876704.1|/1.35282e-167/mitochondrial NAD-dependent isocitrate dehydrogenase subunit 2 precursor [Laccaria bicolor S238N-H82]
GME9920_g	2-4 fold	119	291	21.2	48.67	1.19897	0	0	-	GO:0031224//intrinsic to membrane	-	-	gi|302680194|ref|XP_003029779.1|/0/hypothetical protein SCHCODRAFT_58626 [Schizophyllum commune H4-8]
GME2131_g	2-4 fold	3345	8179	596.01	1368.06	1.19872	0	0	ko01040//Biosynthesis of unsaturated fatty acids	-	GO:0003824//catalytic activity	GO:0044238//primary metabolic process	gi|170090157|ref|XP_001876301.1|/0/delta-12 fatty acid desaturase protein [Laccaria bicolor S238N-H82]
GME8454_g	2-4 fold	699	1709	124.55	285.86	1.19858	0	0	ko03430//Mismatch repair;ko00230//Purine metabolism;ko01100//Metabolic pathways;ko03440//Homologous recombination;ko03030//DNA replication;ko00450//Selenocompound metabolism;ko00240//Pyrimidine metabolism;ko01110//Biosynthesis of secondary metabolites;ko00270//Cysteine and methionine metabolism	-	GO:0046914//transition metal ion binding;GO:0008172	GO:0006730//one-carbon metabolic process;GO:0000097//sulfur amino acid biosynthetic process	gi|170091870|ref|XP_001877157.1|/0/predicted protein [Laccaria bicolor S238N-H82]
GME2382_g	2-4 fold	571	1396	101.74	233.5	1.19854	0	0	-	-	-	-	gi|170096562|ref|XP_001879501.1|/4.46438e-19/predicted protein [Laccaria bicolor S238N-H82]
GME5491_g	2-4 fold	180	440	32.07	73.6	1.19848	2.0628e-13	2.73199e-12	-	-	-	-	gi|170087318|ref|XP_001874882.1|/0/predicted protein [Laccaria bicolor S238N-H82]
GME1585_g	2-4 fold	115	281	20.49	47	1.19774	0	0	-	-	GO:0003824//catalytic activity	-	gi|170099636|ref|XP_001881036.1|/9.42448e-167/glycosyltransferase family 32 protein [Laccaria bicolor S238N-H82]
GME9263_g	2-4 fold	52	127	9.27	21.24	1.19614	1.47026e-07	9.94685e-07	-	-	-	-	gi|170087550|ref|XP_001874998.1|/1.67458e-42/predicted protein [Laccaria bicolor S238N-H82]
GME1783_g	2-4 fold	60	146	10.69	24.42	1.1918	1.92163e-08	1.41257e-07	-	-	-	-	gi|170089141|ref|XP_001875793.1|/0/predicted protein [Laccaria bicolor S238N-H82]
GME5003_g	2-4 fold	37	90	6.59	15.05	1.19141	1.08068e-05	5.72893e-05	-	-	-	-	gi|392564526|gb|EIW57704.1|/7.95174e-21/hypothetical protein TRAVEDRAFT_169675 [Trametes versicolor FP-101664 SS1]
GME7940_g	2-4 fold	30	73	5.35	12.21	1.19045	7.5209e-05	0.000342672	ko01100//Metabolic pathways;ko00500//Starch and sucrose metabolism;ko03013//RNA transport	-	-	-	gi|299753763|ref|XP_001833470.2|/1.54969e-81/hypothetical protein CC1G_05170 [Coprinopsis cinerea okayama7||130]
GME10994_g	2-4 fold	842	2046	150.03	342.23	1.18972	0	0	ko01100//Metabolic pathways;ko00500//Starch and sucrose metabolism	-	-	-	gi|170100174|ref|XP_001881305.1|/0/predicted protein [Laccaria bicolor S238N-H82]
GME7409_g	2-4 fold	42	102	7.48	17.06	1.18951	2.86088e-06	1.64616e-05	ko01100//Metabolic pathways;ko00270//Cysteine and methionine metabolism	GO:0044424//intracellular part	GO:0016802	GO:0044237//cellular metabolic process	gi|74049161|gb|AAZ95180.1|/0/S-adenosyl-L-homocysteine hydrolase [Volvariella volvacea]
GME10758_g	2-4 fold	110	267	19.6	44.66	1.18813	0	0	-	-	-	-	gi|390603755|gb|EIN13146.1|/6.03464e-129/chitin synthase export chaperone [Punctularia strigosozonata HHB-11173 SS5]
GME5554_g	2-4 fold	38	92	6.77	15.39	1.18477	9.44422e-06	5.07895e-05	-	-	-	-	gi|302691878|ref|XP_003035618.1|/3.01704e-111/hypothetical protein SCHCODRAFT_65243 [Schizophyllum commune H4-8]
GME5049_g	2-4 fold	191	462	34.03	77.28	1.18329	1.06581e-14	1.83039e-13	-	-	GO:0005488//binding	-	gi|336387594|gb|EGO28739.1|/0/hypothetical protein SERLADRAFT_459485 [Serpula lacrymans var. lacrymans S7.9]
GME1712_g	2-4 fold	203	491	36.17	82.13	1.18312	9.10382e-14	1.33717e-12	ko04141//Protein processing in endoplasmic reticulum;ko01100//Metabolic pathways;ko00510//N-Glycan biosynthesis	-	GO:0016798//hydrolase activity, acting on glycosyl bonds;GO:0005488//binding	GO:0044238//primary metabolic process	gi|170115132|ref|XP_001888761.1|/0/glycoside hydrolase family 31 protein [Laccaria bicolor S238N-H82]
GME8677_g	2-4 fold	53	128	9.44	21.41	1.18143	1.78394e-07	1.19347e-06	-	GO:0030529//ribonucleoprotein complex	GO:0005198//structural molecule activity	GO:0010467//gene expression	gi|403414989|emb|CCM01689.1|/3.16207e-41/predicted protein [Fibroporia radiculosa]
GME8483_g	2-4 fold	4172	10063	743.36	1683.19	1.17907	3.35554e-12	3.48673e-11	ko02010//ABC transporters;ko02020//Two-component system;ko01100//Metabolic pathways;ko00630//Glyoxylate and dicarboxylate metabolism;ko04727//GABAergic synapse;ko00790//Folate biosynthesis;ko00521//Streptomycin biosynthesis;ko01110//Biosynthesis of secondary metabolites;ko00523//Polyketide sugar unit biosynthesis;ko04724//Glutamatergic synapse;ko00250//Alanine, aspartate and glutamate metabolism;…	GO:0044424//intracellular part	GO:0016211//ammonia ligase activity;GO:0032559	GO:0006541//glutamine metabolic process	gi|336373541|gb|EGO01879.1|/2.40457e-166/hypothetical protein SERLA73DRAFT_177456 [Serpula lacrymans var. lacrymans S7.3]
GME2307_g	2-4 fold	129	311	22.98	52.02	1.17869	0	0	-	-	-	-	gi|169857745|ref|XP_001835520.1|/1.12953e-56/amine oxidase [Coprinopsis cinerea okayama7||130]
GME11524_g	2-4 fold	151	364	26.9	60.88	1.17836	0	0	-	-	GO:0005488//binding	-	gi|392597176|gb|EIW86498.1|/1.00723e-169/hypothetical protein CONPUDRAFT_78829 [Coniophora puteana RWD-64-598 SS2]
GME10535_g	2-4 fold	49	118	8.73	19.74	1.17707	5.82904e-07	3.6911e-06	-	GO:0031224//intrinsic to membrane	-	-	gi|336370350|gb|EGN98690.1|/2.47858e-38/hypothetical protein SERLA73DRAFT_136580 [Serpula lacrymans var. lacrymans S7.3]
GME2166_g	2-4 fold	76	183	13.54	30.61	1.17678	4.61554e-10	3.94593e-09	-	-	-	-	gi|299743673|ref|XP_001835912.2|/1.16293e-59/hypothetical protein CC1G_03000 [Coprinopsis cinerea okayama7||130]
GME11271_g	2-4 fold	381	917	67.89	153.38	1.17584	1.38556e-13	1.91285e-12	ko01100//Metabolic pathways;ko01110//Biosynthesis of secondary metabolites;ko00640//Propanoate metabolism;ko00020//Citrate cycle (TCA cycle)	-	GO:0046912//transferase activity, transferring acyl groups, acyl groups converted into alkyl on transfer;GO:0004774//succinate-CoA ligase activity	GO:0009060//aerobic respiration	gi|403411589|emb|CCL98289.1|/1.58908e-119/predicted protein [Fibroporia radiculosa]
GME7979_g	2-4 fold	74	178	13.19	29.77	1.17441	8.29176e-10	6.92961e-09	ko01100//Metabolic pathways;ko00380//Tryptophan metabolism	-	-	-	gi|170094820|ref|XP_001878631.1|/0/predicted protein [Laccaria bicolor S238N-H82]
GME8642_g	2-4 fold	109	262	19.42	43.82	1.17405	0	0	-	GO:0044464//cell part	GO:0032561//guanyl ribonucleotide binding	-	gi|393215954|gb|EJD01445.1|/0/P-loop containing nucleoside triphosphate hydrolase protein [Fomitiporia mediterranea MF3/22]
GME9512_g	2-4 fold	75	180	13.36	30.11	1.17232	7.26062e-10	6.12022e-09	-	-	-	-	gi|336389957|gb|EGO31100.1|/1.15211e-66/hypothetical protein SERLADRAFT_364842 [Serpula lacrymans var. lacrymans S7.9]
GME11430_g	2-4 fold	160	384	28.51	64.23	1.17178	0	0	-	-	-	-	gi|170085245|ref|XP_001873846.1|/2.87324e-148/predicted protein [Laccaria bicolor S238N-H82]
GME2133_g	2-4 fold	168	403	29.93	67.41	1.17137	6.4615e-14	1.0098e-12	ko00100//Steroid biosynthesis;ko01100//Metabolic pathways	-	GO:0016491//oxidoreductase activity	GO:0008152//metabolic process	gi|169858037|ref|XP_001835665.1|/1.1894e-163/C-3 sterol dehydrogenase [Coprinopsis cinerea okayama7||130]
GME1847_g	2-4 fold	83	199	14.79	33.29	1.17047	9.64064e-11	8.68881e-10	-	-	-	-	gi|170092575|ref|XP_001877509.1|/7.1331e-52/predicted protein [Laccaria bicolor S238N-H82]
GME1690_g	2-4 fold	486	1164	86.59	194.7	1.16898	0	0	ko05110//Vibrio cholerae infection	GO:0043231//intracellular membrane-bounded organelle;GO:0031224//intrinsic to membrane	GO:0005048//signal sequence binding;GO:0004871//signal transducer activity	GO:0035437//maintenance of protein localization in endoplasmic reticulum;GO:0006810//transport	gi|170115138|ref|XP_001888764.1|/9.31795e-109/predicted protein [Laccaria bicolor S238N-H82]
GME1066_g	2-4 fold	33	79	5.88	13.21	1.16774	4.98846e-05	0.000234818	-	-	-	-	gi|395330760|gb|EJF63143.1|/2.80017e-132/hypothetical protein DICSQDRAFT_103732 [Dichomitus squalens LYAD-421 SS1]
GME5259_g	2-4 fold	28	67	4.99	11.21	1.16767	0.000191914	0.00080842	-	-	-	-	gi|170103244|ref|XP_001882837.1|/1.85319e-91/predicted protein [Laccaria bicolor S238N-H82]
GME3674_g	2-4 fold	296	708	52.74	118.42	1.16694	1.86962e-13	2.51017e-12	ko01100//Metabolic pathways;ko00624//Polycyclic aromatic hydrocarbon degradation;ko00340//Histidine metabolism;ko00540//Lipopolysaccharide biosynthesis;ko01120//Microbial metabolism in diverse environments;ko00350//Tyrosine metabolism	-	-	-	gi|336368777|gb|EGN97119.1|/2.14705e-127/hypothetical protein SERLA73DRAFT_92093 [Serpula lacrymans var. lacrymans S7.3]
GME7360_g	2-4 fold	450	1076	80.18	179.98	1.16652	1.17839e-12	1.3024e-11	-	-	-	-	gi|170096791|ref|XP_001879615.1|/2.52317e-142/predicted protein [Laccaria bicolor S238N-H82]
GME764_g	2-4 fold	172	411	30.65	68.75	1.16547	1.17684e-14	1.99475e-13	-	GO:0016020//membrane	-	GO:0006865//amino acid transport	gi|336371267|gb|EGN99606.1|/0/hypothetical protein SERLA73DRAFT_52031 [Serpula lacrymans var. lacrymans S7.3]
GME1169_g	2-4 fold	786	1877	140.05	313.96	1.16464	0	0	ko01100//Metabolic pathways;ko00190//Oxidative phosphorylation	-	-	-	gi|169860344|ref|XP_001836807.1|/4.22599e-35/hypothetical protein CC1G_04120 [Coprinopsis cinerea okayama7||130]
GME7899_g	2-4 fold	289	690	51.49	115.41	1.1644	0	0	ko03040//Spliceosome	GO:0043231//intracellular membrane-bounded organelle	GO:0003676//nucleic acid binding	-	gi|392593870|gb|EIW83195.1|/0/hypothetical protein CONPUDRAFT_81237 [Coniophora puteana RWD-64-598 SS2]
GME9448_g	2-4 fold	180	429	32.07	71.76	1.16196	2.0628e-13	2.74595e-12	ko04910//Insulin signaling pathway;ko04150//mTOR signaling pathway	-	GO:0005488//binding	-	gi|299756637|ref|XP_001829483.2|/0/mip1 [Coprinopsis cinerea okayama7||130]
GME3510_g	2-4 fold	457	1089	81.43	182.15	1.16149	1.35669e-12	1.48476e-11	ko00520//Amino sugar and nucleotide sugar metabolism	-	GO:0008375//acetylglucosaminyltransferase activity	GO:0006023	gi|395323237|gb|EJF55720.1|/0/glycosyltransferase family 2 protein [Dichomitus squalens LYAD-421 SS1]
GME1653_g	2-4 fold	431	1025	76.79	171.45	1.1588	0	0	-	-	-	-	gi|392590902|gb|EIW80230.1|/4.79334e-14/hypothetical protein CONPUDRAFT_154277 [Coniophora puteana RWD-64-598 SS2]
GME721_g	2-4 fold	77	183	13.72	30.61	1.15772	7.65082e-10	6.43525e-09	-	-	-	-	gi|170112151|ref|XP_001887278.1|/2.30864e-53/predicted protein [Laccaria bicolor S238N-H82]
GME9725_g	2-4 fold	48	114	8.55	19.07	1.15731	1.27203e-06	7.66354e-06	-	-	-	-	gi|170084289|ref|XP_001873368.1|/0/glutamate-rich WD repeat containing [Laccaria bicolor S238N-H82]
GME535_g	2-4 fold	298	707	53.1	118.26	1.15518	3.71924e-13	4.54807e-12	-	-	-	-	gi|170087612|ref|XP_001875029.1|/1.92749e-94/related actin-binding protein [Laccaria bicolor S238N-H82]
GME190_g	2-4 fold	121	287	21.56	48.01	1.15498	0	0	ko05322//Systemic lupus erythematosus;ko05034//Alcoholism	GO:0000785//chromatin;GO:0043231//intracellular membrane-bounded organelle	GO:0003676//nucleic acid binding	GO:0034728//nucleosome organization	gi|390594795|gb|EIN04204.1|/4.95695e-41/HIST2H4B protein, partial [Punctularia strigosozonata HHB-11173 SS5]
GME4425_g	2-4 fold	453	1073	80.71	179.48	1.153	1.24367e-12	1.36874e-11	ko02020//Two-component system;ko05416//Viral myocarditis;ko04115//p53 signaling pathway;ko05014//Amyotrophic lateral sclerosis (ALS);ko05134//Legionellosis;ko05010//Alzheimer's disease;ko05164//Influenza A;ko04210//Apoptosis;ko05168//Herpes simplex infection;ko05145//Toxoplasmosis;ko05152//Tuberculosis;ko05016//Huntington's disease;ko05200//Pathways in cancer;ko05210//Colorectal cancer;ko05222//S…	GO:0043231//intracellular membrane-bounded organelle;GO:0044425//membrane part	GO:0005506//iron ion binding	GO:0051234//establishment of localization;GO:0006091//generation of precursor metabolites and energy	gi|395326215|gb|EJF58627.1|/3.15242e-54/cytochrome-c from the OXPHOS pathway [Dichomitus squalens LYAD-421 SS1]
GME5624_g	2-4 fold	44	104	7.84	17.4	1.15016	4.17146e-06	2.34671e-05	ko03460//Fanconi anemia pathway	-	-	-	gi|299748833|ref|XP_001840181.2|/0/hypothetical protein CC1G_02644 [Coprinopsis cinerea okayama7||130]
GME5630_g	2-4 fold	132	312	23.52	52.19	1.14989	7.9714e-14	1.21184e-12	-	-	-	-	-
GME2100_g	2-4 fold	66	156	11.76	26.09	1.14961	1.63901e-08	1.21396e-07	-	-	-	-	gi|170090183|ref|XP_001876314.1|/6.19329e-143/predicted protein [Laccaria bicolor S238N-H82]
GME2761_g	2-4 fold	185	437	32.96	73.09	1.14896	0	0	-	-	-	-	gi|299748806|ref|XP_001840160.2|/0/hypothetical protein CC1G_02623 [Coprinopsis cinerea okayama7||130]
GME10808_g	2-4 fold	175	413	31.18	69.08	1.14765	2.7378e-13	3.50708e-12	ko04650//Natural killer cell mediated cytotoxicity;ko04360//Axon guidance;ko04510//Focal adhesion;ko04062//Chemokine signaling pathway;ko04666//Fc gamma R-mediated phagocytosis;ko04010//MAPK signaling pathway;ko05211//Renal cell carcinoma;ko04011//MAPK signaling pathway - yeast;ko04660//T cell receptor signaling pathway;ko04810//Regulation of actin cytoskeleton;ko05120//Epithelial cell signaling …	-	-	-	gi|393210512|gb|EJC97288.1|/1.0295e-57/kinase-like protein [Fomitiporia mediterranea MF3/22]
GME899_g	2-4 fold	745	1758	132.74	294.05	1.14746	0	0	ko00640//Propanoate metabolism	-	GO:0051536//iron-sulfur cluster binding;GO:0016836//hydro-lyase activity	GO:0019543//propionate catabolic process	gi|170092403|ref|XP_001877423.1|/0/predicted protein [Laccaria bicolor S238N-H82]
GME5453_g	2-4 fold	5596	13201	997.08	2208.07	1.147	2.74846e-11	2.59691e-10	ko05016//Huntington's disease;ko01100//Metabolic pathways;ko00190//Oxidative phosphorylation;ko05010//Alzheimer's disease;ko05012//Parkinson's disease	GO:0033178//proton-transporting two-sector ATPase complex, catalytic domain	GO:0015078//hydrogen ion transmembrane transporter activity;GO:0015662//ATPase activity, coupled to transmembrane movement of ions, phosphorylative mechanism;GO:0019829//cation-transporting ATPase activity;GO:0032559	GO:0015986//ATP synthesis coupled proton transport;GO:0015988//energy coupled proton transport, against electrochemical gradient	gi|170087348|ref|XP_001874897.1|/0/predicted protein [Laccaria bicolor S238N-H82]
GME4948_g	2-4 fold	39	92	6.95	15.39	1.14691	1.57708e-05	8.03868e-05	-	-	GO:0005488//binding	-	gi|170092415|ref|XP_001877429.1|/0/predicted protein [Laccaria bicolor S238N-H82]
GME4716_g	2-4 fold	4385	10341	781.31	1729.69	1.14655	7.60302e-12	7.4918e-11	-	-	-	-	gi|392591926|gb|EIW81253.1|/7.96423e-11/hypothetical protein CONPUDRAFT_104558 [Coniophora puteana RWD-64-598 SS2]
GME6860_g	2-4 fold	67	158	11.94	26.43	1.14637	1.43173e-08	1.06346e-07	-	-	-	-	gi|170095904|ref|XP_001879172.1|/3.08599e-142/predicted protein [Laccaria bicolor S238N-H82]
GME4162_g	2-4 fold	70	165	12.47	27.6	1.14621	6.95776e-09	5.31976e-08	ko00920//Sulfur metabolism;ko01100//Metabolic pathways;ko00270//Cysteine and methionine metabolism;ko01120//Microbial metabolism in diverse environments;ko00260//Glycine, serine and threonine metabolism	-	GO:0016835//carbon-oxygen lyase activity;GO:0048037//cofactor binding	GO:0006563//L-serine metabolic process;GO:0000097//sulfur amino acid biosynthetic process	gi|302686320|ref|XP_003032840.1|/1.12758e-145/hypothetical protein SCHCODRAFT_53905 [Schizophyllum commune H4-8]
GME5006_g	2-4 fold	196	462	34.92	77.28	1.14604	4.59632e-14	7.39005e-13	-	-	-	-	-
GME10562_g	2-4 fold	108	254	19.24	42.49	1.14301	5.75984e-13	6.72756e-12	-	-	-	-	gi|299749859|ref|XP_001836385.2|/2.1758e-109/arylesterase [Coprinopsis cinerea okayama7||130]
GME8790_g	2-4 fold	205	482	36.53	80.62	1.14206	3.3995e-13	4.18986e-12	ko03050//Proteasome	GO:0044424//intracellular part	-	-	gi|170087052|ref|XP_001874749.1|/7.29659e-165/predicted protein [Laccaria bicolor S238N-H82]
GME9678_g	2-4 fold	99	232	17.64	38.81	1.13758	8.24674e-12	8.09548e-11	-	-	-	-	gi|376372655|gb|AFB35529.1|/0/pentatricopeptide repeat containing protein [Volvariella volvacea]
GME10538_g	2-4 fold	73	171	13.01	28.6	1.13639	4.63412e-09	3.60667e-08	ko01100//Metabolic pathways;ko00730//Thiamine metabolism;ko03013//RNA transport	-	GO:0016778;GO:0032559	GO:0042723//thiamine-containing compound metabolic process;GO:0009108//coenzyme biosynthetic process	gi|302674549|ref|XP_003026959.1|/9.64797e-97/hypothetical protein SCHCODRAFT_61619 [Schizophyllum commune H4-8]
GME8410_g	2-4 fold	489	1145	87.13	191.52	1.13625	1.25011e-13	1.76324e-12	-	-	-	-	gi|169861666|ref|XP_001837467.1|/4.09281e-54/vacuolar transporter chaperone 1 [Coprinopsis cinerea okayama7||130]
GME7053_g	2-4 fold	41	96	7.31	16.06	1.13553	1.19544e-05	6.2946e-05	-	-	-	-	gi|170095671|ref|XP_001879056.1|/4.87036e-91/predicted protein [Laccaria bicolor S238N-H82]
GME2848_g	2-4 fold	50	117	8.91	19.57	1.13515	1.33023e-06	7.98957e-06	-	-	-	-	gi|302689507|ref|XP_003034433.1|/2.15089e-56/expressed protein [Schizophyllum commune H4-8]
GME10883_g	2-4 fold	388	907	69.13	151.71	1.13393	3.888e-13	4.72486e-12	-	-	-	-	gi|170102765|ref|XP_001882598.1|/2.073e-107/predicted protein [Laccaria bicolor S238N-H82]
GME2202_g	2-4 fold	742	1734	132.21	290.04	1.13342	0	0	-	-	-	-	gi|170114207|ref|XP_001888301.1|/7.4683e-91/predicted protein [Laccaria bicolor S238N-H82]
GME7823_g	2-4 fold	42	98	7.48	16.39	1.13171	1.04038e-05	5.54539e-05	-	GO:0016020//membrane	-	-	gi|336367136|gb|EGN95481.1|/4.58425e-170/hypothetical protein SERLA73DRAFT_186518 [Serpula lacrymans var. lacrymans S7.3]
GME3343_g	2-4 fold	117	273	20.85	45.66	1.13088	2.41362e-13	3.1277e-12	-	-	-	-	gi|296417837|ref|XP_002838557.1|/9.08534e-48/hypothetical protein [Tuber melanosporum Mel28]
GME7985_g	2-4 fold	63	147	11.23	24.59	1.13071	6.34474e-08	4.45443e-07	-	-	-	-	gi|170094816|ref|XP_001878629.1|/5.51008e-13/predicted protein [Laccaria bicolor S238N-H82]
GME5924_g	2-4 fold	51	119	9.09	19.9	1.13042	1.15904e-06	7.05353e-06	-	-	-	-	gi|170090360|ref|XP_001876402.1|/3.38239e-32/predicted protein [Laccaria bicolor S238N-H82]
GME4276_g	2-4 fold	74	172	13.19	28.77	1.12512	5.52782e-09	4.26822e-08	-	-	-	-	gi|238586829|ref|XP_002391290.1|/6.44344e-99/hypothetical protein MPER_09303 [Moniliophthora perniciosa FA553]
GME6128_g	2-4 fold	2642	6127	470.75	1024.84	1.12237	0	0	ko05016//Huntington's disease;ko01100//Metabolic pathways;ko00190//Oxidative phosphorylation;ko05010//Alzheimer's disease;ko05012//Parkinson's disease	GO:0033178//proton-transporting two-sector ATPase complex, catalytic domain	GO:0015078//hydrogen ion transmembrane transporter activity;GO:0019829//cation-transporting ATPase activity	GO:0006818//hydrogen transport;GO:0006754//ATP biosynthetic process	gi|299746412|ref|XP_001837959.2|/7.79626e-120/ATP synthase subunit gamma [Coprinopsis cinerea okayama7||130]
GME4649_g	2-4 fold	281	651	50.07	108.89	1.12085	0	0	ko02010//ABC transporters;ko02010//ABC transporters;ko04976//Bile secretion;ko02010//ABC transporters	GO:0044464//cell part	GO:0017111//nucleoside-triphosphatase activity;GO:0032559	GO:0009207	gi|336383180|gb|EGO24329.1|/2.0113e-138/hypothetical protein SERLADRAFT_356028 [Serpula lacrymans var. lacrymans S7.9]
GME1942_g	2-4 fold	181	419	32.25	70.08	1.1197	4.4853e-14	7.25634e-13	-	-	-	-	gi|336369558|gb|EGN97899.1|/5.97161e-111/hypothetical protein SERLA73DRAFT_182683 [Serpula lacrymans var. lacrymans S7.3]
GME11345_g	2-4 fold	48	111	8.55	18.57	1.11898	3.29368e-06	1.88135e-05	ko05016//Huntington's disease;ko04961//Endocrine and other factor-regulated calcium reabsorption;ko04721//Synaptic vesicle cycle;ko04144//Endocytosis	GO:0030119//AP-type membrane coat adaptor complex	GO:0022892	GO:0015031//protein transport	gi|170085153|ref|XP_001873800.1|/0/predicted protein [Laccaria bicolor S238N-H82]
GME11653_g	2-4 fold	51	118	9.09	19.74	1.11877	1.58687e-06	9.44385e-06	ko00900//Terpenoid backbone biosynthesis	-	-	-	gi|170084187|ref|XP_001873317.1|/2.45928e-170/predicted protein [Laccaria bicolor S238N-H82]
GME6431_g	2-4 fold	83	192	14.79	32.11	1.1184	8.69624e-10	7.23668e-09	ko03010//Ribosome	GO:0030529//ribonucleoprotein complex	GO:0005198//structural molecule activity	GO:0010467//gene expression	gi|392564433|gb|EIW57611.1|/6.68982e-167/60S ribosomal protein L4/L1/L2 [Trametes versicolor FP-101664 SS1]
GME11315_g	2-4 fold	128	296	22.81	49.51	1.11805	1.4877e-14	2.51077e-13	ko00040//Pentose and glucuronate interconversions;ko03430//Mismatch repair;ko01100//Metabolic pathways;ko03440//Homologous recombination;ko01040//Biosynthesis of unsaturated fatty acids;ko00061//Fatty acid biosynthesis;ko01110//Biosynthesis of secondary metabolites;ko00640//Propanoate metabolism;ko00620//Pyruvate metabolism;ko03410//Base excision repair;ko01120//Microbial metabolism in diverse en…	-	GO:0003824//catalytic activity	GO:0008152//metabolic process	gi|238581561|ref|XP_002389650.1|/2.43241e-97/hypothetical protein MPER_11191 [Moniliophthora perniciosa FA553]
GME6097_g	2-4 fold	206	476	36.7	79.62	1.11735	1.36557e-13	1.90546e-12	ko05168//Herpes simplex infection	-	-	-	gi|170091602|ref|XP_001877023.1|/9.9805e-89/predicted protein [Laccaria bicolor S238N-H82]
GME11587_g	2-4 fold	58	134	10.33	22.41	1.1173	3.22276e-07	2.10206e-06	ko03050//Proteasome	-	-	-	gi|170086077|ref|XP_001874262.1|/0/predicted protein [Laccaria bicolor S238N-H82]
GME8094_g	2-4 fold	266	614	47.4	102.7	1.11548	5.4623e-14	8.60533e-13	ko01100//Metabolic pathways;ko00520//Amino sugar and nucleotide sugar metabolism;ko00500//Starch and sucrose metabolism;ko01110//Biosynthesis of secondary metabolites	-	GO:0016787//hydrolase activity	-	gi|170099515|ref|XP_001880976.1|/7.77781e-130/inositol polyphosphate phosphatase [Laccaria bicolor S238N-H82]
GME8103_g	2-4 fold	221	510	39.38	85.31	1.11525	0	0	-	-	-	-	gi|395327632|gb|EJF60030.1|/1.52543e-69/hypothetical protein DICSQDRAFT_63920 [Dichomitus squalens LYAD-421 SS1]
GME3931_g	2-4 fold	39	90	6.95	15.05	1.11468	2.97964e-05	0.000145427	-	-	-	-	gi|170108848|ref|XP_001885632.1|/1.02148e-63/predicted protein [Laccaria bicolor S238N-H82]
GME5551_g	2-4 fold	36	83	6.41	13.88	1.11461	6.23872e-05	0.000288629	-	-	-	-	gi|336364091|gb|EGN92455.1|/2.70537e-102/hypothetical protein SERLA73DRAFT_99277 [Serpula lacrymans var. lacrymans S7.3]
GME7967_g	2-4 fold	151	348	26.9	58.21	1.11366	0	0	ko03022//Basal transcription factors;ko03420//Nucleotide excision repair	-	-	-	gi|336367758|gb|EGN96102.1|/4.08766e-91/hypothetical protein SERLA73DRAFT_185644 [Serpula lacrymans var. lacrymans S7.3]
GME2585_g	2-4 fold	6249	14397	1113.44	2408.12	1.11288	4.2594e-11	3.93416e-10	-	-	-	-	gi|169856373|ref|XP_001834846.1|/3.31664e-111/hypothetical protein CC1G_08491 [Coprinopsis cinerea okayama7||130]
GME7317_g	2-4 fold	419	964	74.66	161.24	1.1108	0	0	ko00970//Aminoacyl-tRNA biosynthesis	GO:0044424//intracellular part	GO:0004812//aminoacyl-tRNA ligase activity;GO:0032559	GO:0006418//tRNA aminoacylation for protein translation	gi|336388295|gb|EGO29439.1|/0/hypothetical protein SERLADRAFT_345428 [Serpula lacrymans var. lacrymans S7.9]
GME5561_g	2-4 fold	54	124	9.62	20.74	1.10831	1.04558e-06	6.40295e-06	ko05166//HTLV-I infection;ko04914//Progesterone-mediated oocyte maturation;ko04120//Ubiquitin mediated proteolysis;ko04110//Cell cycle;ko04114//Oocyte meiosis;ko04111//Cell cycle - yeast;ko04113//Meiosis - yeast;ko00620//Pyruvate metabolism;ko04011//MAPK signaling pathway - yeast	-	-	-	gi|395333398|gb|EJF65775.1|/0/ARM repeat-containing protein [Dichomitus squalens LYAD-421 SS1]
GME8738_g	2-4 fold	361	829	64.32	138.66	1.10821	0	0	ko01100//Metabolic pathways;ko00860//Porphyrin and chlorophyll metabolism;ko00260//Glycine, serine and threonine metabolism	GO:0005739//mitochondrion	-	GO:0033014//tetrapyrrole biosynthetic process	gi|169860575|ref|XP_001836922.1|/0/5-aminolevulinate synthase [Coprinopsis cinerea okayama7||130]
GME8163_g	2-4 fold	44	101	7.84	16.89	1.10724	1.07753e-05	5.72e-05	-	-	GO:0005381//iron ion transmembrane transporter activity	GO:0009237//siderophore metabolic process	gi|170099413|ref|XP_001880925.1|/0/predicted protein [Laccaria bicolor S238N-H82]
GME6218_g	2-4 fold	44	101	7.84	16.89	1.10724	1.07753e-05	5.71611e-05	-	-	-	-	gi|169862205|ref|XP_001837733.1|/8.14856e-157/GTPase [Coprinopsis cinerea okayama7||130]
GME9630_g	2-4 fold	58	133	10.33	22.25	1.10697	4.39566e-07	2.82465e-06	ko05200//Pathways in cancer;ko03440//Homologous recombination;ko03460//Fanconi anemia pathway;ko05212//Pancreatic cancer	-	-	GO:0009987//cellular process	gi|299756293|ref|XP_001829230.2|/2.1211e-142/hypothetical protein CC1G_06567 [Coprinopsis cinerea okayama7||130]
GME2961_g	2-4 fold	160	367	28.51	61.39	1.10654	0	0	-	-	-	-	gi|395328415|gb|EJF60807.1|/1.24178e-108/hypothetical protein DICSQDRAFT_155513 [Dichomitus squalens LYAD-421 SS1]
GME4301_g	2-4 fold	997	2286	177.64	382.37	1.10601	0	0	ko04260//Cardiac muscle contraction;ko02020//Two-component system;ko01100//Metabolic pathways;ko05010//Alzheimer's disease;ko05016//Huntington's disease;ko00190//Oxidative phosphorylation;ko00910//Nitrogen metabolism;ko05012//Parkinson's disease	-	GO:0005506//iron ion binding	-	gi|169849947|ref|XP_001831672.1|/1.55007e-148/hypothetical protein CC1G_05743 [Coprinopsis cinerea okayama7||130]
GME6494_g	2-4 fold	308	706	54.88	118.09	1.10553	0	0	-	-	-	-	gi|403413921|emb|CCM00621.1|/1.12536e-49/predicted protein [Fibroporia radiculosa]
GME8609_g	2-4 fold	131	300	23.34	50.18	1.10431	7.9936e-14	1.21285e-12	-	-	-	-	gi|336372592|gb|EGO00931.1|/2.54315e-116/hypothetical protein SERLA73DRAFT_178937 [Serpula lacrymans var. lacrymans S7.3]
GME11407_g	2-4 fold	291	666	51.85	111.4	1.10333	9.76996e-15	1.69274e-13	-	-	-	-	gi|336364021|gb|EGN92387.1|/3.19382e-57/hypothetical protein SERLA73DRAFT_191259 [Serpula lacrymans var. lacrymans S7.3]
GME5523_g	2-4 fold	389	890	69.31	148.87	1.10292	0	0	ko00514//Other types of O-glycan biosynthesis	GO:0044464//cell part	GO:0000026//alpha-1,2-mannosyltransferase activity	GO:0006464//cellular protein modification process	gi|390597948|gb|EIN07347.1|/2.08029e-163/glycosyltransferase family 15 protein [Punctularia strigosozonata HHB-11173 SS5]
GME2422_g	2-4 fold	42	96	7.48	16.06	1.10236	1.95135e-05	9.812e-05	-	-	-	-	gi|300431582|tpe|CBL43327.1|/3.26705e-31/TPA: arylamine N-acetyltransferase 1 [Coprinopsis cinerea]
GME136_g	2-4 fold	151	345	26.9	57.71	1.10122	0	0	-	-	-	-	gi|336366793|gb|EGN95139.1|/1.9521e-40/hypothetical protein SERLA73DRAFT_113923 [Serpula lacrymans var. lacrymans S7.3]
GME5852_g	2-4 fold	808	1846	143.97	308.77	1.10076	0	0	-	-	-	-	gi|336388697|gb|EGO29841.1|/2.88841e-31/hypothetical protein SERLADRAFT_458146 [Serpula lacrymans var. lacrymans S7.9]
GME11875_g	2-4 fold	148	338	26.37	56.54	1.10037	0	0	ko01100//Metabolic pathways;ko00600//Sphingolipid metabolism	GO:0031224//intrinsic to membrane	GO:0016491//oxidoreductase activity	GO:0006631//fatty acid metabolic process	gi|169864706|ref|XP_001838960.1|/2.42104e-173/dihydroceramide delta(4)-desaturase [Coprinopsis cinerea okayama7||130]
GME2340_g	2-4 fold	127	290	22.63	48.51	1.10005	1.72529e-13	2.36101e-12	ko01100//Metabolic pathways;ko00052//Galactose metabolism;ko00051//Fructose and mannose metabolism;ko00600//Sphingolipid metabolism;ko00400//Phenylalanine, tyrosine and tryptophan biosynthesis;ko01110//Biosynthesis of secondary metabolites;ko03010//Ribosome;ko00520//Amino sugar and nucleotide sugar metabolism;ko00511//Other glycan degradation	-	GO:0004553//hydrolase activity, hydrolyzing O-glycosyl compounds	GO:0008152//metabolic process	gi|170111653|ref|XP_001887030.1|/0/glycoside hydrolase family 35 protein [Laccaria bicolor S238N-H82]
GME864_g	2-4 fold	152	347	27.08	58.04	1.09982	2.81996e-14	4.6586e-13	ko04011//MAPK signaling pathway - yeast	-	GO:0004672//protein kinase activity;GO:0032559	GO:0006464//cellular protein modification process	gi|393235092|gb|EJD42649.1|/1.41797e-143/kinase-like protein [Auricularia delicata TFB-10046 SS5]
GME181_g	2-4 fold	153	349	27.26	58.38	1.09869	0	0	ko04141//Protein processing in endoplasmic reticulum	-	-	-	gi|170104910|ref|XP_001883668.1|/0/predicted protein [Laccaria bicolor S238N-H82]
GME10653_g	2-4 fold	242	552	43.12	92.33	1.09844	2.79554e-13	3.53468e-12	-	-	-	-	gi|170112541|ref|XP_001887472.1|/4.21249e-79/predicted protein [Laccaria bicolor S238N-H82]
GME4617_g	2-4 fold	96	219	17.11	36.63	1.09819	1.07525e-10	9.66857e-10	ko03018//RNA degradation	-	GO:0005488//binding	-	gi|392587439|gb|EIW76773.1|/2.78071e-120/hypothetical protein CONPUDRAFT_110415 [Coniophora puteana RWD-64-598 SS2]
GME1121_g	2-4 fold	346	789	61.65	131.97	1.09804	8.39328e-14	1.24924e-12	-	-	-	-	gi|389744297|gb|EIM85480.1|/9.05822e-49/hypothetical protein STEHIDRAFT_140117 [Stereum hirsutum FP-91666 SS1]
GME4824_g	2-4 fold	55	125	9.8	20.91	1.09334	1.23812e-06	7.48234e-06	-	-	-	-	gi|403418561|emb|CCM05261.1|/1.12543e-96/predicted protein [Fibroporia radiculosa]
GME6495_g	2-4 fold	33	75	5.88	12.54	1.09265	0.000179526	0.000764476	-	-	-	-	gi|353238747|emb|CCA70684.1|/8.06221e-27/hypothetical protein PIIN_04618 [Piriformospora indica DSM 11827]
GME9651_g	2-4 fold	96	218	17.11	36.46	1.09147	1.45736e-10	1.29407e-09	-	-	-	-	gi|170085593|ref|XP_001874020.1|/0/predicted protein [Laccaria bicolor S238N-H82]
GME11981_g	2-4 fold	97	220	17.28	36.8	1.0906	1.27111e-10	1.13384e-09	-	-	-	-	gi|170101693|ref|XP_001882063.1|/4.73196e-103/predicted protein [Laccaria bicolor S238N-H82]
GME1106_g	2-4 fold	52	118	9.27	19.74	1.09048	2.56592e-06	1.48519e-05	ko04623//Cytosolic DNA-sensing pathway;ko01100//Metabolic pathways;ko00230//Purine metabolism;ko05169//Epstein-Barr virus infection;ko03020//RNA polymerase;ko00240//Pyrimidine metabolism	GO:0043231//intracellular membrane-bounded organelle	GO:0034062//RNA polymerase activity;GO:0046914//transition metal ion binding;GO:0003676//nucleic acid binding;GO:0001882//nucleoside binding	GO:0010467//gene expression	gi|170106087|ref|XP_001884255.1|/0/predicted protein [Laccaria bicolor S238N-H82]
GME8343_g	2-4 fold	857	1944	152.7	325.16	1.09045	6.04406e-13	7.02802e-12	-	-	-	-	gi|336386522|gb|EGO27668.1|/0/hypothetical protein SERLADRAFT_360310 [Serpula lacrymans var. lacrymans S7.9]
GME10627_g	2-4 fold	67	152	11.94	25.42	1.09016	9.2329e-08	6.37895e-07	-	-	-	-	gi|170101951|ref|XP_001882192.1|/4.17996e-16/predicted protein [Laccaria bicolor S238N-H82]
GME11745_g	2-4 fold	57	129	10.16	21.58	1.08679	9.35096e-07	5.80369e-06	ko03013//RNA transport	-	GO:0016772//transferase activity, transferring phosphorus-containing groups;GO:0003676//nucleic acid binding	GO:0010467//gene expression	gi|336374438|gb|EGO02775.1|/9.90119e-174/hypothetical protein SERLA73DRAFT_176148 [Serpula lacrymans var. lacrymans S7.3]
GME8489_g	2-4 fold	203	459	36.17	76.77	1.08575	9.10382e-14	1.33968e-12	ko01100//Metabolic pathways;ko00340//Histidine metabolism;ko01110//Biosynthesis of secondary metabolites	-	GO:0046914//transition metal ion binding;GO:0016616//oxidoreductase activity, acting on the CH-OH group of donors, NAD or NADP as acceptor;GO:0016462//pyrophosphatase activity;GO:0019238//cyclohydrolase activity;GO:0000166//nucleotide binding	GO:0006547//histidine metabolic process	gi|169861193|ref|XP_001837231.1|/0/HIS4 [Coprinopsis cinerea okayama7||130]
GME11425_g	2-4 fold	186	420	33.14	70.25	1.08392	4.97158e-13	5.86827e-12	-	-	-	-	gi|170085237|ref|XP_001873842.1|/1.21815e-132/predicted protein [Laccaria bicolor S238N-H82]
GME1014_g	2-4 fold	1231	2778	219.34	464.66	1.08301	2.95052e-12	3.08227e-11	ko05016//Huntington's disease;ko01100//Metabolic pathways;ko00190//Oxidative phosphorylation;ko05010//Alzheimer's disease;ko05012//Parkinson's disease	-	GO:0046914//transition metal ion binding;GO:0051536//iron-sulfur cluster binding;GO:0048037//cofactor binding;GO:0050136//NADH dehydrogenase (quinone) activity	GO:0006091//generation of precursor metabolites and energy	gi|395332876|gb|EJF65254.1|/7.38751e-51/NADH-ubiquinone oxidoreductase 20 kDa subunit [Dichomitus squalens LYAD-421 SS1]
GME8228_g	2-4 fold	47	106	8.37	17.73	1.08289	9.61032e-06	5.16117e-05	-	-	-	-	gi|259486230|tpe|CBF83904.1|/9.72968e-07/TPA: F-box domain protein (AFU_orthologue; AFUA_4G00200) [Aspergillus nidulans FGSC A4]
GME10638_g	2-4 fold	164	370	29.22	61.89	1.08275	5.19584e-14	8.2689e-13	ko01100//Metabolic pathways;ko00564//Glycerophospholipid metabolism;ko00561//Glycerolipid metabolism	-	GO:0016740//transferase activity	-	gi|170092981|ref|XP_001877712.1|/0/glycerol-3-phosphate-acyltransferase [Laccaria bicolor S238N-H82]
GME6056_g	2-4 fold	91	205	16.21	34.29	1.0809	7.20902e-10	6.08987e-09	-	-	-	-	gi|395328119|gb|EJF60513.1|/1.54808e-35/hypothetical protein DICSQDRAFT_170957 [Dichomitus squalens LYAD-421 SS1]
GME7129_g	2-4 fold	91	205	16.21	34.29	1.0809	7.20902e-10	6.08329e-09	ko01100//Metabolic pathways;ko00052//Galactose metabolism;ko00330//Arginine and proline metabolism;ko00603//Glycosphingolipid biosynthesis - globo series;ko00561//Glycerolipid metabolism;ko00600//Sphingolipid metabolism;ko00511//Other glycan degradation	-	GO:0016798//hydrolase activity, acting on glycosyl bonds;GO:0043167//ion binding	GO:0044238//primary metabolic process	gi|393212672|gb|EJC98171.1|/2.40882e-179/glycoside hydrolase [Fomitiporia mediterranea MF3/22]
GME5898_g	2-4 fold	174	392	31	65.57	1.08077	3.9746e-14	6.51101e-13	-	-	-	-	gi|170090492|ref|XP_001876468.1|/1.13838e-41/predicted protein [Laccaria bicolor S238N-H82]
GME10498_g	2-4 fold	230	518	40.98	86.64	1.08011	2.8244e-13	3.55392e-12	ko03022//Basal transcription factors;ko03420//Nucleotide excision repair	-	GO:0003676//nucleic acid binding;GO:0003678//DNA helicase activity;GO:0032559	GO:0006281//DNA repair	gi|169859418|ref|XP_001836349.1|/0/DNA helicase [Coprinopsis cinerea okayama7||130]
GME3240_g	2-4 fold	89	200	15.86	33.45	1.07661	1.28598e-09	1.05998e-08	ko04146//Peroxisome	-	-	-	gi|392585641|gb|EIW74980.1|/1.4856e-68/hypothetical protein CONPUDRAFT_112921 [Coniophora puteana RWD-64-598 SS2]
GME725_g	2-4 fold	141	316	25.12	52.86	1.07334	0	0	ko00561//Glycerolipid metabolism	-	-	-	gi|299751589|ref|XP_001830366.2|/0/phospholipid:diacylglycerol acyltransferase [Coprinopsis cinerea okayama7||130]
GME2067_g	2-4 fold	62	139	11.05	23.25	1.07318	4.62784e-07	2.96167e-06	ko04111//Cell cycle - yeast	-	-	-	gi|170089401|ref|XP_001875923.1|/3.9922e-99/predicted protein [Laccaria bicolor S238N-H82]
GME10340_g	2-4 fold	117	262	20.85	43.82	1.07154	4.47554e-12	4.55957e-11	ko01100//Metabolic pathways;ko00520//Amino sugar and nucleotide sugar metabolism;ko00500//Starch and sucrose metabolism;ko01110//Biosynthesis of secondary metabolites	-	GO:0016787//hydrolase activity	-	gi|345571556|gb|EGX54369.1|/3.17425e-82/hypothetical protein AOL_s00004g18 [Arthrobotrys oligospora ATCC 24927]
GME652_g	2-4 fold	38	85	6.77	14.22	1.07069	8.73614e-05	0.000394135	-	-	-	-	gi|336373948|gb|EGO02286.1|/1.56374e-81/hypothetical protein SERLA73DRAFT_104682 [Serpula lacrymans var. lacrymans S7.3]
GME2856_g	2-4 fold	119	266	21.2	44.49	1.06942	3.07176e-12	3.20464e-11	ko01100//Metabolic pathways;ko00970//Aminoacyl-tRNA biosynthesis;ko01110//Biosynthesis of secondary metabolites;ko00130//Ubiquinone and other terpenoid-quinone biosynthesis	GO:0030529//ribonucleoprotein complex	GO:0005198//structural molecule activity	GO:0010467//gene expression	gi|336369139|gb|EGN97481.1|/4.81692e-61/hypothetical protein SERLA73DRAFT_92601 [Serpula lacrymans var. lacrymans S7.3]
GME5325_g	2-4 fold	34	76	6.06	12.71	1.06857	0.000211958	0.000885216	ko01100//Metabolic pathways;ko00790//Folate biosynthesis;ko00270//Cysteine and methionine metabolism	-	-	-	gi|170088424|ref|XP_001875435.1|/0/C5-DNA-methyltransferase [Laccaria bicolor S238N-H82]
GME10155_g	2-4 fold	111	248	19.78	41.48	1.06837	1.81912e-11	1.74199e-10	ko00100//Steroid biosynthesis;ko01100//Metabolic pathways;ko01110//Biosynthesis of secondary metabolites;ko01100//Metabolic pathways;ko00565//Ether lipid metabolism;ko01110//Biosynthesis of secondary metabolites	GO:0044424//intracellular part	-	GO:0009987//cellular process	gi|393245636|gb|EJD53146.1|/3.17675e-134/dynein regulator [Auricularia delicata TFB-10046 SS5]
GME1595_g	2-4 fold	86	192	15.32	32.11	1.06761	3.55706e-09	2.80473e-08	-	GO:0019866//organelle inner membrane	-	GO:0007005//mitochondrion organization	gi|170099708|ref|XP_001881072.1|/7.09207e-89/predicted protein [Laccaria bicolor S238N-H82]
GME3081_g	2-4 fold	48	107	8.55	17.9	1.06596	1.13058e-05	5.97318e-05	-	-	-	-	gi|299742168|ref|XP_001832297.2|/6.37392e-24/hypothetical protein CC1G_02559 [Coprinopsis cinerea okayama7||130]
GME1128_g	2-4 fold	315	702	56.13	117.42	1.06483	2.97984e-13	3.71956e-12	-	GO:0031224//intrinsic to membrane	GO:0005275//amine transmembrane transporter activity	GO:0006865//amino acid transport	gi|403414331|emb|CCM01031.1|/0/predicted protein [Fibroporia radiculosa]
GME5936_g	2-4 fold	35	78	6.24	13.05	1.06443	0.000183302	0.000779708	-	-	-	-	gi|169865199|ref|XP_001839203.1|/3.61064e-26/hypothetical protein CC1G_07918 [Coprinopsis cinerea okayama7||130]
GME1832_g	2-4 fold	97	216	17.28	36.13	1.06409	4.2183e-10	3.63015e-09	ko01100//Metabolic pathways;ko00564//Glycerophospholipid metabolism;ko00561//Glycerolipid metabolism;ko00592//alpha-Linolenic acid metabolism	-	-	-	gi|170089059|ref|XP_001875752.1|/0/carotenoid ester lipase precursor [Laccaria bicolor S238N-H82]
GME4277_g	2-4 fold	75	167	13.36	27.93	1.0639	4.0731e-08	2.89601e-07	-	-	-	-	gi|392565109|gb|EIW58286.1|/1.36852e-80/hypothetical protein TRAVEDRAFT_148372 [Trametes versicolor FP-101664 SS1]
GME10305_g	2-4 fold	115	256	20.49	42.82	1.06336	1.03901e-11	1.01613e-10	-	-	GO:0016787//hydrolase activity	-	gi|170112613|ref|XP_001887508.1|/1.15297e-56/predicted protein [Laccaria bicolor S238N-H82]
GME4354_g	2-4 fold	231	514	41.16	85.97	1.06259	0	0	ko04141//Protein processing in endoplasmic reticulum	-	GO:0032559	-	gi|389745529|gb|EIM86710.1|/1.88108e-167/P-loop containing nucleoside triphosphate hydrolase protein [Stereum hirsutum FP-91666 SS1]
GME5598_g	2-4 fold	303	674	53.99	112.74	1.06224	6.59472e-14	1.02448e-12	-	-	-	-	gi|393214942|gb|EJD00434.1|/2.08885e-102/hypothetical protein FOMMEDRAFT_111992 [Fomitiporia mediterranea MF3/22]
GME2233_g	2-4 fold	67	149	11.94	24.92	1.0615	2.2862e-07	1.51265e-06	-	-	-	-	gi|390603253|gb|EIN12645.1|/2.58314e-09/hypothetical protein PUNSTDRAFT_49934 [Punctularia strigosozonata HHB-11173 SS5]
GME9578_g	2-4 fold	78	173	13.9	28.94	1.05798	2.6711e-08	1.9308e-07	-	-	-	-	gi|170084431|ref|XP_001873439.1|/5.87431e-105/predicted protein [Laccaria bicolor S238N-H82]
GME471_g	2-4 fold	378	838	67.35	140.17	1.05743	4.865e-13	5.76861e-12	ko01100//Metabolic pathways;ko00240//Pyrimidine metabolism;ko03040//Spliceosome	-	-	-	gi|169848889|ref|XP_001831149.1|/0/microtubule binding protein [Coprinopsis cinerea okayama7||130]
GME914_g	2-4 fold	162	359	28.86	60.05	1.05709	0	0	-	-	GO:0000166//nucleotide binding	-	gi|336371480|gb|EGN99819.1|/9.77236e-72/hypothetical protein SERLA73DRAFT_180047 [Serpula lacrymans var. lacrymans S7.3]
GME4189_g	2-4 fold	211	467	37.6	78.11	1.05477	1.38112e-13	1.92029e-12	-	-	-	-	gi|393222041|gb|EJD07525.1|/1.53894e-32/hypothetical protein FOMMEDRAFT_73630 [Fomitiporia mediterranea MF3/22]
GME5574_g	2-4 fold	168	371	29.93	62.06	1.05207	6.4837e-14	1.01125e-12	-	-	-	-	gi|170088302|ref|XP_001875374.1|/1.0477e-147/predicted protein [Laccaria bicolor S238N-H82]
GME2903_g	2-4 fold	53	117	9.44	19.57	1.05178	5.53132e-06	3.07409e-05	-	-	-	-	gi|390595069|gb|EIN04476.1|/0/hypothetical protein PUNSTDRAFT_146447 [Punctularia strigosozonata HHB-11173 SS5]
GME5969_g	2-4 fold	1066	2350	189.94	393.07	1.04924	3.36952e-12	3.4966e-11	ko04111//Cell cycle - yeast	-	-	-	gi|392589379|gb|EIW78710.1|/1.77511e-157/WD40 repeat-like protein [Coniophora puteana RWD-64-598 SS2]
GME10966_g	2-4 fold	329	725	58.62	121.27	1.04876	0	0	ko05215//Prostate cancer;ko05200//Pathways in cancer;ko00480//Glutathione metabolism;ko00980//Metabolism of xenobiotics by cytochrome P450;ko00982//Drug metabolism - cytochrome P450;ko00052//Galactose metabolism	-	-	-	gi|336378939|gb|EGO20096.1|/0/putative copper radical oxidase [Serpula lacrymans var. lacrymans S7.9]
GME9000_g	2-4 fold	49	108	8.73	18.06	1.04874	1.32425e-05	6.91689e-05	-	-	GO:0004672//protein kinase activity;GO:0000166//nucleotide binding	-	gi|299754593|ref|XP_001841055.2|/3.58671e-75/CMGC/SRPK protein kinase [Coprinopsis cinerea okayama7||130]
GME5557_g	2-4 fold	54	119	9.62	19.9	1.04866	4.79388e-06	2.68142e-05	ko01100//Metabolic pathways;ko00270//Cysteine and methionine metabolism;ko03013//RNA transport	-	GO:0008135//translation factor activity, nucleic acid binding	GO:0006412//translation	gi|170087238|ref|XP_001874842.1|/1.45292e-136/predicted protein [Laccaria bicolor S238N-H82]
GME868_g	2-4 fold	1111	2447	197.96	409.3	1.04795	4.9043e-12	4.97691e-11	ko01100//Metabolic pathways;ko00630//Glyoxylate and dicarboxylate metabolism;ko01120//Microbial metabolism in diverse environments;ko00680//Methane metabolism	-	GO:0016614//oxidoreductase activity, acting on CH-OH group of donors;GO:0000166//nucleotide binding	GO:0008152//metabolic process	gi|397648750|gb|AFO55209.1|/0/NAD-dependent formate dehydrogenase [Moniliophthora perniciosa]
GME6238_g	2-4 fold	51	112	9.09	18.73	1.043	9.93438e-06	5.32423e-05	-	-	-	-	gi|170095613|ref|XP_001879027.1|/3.12583e-33/predicted protein [Laccaria bicolor S238N-H82]
GME3301_g	2-4 fold	51	112	9.09	18.73	1.043	9.93438e-06	5.32058e-05	-	-	-	-	-
GME3670_g	2-4 fold	93	204	16.57	34.12	1.04204	2.40636e-09	1.93848e-08	-	-	-	-	gi|302678003|ref|XP_003028684.1|/7.17811e-88/hypothetical protein SCHCODRAFT_59936 [Schizophyllum commune H4-8]
GME7993_g	2-4 fold	155	340	27.62	56.87	1.04195	2.99982e-13	3.73853e-12	-	-	-	-	gi|336367736|gb|EGN96080.1|/5.38515e-142/hypothetical protein SERLA73DRAFT_185613 [Serpula lacrymans var. lacrymans S7.3]
GME5215_g	2-4 fold	89	195	15.86	32.62	1.04036	5.66852e-09	4.37254e-08	-	-	-	-	gi|350288880|gb|EGZ70105.1|/5.01069e-11/CNVH-domain-containing protein [Neurospora tetrasperma FGSC 2509]
GME2175_g	2-4 fold	110	241	19.6	40.31	1.04028	9.16502e-11	8.26968e-10	-	-	-	-	gi|170089255|ref|XP_001875850.1|/4.48444e-85/predicted protein [Laccaria bicolor S238N-H82]
GME207_g	2-4 fold	37	81	6.59	13.55	1.03994	0.000185577	0.000788956	-	-	-	-	gi|332321900|sp|B0E2U2.1|VPS10_LACBS/0/RecName: Full=Vacuolar protein sorting/targeting protein 10; AltName: Full=Carboxypeptidase Y receptor; Short=CPY receptor; AltName: Full=Sortilin VPS10; AltName: Full=Vacuolar carboxypeptidase sorting receptor VPS10; Flags: Precursor
GME11515_g	2-4 fold	85	186	15.15	31.11	1.03806	1.33662e-08	9.966e-08	ko04113//Meiosis - yeast	GO:0032156	GO:0032561//guanyl ribonucleotide binding	GO:0009987//cellular process	gi|389742186|gb|EIM83373.1|/9.44021e-174/septin [Stereum hirsutum FP-91666 SS1]
GME10459_g	2-4 fold	49	107	8.73	17.9	1.03591	1.78462e-05	9.02591e-05	-	-	-	-	gi|63079023|gb|AAY29572.1|/0/volvatoxin A1 precursor [Volvariella volvacea]
GME11405_g	2-4 fold	93	203	16.57	33.95	1.03484	3.22318e-09	2.56999e-08	-	-	-	-	gi|395334650|gb|EJF67026.1|/1.64661e-131/hypothetical protein DICSQDRAFT_176739 [Dichomitus squalens LYAD-421 SS1]
GME7200_g	2-4 fold	116	253	20.67	42.32	1.0338	3.95506e-11	3.66605e-10	ko03430//Mismatch repair;ko01100//Metabolic pathways;ko03440//Homologous recombination;ko01040//Biosynthesis of unsaturated fatty acids;ko00061//Fatty acid biosynthesis;ko01110//Biosynthesis of secondary metabolites;ko00640//Propanoate metabolism;ko00620//Pyruvate metabolism;ko03410//Base excision repair;ko01120//Microbial metabolism in diverse environments	-	GO:0003824//catalytic activity	GO:0008152//metabolic process	gi|170112035|ref|XP_001887220.1|/5.98058e-98/predicted protein [Laccaria bicolor S238N-H82]
GME5552_g	2-4 fold	392	855	69.85	143.01	1.03378	0	0	ko01100//Metabolic pathways;ko00240//Pyrimidine metabolism	-	GO:0003824//catalytic activity	GO:0008152//metabolic process	gi|403412419|emb|CCL99119.1|/1.17044e-113/predicted protein [Fibroporia radiculosa]
GME1730_g	2-4 fold	39	85	6.95	14.22	1.03284	0.000138493	0.00060088	-	-	-	-	gi|170117355|ref|XP_001889865.1|/3.80709e-83/predicted protein [Laccaria bicolor S238N-H82]
GME9953_g	2-4 fold	50	109	8.91	18.23	1.03282	1.54462e-05	7.90416e-05	ko05166//HTLV-I infection;ko04914//Progesterone-mediated oocyte maturation;ko04120//Ubiquitin mediated proteolysis;ko04110//Cell cycle;ko04114//Oocyte meiosis;ko04111//Cell cycle - yeast;ko04113//Meiosis - yeast	-	-	GO:0009987//cellular process	gi|170117301|ref|XP_001889838.1|/0/predicted protein [Laccaria bicolor S238N-H82]
GME11880_g	2-4 fold	380	828	67.71	138.5	1.03245	0	0	ko04650//Natural killer cell mediated cytotoxicity;ko05031//Amphetamine addiction;ko04360//Axon guidance;ko05014//Amyotrophic lateral sclerosis (ALS);ko05152//Tuberculosis;ko04720//Long-term potentiation;ko05166//HTLV-I infection;ko04020//Calcium signaling pathway;ko04660//T cell receptor signaling pathway;ko04310//Wnt signaling pathway;ko05010//Alzheimer's disease;ko04210//Apoptosis;ko04662//B c…	-	GO:0016787//hydrolase activity;GO:0005488//binding	-	gi|169864758|ref|XP_001838986.1|/0/serine/threonine-protein phosphatase 2B catalytic subunit A1 [Coprinopsis cinerea okayama7||130]
GME2176_g	2-4 fold	73	159	13.01	26.6	1.03181	1.76435e-07	1.18239e-06	ko05016//Huntington's disease;ko04962//Vasopressin-regulated water reabsorption	-	-	-	gi|170090069|ref|XP_001876257.1|/7.13798e-147/predicted protein [Laccaria bicolor S238N-H82]
GME2074_g	2-4 fold	164	357	29.22	59.71	1.03102	5.63994e-14	8.8673e-13	-	GO:0016020//membrane	-	GO:0006810//transport	gi|386649505|gb|AFJ15558.1|/2.92789e-91/putative aquaporin 4 [Laccaria bicolor]
GME7368_g	2-4 fold	98	213	17.46	35.63	1.02904	1.59066e-09	1.29879e-08	-	-	-	-	-
GME5611_g	2-4 fold	161	350	28.69	58.54	1.02887	0	0	-	-	-	GO:0006810//transport	gi|169863556|ref|XP_001838398.1|/0/OPT oligopeptide transporter [Coprinopsis cinerea okayama7||130]
GME11335_g	2-4 fold	144	313	25.66	52.35	1.02867	2.69118e-13	3.45302e-12	-	-	-	-	gi|299755500|ref|XP_001828705.2|/2.29794e-118/hypothetical protein CC1G_11295 [Coprinopsis cinerea okayama7||130]
GME10862_g	2-4 fold	52	113	9.27	18.9	1.02774	1.15713e-05	6.09699e-05	-	-	-	-	gi|336363689|gb|EGN92065.1|/8.00868e-161/hypothetical protein SERLA73DRAFT_191640 [Serpula lacrymans var. lacrymans S7.3]
GME4156_g	2-4 fold	76	165	13.54	27.6	1.02744	1.15102e-07	7.88952e-07	-	-	-	-	gi|393241118|gb|EJD48641.1|/5.46913e-106/Arabinanase/levansucrase/invertase [Auricularia delicata TFB-10046 SS5]
GME254_g	2-4 fold	83	180	14.79	30.11	1.02562	3.17976e-08	2.27742e-07	ko01100//Metabolic pathways;ko01110//Biosynthesis of secondary metabolites;ko00130//Ubiquinone and other terpenoid-quinone biosynthesis	-	GO:0004497//monooxygenase activity	GO:0008152//metabolic process	gi|170087970|ref|XP_001875208.1|/0/predicted protein [Laccaria bicolor S238N-H82]
GME10713_g	2-4 fold	54	117	9.62	19.57	1.02453	8.66892e-06	4.69431e-05	-	-	GO:0046872//metal ion binding;GO:0005515//protein binding	-	gi|336365832|gb|EGN94181.1|/4.7732e-78/hypothetical protein SERLA73DRAFT_115117 [Serpula lacrymans var. lacrymans S7.3]
GME555_g	2-4 fold	254	550	45.26	92	1.0234	2.12052e-13	2.79422e-12	ko05016//Huntington's disease;ko04962//Vasopressin-regulated water reabsorption	-	-	-	gi|169848942|ref|XP_001831175.1|/1.6623e-88/tubulin-folding cofactor B [Coprinopsis cinerea okayama7||130]
GME6154_g	2-4 fold	85	184	15.15	30.78	1.02268	2.39318e-08	1.74443e-07	-	-	-	GO:0050896//response to stimulus	gi|169862756|ref|XP_001838002.1|/2.38461e-85/universal stress protein family domain-containing protein [Coprinopsis cinerea okayama7||130]
GME3678_g	2-4 fold	85	184	15.15	30.78	1.02268	2.39318e-08	1.74281e-07	ko02020//Two-component system;ko01100//Metabolic pathways;ko00591//Linoleic acid metabolism;ko00051//Fructose and mannose metabolism;ko00362//Benzoate degradation;ko00363//Bisphenol degradation;ko01110//Biosynthesis of secondary metabolites;ko00903//Limonene and pinene degradation;ko00650//Butanoate metabolism;ko00626//Naphthalene degradation;ko00625//Chloroalkane and chloroalkene degradation;ko0…	-	GO:0003824//catalytic activity	GO:0008152//metabolic process	gi|393214362|gb|EJC99855.1|/6.75795e-102/NAD-binding protein [Fomitiporia mediterranea MF3/22]
GME11523_g	2-4 fold	602	1302	107.26	217.78	1.02176	3.51496e-13	4.305e-12	-	GO:0044464//cell part	-	-	gi|170084121|ref|XP_001873284.1|/2.88225e-136/predicted protein [Laccaria bicolor S238N-H82]
GME4562_g	2-4 fold	1212	2621	215.95	438.4	1.02155	4.95736e-12	5.01772e-11	-	GO:0043231//intracellular membrane-bounded organelle	GO:0003676//nucleic acid binding	GO:0033554//cellular response to stress	gi|170097113|ref|XP_001879776.1|/1.01921e-44/predicted protein [Laccaria bicolor S238N-H82]
GME567_g	2-4 fold	205	443	36.53	74.1	1.02039	3.3995e-13	4.18326e-12	ko04141//Protein processing in endoplasmic reticulum;ko01100//Metabolic pathways;ko00513//Various types of N-glycan biosynthesis;ko00510//N-Glycan biosynthesis	GO:0044464//cell part	GO:0016758//transferase activity, transferring hexosyl groups	GO:0006464//cellular protein modification process	gi|403415964|emb|CCM02664.1|/0/predicted protein [Fibroporia radiculosa]
GME3095_g	2-4 fold	50	108	8.91	18.06	1.0193	2.07462e-05	0.000104051	ko04120//Ubiquitin mediated proteolysis;ko05211//Renal cell carcinoma;ko05200//Pathways in cancer	-	-	-	gi|336378662|gb|EGO19819.1|/9.99434e-24/hypothetical protein SERLADRAFT_418126 [Serpula lacrymans var. lacrymans S7.9]
GME186_g	2-4 fold	101	218	18	36.46	1.01832	1.38894e-09	1.14004e-08	-	-	-	-	gi|403415864|emb|CCM02564.1|/2.94069e-119/predicted protein [Fibroporia radiculosa]
GME7493_g	2-4 fold	108	233	19.24	38.97	1.01826	3.86878e-10	3.3441e-09	-	-	-	-	gi|403413246|emb|CCL99946.1|/2.05521e-158/predicted protein [Fibroporia radiculosa]
GME7802_g	2-4 fold	51	110	9.09	18.4	1.01735	1.79445e-05	9.06974e-05	ko03015//mRNA surveillance pathway	-	GO:0008168//methyltransferase activity	GO:0006397//mRNA processing	gi|170093970|ref|XP_001878206.1|/5.64532e-154/predicted protein [Laccaria bicolor S238N-H82]
GME9690_g	2-4 fold	220	474	39.2	79.28	1.0161	2.74004e-13	3.49277e-12	-	-	GO:0016772//transferase activity, transferring phosphorus-containing groups	GO:0006796//phosphate-containing compound metabolic process	gi|170085551|ref|XP_001873999.1|/0/predicted protein [Laccaria bicolor S238N-H82]
GME11450_g	2-4 fold	45	97	8.02	16.22	1.0161	5.76258e-05	0.000268029	-	-	-	-	gi|170085271|ref|XP_001873859.1|/5.13275e-68/predicted protein [Laccaria bicolor S238N-H82]
GME3630_g	2-4 fold	403	867	71.81	145.02	1.014	0	0	ko04141//Protein processing in endoplasmic reticulum	GO:0012507//ER to Golgi transport vesicle membrane	GO:0046914//transition metal ion binding	GO:0048193//Golgi vesicle transport;GO:0015031//protein transport	gi|302676191|ref|XP_003027779.1|/0/hypothetical protein SCHCODRAFT_79176 [Schizophyllum commune H4-8]
GME11080_g	2-4 fold	48	103	8.55	17.23	1.01093	3.71974e-05	0.000179088	ko00190//Oxidative phosphorylation	GO:0031224//intrinsic to membrane	GO:0042625//ATPase activity, coupled to transmembrane movement of ions;GO:0032559	GO:0009206;GO:0006811//ion transport;GO:0009207	gi|302675567|ref|XP_003027467.1|/0/hypothetical protein SCHCODRAFT_86036 [Schizophyllum commune H4-8]
GME5989_g	2-4 fold	41	88	7.31	14.72	1.00983	0.000138961	0.000602575	-	-	-	-	-
GME5285_g	2-4 fold	98	210	17.46	35.13	1.00865	3.77166e-09	2.95604e-08	ko03008//Ribosome biogenesis in eukaryotes	GO:0030684//preribosome	-	GO:0042254//ribosome biogenesis	gi|170109767|ref|XP_001886090.1|/0/predicted protein [Laccaria bicolor S238N-H82]
GME8643_g	2-4 fold	190	407	33.85	68.08	1.00808	1.83853e-13	2.49414e-12	-	-	-	-	gi|170090806|ref|XP_001876625.1|/1.06116e-142/predicted protein [Laccaria bicolor S238N-H82]
GME11505_g	2-4 fold	337	722	60.05	120.77	1.00803	0	0	-	-	-	-	gi|392571651|gb|EIW64823.1|/2.44228e-107/hypothetical protein TRAVEDRAFT_159495 [Trametes versicolor FP-101664 SS1]
GME2955_g	2-4 fold	56	120	9.98	20.07	1.00793	8.6919e-06	4.7035e-05	-	-	-	-	gi|392587060|gb|EIW76395.1|/4.07191e-40/hypothetical protein CONPUDRAFT_111312 [Coniophora puteana RWD-64-598 SS2]
GME676_g	2-4 fold	71	152	12.65	25.42	1.00683	5.60836e-07	3.56001e-06	ko03460//Fanconi anemia pathway;ko04146//Peroxisome	-	-	GO:0006810//transport	gi|169862810|ref|XP_001838029.1|/1.27376e-163/hypothetical protein CC1G_07519 [Coprinopsis cinerea okayama7||130]
GME2760_g	2-4 fold	71	152	12.65	25.42	1.00683	5.60836e-07	3.55712e-06	ko00514//Other types of O-glycan biosynthesis	GO:0044464//cell part	GO:0000026//alpha-1,2-mannosyltransferase activity	GO:0006464//cellular protein modification process	gi|170104090|ref|XP_001883259.1|/0/predicted protein [Laccaria bicolor S238N-H82]
GME9752_g	2-4 fold	102	218	18.17	36.46	1.00476	2.13582e-09	1.7241e-08	ko02020//Two-component system;ko01120//Microbial metabolism in diverse environments;ko00680//Methane metabolism	GO:0031410//cytoplasmic vesicle	GO:0016790//thiolester hydrolase activity	-	gi|302698223|ref|XP_003038790.1|/1.29965e-137/carbohydrate esterase family 1 protein [Schizophyllum commune H4-8]
GME4441_g	2-4 fold	365	780	65.04	130.47	1.00432	4.301e-13	5.18642e-12	-	-	-	-	gi|169855383|ref|XP_001834358.1|/9.21329e-63/hypothetical protein CC1G_02094 [Coprinopsis cinerea okayama7||130]
GME3114_g	2-4 fold	1976	4221	352.08	706.03	1.00383	0	0	ko00720//Carbon fixation pathways in prokaryotes;ko01100//Metabolic pathways;ko00630//Glyoxylate and dicarboxylate metabolism;ko00400//Phenylalanine, tyrosine and tryptophan biosynthesis;ko01120//Microbial metabolism in diverse environments;ko01110//Biosynthesis of secondary metabolites;ko00020//Citrate cycle (TCA cycle)	-	GO:0051536//iron-sulfur cluster binding;GO:0016836//hydro-lyase activity	GO:0009060//aerobic respiration	gi|170094674|ref|XP_001878558.1|/0/aconitate hydratase [Laccaria bicolor S238N-H82]
GME4793_g	2-4 fold	141	301	25.12	50.35	1.00316	1.97842e-12	2.11193e-11	ko03008//Ribosome biogenesis in eukaryotes	-	GO:0032561//guanyl ribonucleotide binding	-	gi|336372101|gb|EGO00441.1|/0/hypothetical protein SERLA73DRAFT_168189 [Serpula lacrymans var. lacrymans S7.3]
GME399_g	2-4 fold	119	254	21.2	42.49	1.00306	1.08217e-10	9.71961e-10	ko03060//Protein export	-	-	-	gi|170100661|ref|XP_001881548.1|/2.25427e-61/predicted protein [Laccaria bicolor S238N-H82]
GME10549_g	2-4 fold	114	243	20.31	40.65	1.00107	2.92582e-10	2.54592e-09	-	GO:0016020//membrane	-	-	gi|170099477|ref|XP_001880957.1|/0/predicted protein [Laccaria bicolor S238N-H82]
GME3717_g	>8 fold	376	0	66.99	0.01	-12.7097	3.60572e-119	8.97296e-118	ko04141//Protein processing in endoplasmic reticulum	-	-	GO:0050896//response to stimulus	gi|169846538|ref|XP_001829984.1|/2.31617e-56/small heat shock protein [Coprinopsis cinerea okayama7||130]
GME11036_g	>8 fold	133	0	23.7	0.01	-11.2107	1.2443e-42	2.80201e-41	ko04141//Protein processing in endoplasmic reticulum	-	-	GO:0050896//response to stimulus	gi|169846538|ref|XP_001829984.1|/7.75644e-57/small heat shock protein [Coprinopsis cinerea okayama7||130]
GME6673_g	>8 fold	42	0	7.48	0.01	-9.54689	5.71848e-14	8.97273e-13	-	-	-	-	-
GME9877_g	>8 fold	42	0	7.48	0.01	-9.54689	5.71848e-14	8.95475e-13	ko01040//Biosynthesis of unsaturated fatty acids	-	GO:0003824//catalytic activity	GO:0044238//primary metabolic process	gi|348599986|dbj|BAL02933.1|/3.14672e-160/delta-12 fatty acid desaturase [Pholiota nameko]
GME9876_g	>8 fold	38	0	6.77	0.01	-9.40301	1.04031e-12	1.16796e-11	ko01040//Biosynthesis of unsaturated fatty acids	-	GO:0003824//catalytic activity	GO:0044238//primary metabolic process	gi|336363801|gb|EGN92173.1|/0/hypothetical protein SERLA73DRAFT_191518 [Serpula lacrymans var. lacrymans S7.3]
GME10056_g	>8 fold	38	0	6.77	0.01	-9.40301	1.04031e-12	1.16628e-11	-	-	-	-	gi|336371864|gb|EGO00204.1|/1.02858e-19/hypothetical protein SERLA73DRAFT_180670 [Serpula lacrymans var. lacrymans S7.3]
GME1464_g	>8 fold	29	0	5.17	0.01	-9.01402	7.11054e-10	6.01318e-09	ko00910//Nitrogen metabolism	-	-	-	gi|170112352|ref|XP_001887378.1|/6.51107e-81/predicted protein [Laccaria bicolor S238N-H82]
GME11126_g	>8 fold	27	0	4.81	0.01	-8.90989	3.0328e-09	2.42562e-08	-	-	-	-	-
GME12027_g	>8 fold	27	0	4.81	0.01	-8.90989	3.0328e-09	2.42314e-08	-	-	-	-	gi|395323882|gb|EJF56335.1|/1.1963e-102/hypothetical protein DICSQDRAFT_71699, partial [Dichomitus squalens LYAD-421 SS1]
GME2336_g	>8 fold	19	0	3.39	0.01	-8.40514	1.00372e-06	6.16592e-06	-	-	GO:0004175//endopeptidase activity	GO:0019538//protein metabolic process	gi|169857737|ref|XP_001835516.1|/9.03678e-176/hypothetical protein CC1G_08025 [Coprinopsis cinerea okayama7||130]
GME6410_g	>8 fold	16	0	2.85	0.01	-8.15482	8.84146e-06	4.78112e-05	ko02020//Two-component system;ko01100//Metabolic pathways;ko00591//Linoleic acid metabolism;ko00051//Fructose and mannose metabolism;ko00362//Benzoate degradation;ko00363//Bisphenol degradation;ko01110//Biosynthesis of secondary metabolites;ko00903//Limonene and pinene degradation;ko00650//Butanoate metabolism;ko00626//Naphthalene degradation;ko00625//Chloroalkane and chloroalkene degradation;ko0…	-	GO:0003824//catalytic activity	GO:0030001//metal ion transport;GO:0008152//metabolic process	gi|299751468|ref|XP_001830287.2|/2.34141e-130/aryl-alcohol dehydrogenase [Coprinopsis cinerea okayama7||130]
GME668_g	>8 fold	16	0	2.85	0.01	-8.15482	8.84146e-06	4.77781e-05	-	-	-	-	gi|170097934|ref|XP_001880186.1|/3.38195e-151/predicted protein [Laccaria bicolor S238N-H82]
GME10097_g	>8 fold	15	0	2.67	0.01	-8.0607	1.82598e-05	9.22313e-05	-	-	-	-	gi|170092487|ref|XP_001877465.1|/8.16586e-07/predicted protein [Laccaria bicolor S238N-H82]
GME9212_g	>8 fold	15	0	2.67	0.01	-8.0607	1.82598e-05	9.21717e-05	ko05215//Prostate cancer;ko05200//Pathways in cancer;ko00480//Glutathione metabolism;ko00980//Metabolism of xenobiotics by cytochrome P450;ko00982//Drug metabolism - cytochrome P450	-	GO:0003824//catalytic activity	-	gi|169863935|ref|XP_001838582.1|/6.76296e-64/glutathione S-transferase [Coprinopsis cinerea okayama7||130]
GME7596_g	>8 fold	980	4	174.61	0.67	-8.02576	5.71492e-300	1.47869e-298	ko01100//Metabolic pathways;ko00310//Lysine degradation;ko00780//Biotin metabolism	-	-	-	gi|390598089|gb|EIN07488.1|/3.21448e-81/class I glutamine amidotransferase-like protein [Punctularia strigosozonata HHB-11173 SS5]
GME2869_g	>8 fold	14	0	2.49	0.01	-7.96	3.77108e-05	0.000181337	-	-	-	-	gi|170117085|ref|XP_001889731.1|/2.07462e-85/predicted protein [Laccaria bicolor S238N-H82]
GME11035_g	>8 fold	40341	269	7187.88	44.99	-7.31982	0	0	ko04141//Protein processing in endoplasmic reticulum	-	-	GO:0050896//response to stimulus	gi|169846538|ref|XP_001829984.1|/3.34454e-55/small heat shock protein [Coprinopsis cinerea okayama7||130]
GME8949_g	>8 fold	15557	212	2771.92	35.46	-6.28855	0	0	ko04141//Protein processing in endoplasmic reticulum	-	-	GO:0050896//response to stimulus	gi|348599982|dbj|BAL02931.1|/1.42321e-56/small heat shock protein [Pholiota nameko]
GME10826_g	>8 fold	143	2	25.48	0.33	-6.27076	2.51466e-42	5.64642e-41	-	-	-	-	gi|169862364|ref|XP_001837811.1|/7.34099e-105/peptidyl-prolyl cis-trans isomerase [Coprinopsis cinerea okayama7||130]
GME8958_g	>8 fold	790	17	140.76	2.84	-5.6312	1.20586e-219	3.04937e-218	ko04141//Protein processing in endoplasmic reticulum	-	-	GO:0050896//response to stimulus	gi|169846538|ref|XP_001829984.1|/4.32928e-58/small heat shock protein [Coprinopsis cinerea okayama7||130]
GME6931_g	>8 fold	50	2	8.91	0.33	-4.75489	6.56718e-14	1.02223e-12	-	-	-	-	gi|170115053|ref|XP_001888722.1|/8.20485e-57/predicted protein [Laccaria bicolor S238N-H82]
GME3727_g	>8 fold	109	6	19.42	1	-4.27947	2.65366e-27	5.47116e-26	-	-	-	-	gi|170100865|ref|XP_001881650.1|/6.3896e-88/predicted protein [Laccaria bicolor S238N-H82]
GME502_g	>8 fold	68	4	12.12	0.67	-4.17708	3.00842e-17	5.63736e-16	ko01100//Metabolic pathways;ko04916//Melanogenesis;ko00740//Riboflavin metabolism;ko01110//Biosynthesis of secondary metabolites;ko00350//Tyrosine metabolism	-	GO:0046872//metal ion binding;GO:0004497//monooxygenase activity	GO:0008152//metabolic process	gi|52313414|dbj|BAD51402.1|/2.03977e-91/photo-regulated tyrosinase [Polyporus arcularius]
GME2033_g	>8 fold	167	10	29.76	1.67	-4.15545	2.3334e-40	5.20948e-39	ko04141//Protein processing in endoplasmic reticulum	-	-	-	gi|392566313|gb|EIW59489.1|/1.94213e-46/HSP20-like chaperone [Trametes versicolor FP-101664 SS1]
GME308_g	>8 fold	61	4	10.87	0.67	-4.02005	3.21186e-15	5.65258e-14	ko00930//Caprolactam degradation;ko01120//Microbial metabolism in diverse environments	-	-	-	gi|169613494|ref|XP_001800164.1|/2.07877e-179/hypothetical protein SNOG_09878 [Phaeosphaeria nodorum SN15]
GME11724_g	>8 fold	228	18	40.62	3.01	-3.75435	1.03958e-50	2.39625e-49	-	-	-	-	gi|395326024|gb|EJF58438.1|/5.11252e-49/HSP20-like chaperone [Dichomitus squalens LYAD-421 SS1]
GME491_g	>8 fold	37	3	6.59	0.5	-3.72028	3.38068e-09	2.67375e-08	-	-	GO:0016462//pyrophosphatase activity;GO:0032559	-	gi|395325634|gb|EJF58053.1|/0/P-loop containing nucleoside triphosphate hydrolase protein [Dichomitus squalens LYAD-421 SS1]
GME5076_g	>8 fold	101	9	18	1.51	-3.57538	2.12134e-22	4.21785e-21	-	-	-	-	-
GME2622_g	>8 fold	1127	101	200.81	16.89	-3.57159	1.76703e-234	4.48297e-233	-	-	GO:0016209//antioxidant activity;GO:0005506//iron ion binding	GO:0016118//carotenoid catabolic process	gi|170109348|ref|XP_001885881.1|/2.79901e-145/predicted protein [Laccaria bicolor S238N-H82]
GME9917_g	>8 fold	51	5	9.09	0.84	-3.43582	1.40047e-11	1.35942e-10	-	-	-	-	gi|336371385|gb|EGN99724.1|/8.99861e-25/hypothetical protein SERLA73DRAFT_179880 [Serpula lacrymans var. lacrymans S7.3]
GME6674_g	>8 fold	900	95	160.36	15.89	-3.33512	1.12636e-176	2.83002e-175	-	-	-	-	gi|170097543|ref|XP_001879991.1|/2.69275e-109/predicted protein [Laccaria bicolor S238N-H82]
GME1353_g	>8 fold	322	35	57.37	5.85	-3.29379	1.49242e-63	3.52319e-62	ko01100//Metabolic pathways;ko00520//Amino sugar and nucleotide sugar metabolism;ko00500//Starch and sucrose metabolism;ko01110//Biosynthesis of secondary metabolites	-	-	-	gi|390601737|gb|EIN11131.1|/1.3493e-105/hypothetical protein PUNSTDRAFT_142953 [Punctularia strigosozonata HHB-11173 SS5]
GME2421_g	>8 fold	26	3	4.63	0.5	-3.21101	3.86396e-06	2.18948e-05	-	-	-	-	gi|300431582|tpe|CBL43327.1|/3.75695e-39/TPA: arylamine N-acetyltransferase 1 [Coprinopsis cinerea]
GME11748_g	>8 fold	109	13	19.42	2.17	-3.16178	1.13687e-21	2.23204e-20	-	-	-	-	gi|169844531|ref|XP_001828986.1|/6.35717e-18/hypothetical protein CC1G_01666 [Coprinopsis cinerea okayama7||130]
GME7783_g	>8 fold	63	8	11.23	1.34	-3.06705	9.39956e-13	1.06447e-11	ko02020//Two-component system;ko01100//Metabolic pathways;ko00591//Linoleic acid metabolism;ko00051//Fructose and mannose metabolism;ko00362//Benzoate degradation;ko00363//Bisphenol degradation;ko01110//Biosynthesis of secondary metabolites;ko00903//Limonene and pinene degradation;ko00650//Butanoate metabolism;ko00626//Naphthalene degradation;ko00625//Chloroalkane and chloroalkene degradation;ko0…	-	GO:0003824//catalytic activity	GO:0008152//metabolic process	gi|170093992|ref|XP_001878217.1|/1.03129e-127/predicted protein [Laccaria bicolor S238N-H82]
GME448_g	>8 fold	31	4	5.52	0.67	-3.04244	7.8106e-07	4.88647e-06	ko01100//Metabolic pathways;ko00520//Amino sugar and nucleotide sugar metabolism;ko00500//Starch and sucrose metabolism;ko01110//Biosynthesis of secondary metabolites;ko01100//Metabolic pathways;ko00500//Starch and sucrose metabolism	-	GO:0004553//hydrolase activity, hydrolyzing O-glycosyl compounds;GO:0030247//polysaccharide binding	GO:0009251//glucan catabolic process	gi|49333365|gb|AAT64007.1|/0/cellobiohydrolase I-II [Volvariella volvacea]
GME4783_g	>8 fold	31	4	5.52	0.67	-3.04244	7.8106e-07	4.88256e-06	ko00564//Glycerophospholipid metabolism	-	-	-	gi|392564470|gb|EIW57648.1|/5.99507e-91/proline-specific peptidase [Trametes versicolor FP-101664 SS1]
GME5406_g	4-8 fold	30	4	5.35	0.67	-2.99731	1.4392e-06	8.61094e-06	ko01100//Metabolic pathways;ko05323//Rheumatoid arthritis;ko04966//Collecting duct acid secretion;ko04145//Phagosome;ko00190//Oxidative phosphorylation;ko04721//Synaptic vesicle cycle;ko05110//Vibrio cholerae infection;ko05120//Epithelial cell signaling in Helicobacter pylori infection	GO:0016469//proton-transporting two-sector ATPase complex	GO:0019829//cation-transporting ATPase activity	GO:0015988//energy coupled proton transport, against electrochemical gradient	gi|403415385|emb|CCM02085.1|/8.03631e-106/predicted protein [Fibroporia radiculosa]
GME318_g	4-8 fold	52	7	9.27	1.17	-2.98606	1.72517e-10	1.51978e-09	-	-	GO:0004871//signal transducer activity;GO:0016301//kinase activity	GO:0050794//regulation of cellular process;GO:0044237//cellular metabolic process	gi|242210302|ref|XP_002470994.1|/1.61934e-21/predicted protein [Postia placenta Mad-698-R]
GME2838_g	4-8 fold	3651	500	650.53	83.63	-2.95952	0	0	-	-	-	-	gi|18033194|gb|AAL57035.1|/7.82157e-33/PriA [Pleurotus ostreatus]
GME79_g	4-8 fold	578	82	102.99	13.72	-2.90815	5.24276e-100	1.29642e-98	-	-	-	-	-
GME8830_g	4-8 fold	198	29	35.28	4.85	-2.86279	9.38878e-35	2.06078e-33	ko05020//Prion diseases	-	-	-	gi|169861357|ref|XP_001837313.1|/5.93029e-135/chaperone [Coprinopsis cinerea okayama7||130]
GME6241_g	4-8 fold	20	3	3.56	0.5	-2.83188	0.000153728	0.000662199	-	-	-	-	gi|299746107|ref|XP_002911004.1|/4.9992e-64/hypothetical protein CC1G_15545 [Coprinopsis cinerea okayama7||130]
GME1993_g	4-8 fold	1570	239	279.74	39.98	-2.80674	1.09964e-258	2.82651e-257	-	-	-	-	gi|169857658|ref|XP_001835477.1|/2.79371e-161/hsp90-like protein [Coprinopsis cinerea okayama7||130]
GME2489_g	4-8 fold	360	56	64.14	9.37	-2.7751	5.7375e-60	1.3423e-58	-	-	GO:0005506//iron ion binding;GO:0003824//catalytic activity	GO:0008152//metabolic process	gi|169856455|ref|XP_001834886.1|/3.55096e-136/hypothetical protein CC1G_09813 [Coprinopsis cinerea okayama7||130]
GME11326_g	4-8 fold	122	19	21.74	3.18	-2.77325	2.65754e-21	5.17856e-20	ko04621//NOD-like receptor signaling pathway;ko04626//Plant-pathogen interaction	-	-	-	gi|390604387|gb|EIN13778.1|/1.3499e-68/SGS-domain-containing protein [Punctularia strigosozonata HHB-11173 SS5]
GME10517_g	4-8 fold	83	13	14.79	2.17	-2.76886	6.92524e-15	1.2079e-13	ko00650//Butanoate metabolism;ko01100//Metabolic pathways;ko00071//Fatty acid metabolism;ko00280//Valine, leucine and isoleucine degradation;ko00281//Geraniol degradation;ko01110//Biosynthesis of secondary metabolites	-	GO:0005506//iron ion binding;GO:0016627//oxidoreductase activity, acting on the CH-CH group of donors;GO:0050662//coenzyme binding	GO:0008152//metabolic process	gi|170099379|ref|XP_001880908.1|/0/acyl-CoA-dehydrogenase, peroxisomal [Laccaria bicolor S238N-H82]
GME1071_g	4-8 fold	2490	390	443.66	65.23	-2.76585	0	0	ko05146//Amoebiasis	-	-	-	gi|170113392|ref|XP_001887896.1|/1.08079e-87/predicted protein [Laccaria bicolor S238N-H82]
GME3481_g	4-8 fold	2312	382	411.95	63.9	-2.68858	0	0	ko00450//Selenocompound metabolism;ko00240//Pyrimidine metabolism	-	-	-	gi|336382489|gb|EGO23639.1|/0/hypothetical protein SERLADRAFT_449984 [Serpula lacrymans var. lacrymans S7.9]
GME3918_g	4-8 fold	113	19	20.13	3.18	-2.66225	4.84838e-19	9.2403e-18	-	-	-	-	-
GME6696_g	4-8 fold	1543	264	274.93	44.16	-2.63825	1.04696e-237	2.67352e-236	-	-	GO:0016829//lyase activity	-	gi|169860003|ref|XP_001836638.1|/6.06326e-161/oxalate decarboxylase [Coprinopsis cinerea okayama7||130]
GME8900_g	4-8 fold	29	5	5.17	0.84	-2.6217	9.86634e-06	5.29503e-05	-	-	-	-	gi|336372835|gb|EGO01174.1|/4.66589e-17/hypothetical protein SERLA73DRAFT_179274 [Serpula lacrymans var. lacrymans S7.3]
GME1434_g	4-8 fold	513	89	91.41	14.89	-2.61801	1.4262e-79	3.49351e-78	-	-	-	-	gi|170112458|ref|XP_001887431.1|/1.86608e-125/predicted protein [Laccaria bicolor S238N-H82]
GME8921_g	4-8 fold	62	11	11.05	1.84	-2.58627	9.79688e-11	8.81945e-10	-	-	-	-	gi|170107019|ref|XP_001884720.1|/1.52061e-87/predicted protein [Laccaria bicolor S238N-H82]
GME6358_g	4-8 fold	112	20	19.96	3.35	-2.57488	2.97708e-18	5.66007e-17	ko04110//Cell cycle;ko04111//Cell cycle - yeast;ko04113//Meiosis - yeast	-	GO:0005488//binding	-	gi|170087342|ref|XP_001874894.1|/0/predicted protein [Laccaria bicolor S238N-H82]
GME7194_g	4-8 fold	61	11	10.87	1.84	-2.56257	1.72756e-10	1.52017e-09	ko04141//Protein processing in endoplasmic reticulum	-	-	-	gi|390602401|gb|EIN11794.1|/4.50093e-39/small heat shock protein [Punctularia strigosozonata HHB-11173 SS5]
GME8582_g	4-8 fold	288	52	51.32	8.7	-2.56043	2.62192e-44	5.93846e-43	-	-	-	-	gi|336386444|gb|EGO27590.1|/7.87506e-107/hypothetical protein SERLADRAFT_367152 [Serpula lacrymans var. lacrymans S7.9]
GME9615_g	4-8 fold	143	26	25.48	4.35	-2.55028	1.14747e-22	2.29318e-21	-	-	-	-	gi|170084385|ref|XP_001873416.1|/0/predicted protein [Laccaria bicolor S238N-H82]
GME9593_g	4-8 fold	97	18	17.28	3.01	-2.52127	1.22598e-15	2.16738e-14	ko01100//Metabolic pathways;ko00624//Polycyclic aromatic hydrocarbon degradation;ko00340//Histidine metabolism;ko00623//Toluene degradation;ko00627//Aminobenzoate degradation;ko00361//Chlorocyclohexane and chlorobenzene degradation;ko00363//Bisphenol degradation;ko00960//Tropane, piperidine and pyridine alkaloid biosynthesis;ko00903//Limonene and pinene degradation;ko00626//Naphthalene degradatio…	-	GO:0003824//catalytic activity	-	gi|170084421|ref|XP_001873434.1|/0/predicted protein [Laccaria bicolor S238N-H82]
GME5423_g	4-8 fold	129	24	22.98	4.01	-2.5187	2.64158e-20	5.09662e-19	ko04141//Protein processing in endoplasmic reticulum	-	-	-	gi|348599982|dbj|BAL02931.1|/1.50478e-47/small heat shock protein [Pholiota nameko]
GME2614_g	4-8 fold	610	117	108.69	19.57	-2.4735	1.93463e-88	4.76883e-87	ko00260//Glycine, serine and threonine metabolism	-	GO:0016491//oxidoreductase activity;GO:0050662//coenzyme binding	GO:0044281//small molecule metabolic process	gi|336369222|gb|EGN97564.1|/0/hypothetical protein SERLA73DRAFT_184316 [Serpula lacrymans var. lacrymans S7.3]
GME1905_g	4-8 fold	385	74	68.6	12.38	-2.4702	2.27928e-56	5.30068e-55	ko00910//Nitrogen metabolism	-	GO:0016703	GO:0008152//metabolic process	gi|302689487|ref|XP_003034423.1|/1.6272e-126/hypothetical protein SCHCODRAFT_14863 [Schizophyllum commune H4-8]
GME931_g	4-8 fold	31	6	5.52	1	-2.46467	1.03736e-05	5.53304e-05	-	-	-	-	gi|390602324|gb|EIN11717.1|/4.86963e-31/hypothetical protein PUNSTDRAFT_131874 [Punctularia strigosozonata HHB-11173 SS5]
GME8255_g	4-8 fold	311	60	55.41	10.04	-2.46439	9.78508e-46	2.22269e-44	ko01100//Metabolic pathways;ko00071//Fatty acid metabolism;ko00310//Lysine degradation;ko01110//Biosynthesis of secondary metabolites;ko00640//Propanoate metabolism;ko00650//Butanoate metabolism;ko00062//Fatty acid elongation;ko00280//Valine, leucine and isoleucine degradation;ko00380//Tryptophan metabolism;ko00410//beta-Alanine metabolism	-	GO:0003824//catalytic activity	-	gi|170096402|ref|XP_001879421.1|/1.56823e-121/enoyl-CoA-hydratase, peroxisomal [Laccaria bicolor S238N-H82]
GME770_g	4-8 fold	152	31	27.08	5.19	-2.38342	2.61768e-22	5.19151e-21	ko05031//Amphetamine addiction;ko01100//Metabolic pathways;ko00360//Phenylalanine metabolism;ko00340//Histidine metabolism;ko04726//Serotonergic synapse;ko01110//Biosynthesis of secondary metabolites;ko00950//Isoquinoline alkaloid biosynthesis;ko04728//Dopaminergic synapse;ko05030//Cocaine addiction;ko00380//Tryptophan metabolism;ko00965//Betalain biosynthesis;ko05034//Alcoholism;ko00350//Tyrosin…	-	GO:0005506//iron ion binding;GO:0016627//oxidoreductase activity, acting on the CH-CH group of donors	GO:0008152//metabolic process	gi|170097978|ref|XP_001880208.1|/0/fumarate reductase [Laccaria bicolor S238N-H82]
GME4758_g	4-8 fold	44	9	7.84	1.51	-2.37631	2.24316e-07	1.48543e-06	-	-	-	-	gi|392597741|gb|EIW87063.1|/2.01466e-82/NAD(P)-binding protein [Coniophora puteana RWD-64-598 SS2]
GME2842_g	4-8 fold	39	8	6.95	1.34	-2.37478	1.15797e-06	7.05249e-06	ko04113//Meiosis - yeast	GO:0031224//intrinsic to membrane	GO:0022857//transmembrane transporter activity	GO:0071702	gi|170096338|ref|XP_001879389.1|/0/predicted protein [Laccaria bicolor S238N-H82]
GME3999_g	4-8 fold	150	31	26.73	5.19	-2.36465	7.73442e-22	1.52234e-20	-	-	-	-	-
GME312_g	4-8 fold	581	122	103.52	20.41	-2.34256	3.74746e-79	9.15083e-78	-	-	-	-	gi|336368651|gb|EGN96994.1|/1.3509e-45/hypothetical protein SERLA73DRAFT_57941 [Serpula lacrymans var. lacrymans S7.3]
GME10993_g	4-8 fold	28	6	4.99	1	-2.31904	5.4751e-05	0.000255265	-	-	-	-	gi|392562105|gb|EIW55286.1|/5.30859e-24/hypothetical protein TRAVEDRAFT_130420 [Trametes versicolor FP-101664 SS1]
GME1695_g	4-8 fold	203	44	36.17	7.36	-2.29702	4.58378e-28	9.52597e-27	-	GO:0019866//organelle inner membrane;GO:0031224//intrinsic to membrane	-	GO:0006810//transport	gi|170115168|ref|XP_001888779.1|/2.64663e-150/predicted protein [Laccaria bicolor S238N-H82]
GME4338_g	4-8 fold	144	32	25.66	5.35	-2.26191	5.58552e-20	1.07501e-18	-	-	-	-	gi|170087722|ref|XP_001875084.1|/1.30026e-61/predicted protein [Laccaria bicolor S238N-H82]
GME4223_g	4-8 fold	49	11	8.73	1.84	-2.24628	1.27775e-07	8.71997e-07	-	-	-	-	gi|170094276|ref|XP_001878359.1|/2.04407e-35/predicted protein [Laccaria bicolor S238N-H82]
GME8379_g	4-8 fold	75	17	13.36	2.84	-2.23396	6.4711e-11	5.87967e-10	-	-	GO:0032559	-	gi|336373673|gb|EGO02011.1|/4.14746e-176/hypothetical protein SERLA73DRAFT_177700 [Serpula lacrymans var. lacrymans S7.3]
GME11669_g	4-8 fold	3838	904	683.85	151.21	-2.17713	0	0	-	GO:0043231//intracellular membrane-bounded organelle	GO:0043169//cation binding;GO:0003824//catalytic activity;GO:0032559	GO:0051234//establishment of localization;GO:0030003//cellular cation homeostasis	gi|169843560|ref|XP_001828509.1|/1.4184e-124/arsenical pump-driving ATPase [Coprinopsis cinerea okayama7||130]
GME6439_g	4-8 fold	600	142	106.91	23.75	-2.1704	1.86392e-74	4.50918e-73	ko00260//Glycine, serine and threonine metabolism	-	-	-	gi|170096498|ref|XP_001879469.1|/0/predicted protein [Laccaria bicolor S238N-H82]
GME6584_g	4-8 fold	118	28	21.03	4.68	-2.16787	7.61708e-16	1.36827e-14	-	-	-	-	gi|170108100|ref|XP_001885259.1|/2.72743e-16/predicted protein [Laccaria bicolor S238N-H82]
GME6657_g	4-8 fold	225	54	40.09	9.03	-2.15044	1.28039e-28	2.68231e-27	-	-	-	GO:0006810//transport	gi|169868447|ref|XP_001840796.1|/3.99344e-176/carboxylic acid transporter [Coprinopsis cinerea okayama7||130]
GME6721_g	4-8 fold	125	30	22.27	5.02	-2.14934	1.48279e-16	2.72623e-15	-	-	-	-	gi|299750865|ref|XP_002911560.1|/5.69215e-119/hypothetical protein CC1G_14092 [Coprinopsis cinerea okayama7||130]
GME11757_g	4-8 fold	604	146	107.62	24.42	-2.13981	1.22982e-73	2.95686e-72	ko00514//Other types of O-glycan biosynthesis	-	-	-	gi|238573778|ref|XP_002387428.1|/2.52737e-19/hypothetical protein MPER_13843 [Moniliophthora perniciosa FA553]
GME9469_g	4-8 fold	124	30	22.09	5.02	-2.13763	2.47884e-16	4.52562e-15	-	-	-	-	gi|336389999|gb|EGO31142.1|/0/hypothetical protein SERLADRAFT_432797 [Serpula lacrymans var. lacrymans S7.9]
GME2739_g	4-8 fold	4391	1069	782.38	178.81	-2.12944	0	0	ko04113//Meiosis - yeast	GO:0016020//membrane	GO:0005215//transporter activity	GO:0006810//transport	gi|389739430|gb|EIM80623.1|/0/general substrate transporter [Stereum hirsutum FP-91666 SS1]
GME2846_g	4-8 fold	514	126	91.58	21.08	-2.11916	3.48642e-62	8.20569e-61	-	-	-	-	gi|336363180|gb|EGN91607.1|/7.83018e-52/hypothetical protein SERLA73DRAFT_192210 [Serpula lacrymans var. lacrymans S7.3]
GME8496_g	4-8 fold	49	12	8.73	2.01	-2.11879	3.48208e-07	2.25426e-06	-	-	-	-	gi|392568787|gb|EIW61961.1|/1.94884e-07/hypothetical protein TRAVEDRAFT_70191 [Trametes versicolor FP-101664 SS1]
GME2475_g	4-8 fold	325	80	57.91	13.38	-2.11373	8.5783e-40	1.90429e-38	-	-	-	-	gi|396479938|ref|XP_003840876.1|/3.10167e-06/hypothetical protein LEMA_P105280.1 [Leptosphaeria maculans JN3]
GME11243_g	4-8 fold	210	52	37.42	8.7	-2.10472	3.8578e-26	7.91203e-25	-	GO:0016020//membrane	-	-	gi|170097483|ref|XP_001879961.1|/0/predicted protein [Laccaria bicolor S238N-H82]
GME2845_g	4-8 fold	410	102	73.05	17.06	-2.09827	2.53182e-49	5.80165e-48	-	-	-	-	gi|336378442|gb|EGO19600.1|/2.665e-55/hypothetical protein SERLADRAFT_402103 [Serpula lacrymans var. lacrymans S7.9]
GME484_g	4-8 fold	51	13	9.09	2.17	-2.06659	3.23914e-07	2.11098e-06	-	-	-	-	gi|390597892|gb|EIN07291.1|/4.41233e-84/Cupredoxin [Punctularia strigosozonata HHB-11173 SS5]
GME7835_g	4-8 fold	27328	6966	4869.25	1165.17	-2.06316	0	0	ko05215//Prostate cancer;ko04914//Progesterone-mediated oocyte maturation;ko04141//Protein processing in endoplasmic reticulum;ko04621//NOD-like receptor signaling pathway;ko04626//Plant-pathogen interaction;ko05200//Pathways in cancer;ko04612//Antigen processing and presentation	GO:0044424//intracellular part	GO:0005515//protein binding;GO:0032559	GO:0044267//cellular protein metabolic process;GO:0050896//response to stimulus	gi|169854065|ref|XP_001833710.1|/0/heat shock protein 90 [Coprinopsis cinerea okayama7||130]
GME5988_g	4-8 fold	176	45	31.36	7.53	-2.0582	1.43337e-21	2.80711e-20	-	-	-	-	-
GME7065_g	4-8 fold	160	41	28.51	6.86	-2.05519	1.04609e-19	2.00348e-18	-	-	GO:0016788//hydrolase activity, acting on ester bonds	-	gi|6863036|dbj|BAA90482.1|/7.62025e-98/nuclease Le1 [Lentinula edodes]
GME1868_g	4-8 fold	622	160	110.83	26.76	-2.0502	8.47662e-72	2.0194e-70	-	-	-	-	gi|170089043|ref|XP_001875744.1|/2.66116e-86/predicted protein [Laccaria bicolor S238N-H82]
GME5748_g	4-8 fold	31	8	5.52	1.34	-2.04244	8.21916e-05	0.000372748	-	-	-	-	gi|403415083|emb|CCM01783.1|/9.27681e-08/predicted protein [Fibroporia radiculosa]
GME7394_g	4-8 fold	419	109	74.66	18.23	-2.03402	1.94761e-48	4.44989e-47	ko02010//ABC transporters;ko04146//Peroxisome	GO:0044464//cell part	GO:0017111//nucleoside-triphosphatase activity;GO:0000166//nucleotide binding	GO:0009987//cellular process;GO:0051234//establishment of localization	gi|302693627|ref|XP_003036492.1|/0/hypothetical protein SCHCODRAFT_48043 [Schizophyllum commune H4-8]
GME2076_g	4-8 fold	114	30	20.31	5.02	-2.01643	3.87768e-14	6.36559e-13	-	-	-	-	gi|170089389|ref|XP_001875917.1|/1.17381e-63/predicted protein [Laccaria bicolor S238N-H82]
GME10096_g	4-8 fold	749	198	133.46	33.12	-2.01063	5.60334e-84	1.37687e-82	ko01100//Metabolic pathways;ko00520//Amino sugar and nucleotide sugar metabolism;ko00500//Starch and sucrose metabolism;ko01110//Biosynthesis of secondary metabolites;ko01100//Metabolic pathways;ko00500//Starch and sucrose metabolism	GO:0044424//intracellular part	-	-	gi|170093221|ref|XP_001877832.1|/5.48426e-122/predicted protein [Laccaria bicolor S238N-H82]
GME2309_g	4-8 fold	49	13	8.73	2.17	-2.00829	8.90458e-07	5.53984e-06	ko01100//Metabolic pathways;ko04916//Melanogenesis;ko00740//Riboflavin metabolism;ko01110//Biosynthesis of secondary metabolites;ko00350//Tyrosine metabolism	-	-	-	gi|393246867|gb|EJD54375.1|/4.75986e-112/Di-copper centre-containing protein [Auricularia delicata TFB-10046 SS5]
GME6312_g	2-4 fold	30	8	5.35	1.34	-1.99731	0.000136927	0.000595077	ko04721//Synaptic vesicle cycle;ko04130//SNARE interactions in vesicular transport	-	-	-	gi|169844047|ref|XP_001828745.1|/1.4818e-67/protein transporter SEC9 [Coprinopsis cinerea okayama7||130]
GME4391_g	2-4 fold	662	179	117.95	29.94	-1.97803	7.07786e-73	1.69133e-71	ko01100//Metabolic pathways;ko00062//Fatty acid elongation	-	GO:0005488//binding;GO:0003824//catalytic activity	GO:0008152//metabolic process	gi|170086878|ref|XP_001874662.1|/6.7969e-165/predicted protein [Laccaria bicolor S238N-H82]
GME2973_g	2-4 fold	77	21	13.72	3.51	-1.96674	1.05913e-09	8.77632e-09	-	-	-	-	gi|336369078|gb|EGN97420.1|/6.33442e-124/hypothetical protein SERLA73DRAFT_57794 [Serpula lacrymans var. lacrymans S7.3]
GME5631_g	2-4 fold	33	9	5.88	1.51	-1.96127	7.41668e-05	0.000338318	-	-	-	-	gi|336377807|gb|EGO18967.1|/1.28296e-30/hypothetical protein SERLADRAFT_443513 [Serpula lacrymans var. lacrymans S7.9]
GME3077_g	2-4 fold	47	13	8.37	2.17	-1.94753	2.4109e-06	1.39754e-05	-	-	-	-	gi|299739164|ref|XP_001835098.2|/8.45267e-68/hypothetical protein CC1G_06501 [Coprinopsis cinerea okayama7||130]
GME4520_g	2-4 fold	277	77	49.36	12.88	-1.93821	1.16498e-30	2.47369e-29	-	-	-	-	gi|170097589|ref|XP_001880014.1|/2.38768e-48/predicted protein [Laccaria bicolor S238N-H82]
GME8744_g	2-4 fold	103	29	18.35	4.85	-1.91972	3.52438e-12	3.64279e-11	-	-	-	-	gi|336373345|gb|EGO01683.1|/1.77442e-19/hypothetical protein SERLA73DRAFT_177111 [Serpula lacrymans var. lacrymans S7.3]
GME10085_g	2-4 fold	624	176	111.18	29.44	-1.91705	4.77644e-66	1.131e-64	-	-	-	-	gi|170107025|ref|XP_001884723.1|/6.54403e-42/predicted protein [Laccaria bicolor S238N-H82]
GME6475_g	2-4 fold	95	27	16.93	4.52	-1.90519	3.02632e-11	2.84227e-10	ko01100//Metabolic pathways;ko00520//Amino sugar and nucleotide sugar metabolism;ko00030//Pentose phosphate pathway;ko00010//Glycolysis / Gluconeogenesis;ko00500//Starch and sucrose metabolism;ko01120//Microbial metabolism in diverse environments;ko01110//Biosynthesis of secondary metabolites	GO:0044424//intracellular part	GO:0016861//intramolecular oxidoreductase activity, interconverting aldoses and ketoses	GO:0006007//glucose catabolic process	gi|376372652|gb|AFB35527.1|/0/glucose-6-phosphate isomerase [Volvariella volvacea]
GME1390_g	2-4 fold	153	44	27.26	7.36	-1.88901	4.5706e-17	8.50349e-16	-	-	-	-	gi|170103098|ref|XP_001882764.1|/8.57135e-45/predicted protein [Laccaria bicolor S238N-H82]
GME5029_g	2-4 fold	74	22	13.19	3.68	-1.84167	1.05906e-08	7.9802e-08	-	-	-	-	-
GME4979_g	2-4 fold	94	28	16.75	4.68	-1.83958	1.12366e-10	1.00807e-09	-	-	-	-	gi|392590027|gb|EIW79357.1|/3.58925e-14/hypothetical protein CONPUDRAFT_138491 [Coniophora puteana RWD-64-598 SS2]
GME8227_g	2-4 fold	328	98	58.44	16.39	-1.83414	1.57065e-33	3.41868e-32	-	-	-	-	gi|392564105|gb|EIW57283.1|/9.79873e-113/DnaJ-domain-containing protein [Trametes versicolor FP-101664 SS1]
GME10958_g	2-4 fold	324	97	57.73	16.22	-1.83155	4.5074e-33	9.75646e-32	ko04146//Peroxisome	-	GO:0003824//catalytic activity	GO:0008152//metabolic process	gi|170103731|ref|XP_001883080.1|/2.2354e-129/2,4-dienoyl-CoA reductase [Laccaria bicolor S238N-H82]
GME7891_g	2-4 fold	46	14	8.2	2.34	-1.80912	9.08676e-06	4.90359e-05	-	-	-	-	gi|170088536|ref|XP_001875491.1|/0/predicted protein [Laccaria bicolor S238N-H82]
GME7894_g	2-4 fold	7553	2301	1345.78	384.88	-1.80596	0	0	ko00250//Alanine, aspartate and glutamate metabolism;ko04141//Protein processing in endoplasmic reticulum	-	GO:0005515//protein binding	-	gi|170088538|ref|XP_001875492.1|/6.87069e-149/predicted protein [Laccaria bicolor S238N-H82]
GME8849_g	2-4 fold	2274	693	405.18	115.91	-1.80556	2.42816e-217	6.12053e-216	-	-	-	-	gi|336375893|gb|EGO04228.1|/5.80465e-150/hypothetical protein SERLA73DRAFT_148829 [Serpula lacrymans var. lacrymans S7.3]
GME5391_g	2-4 fold	16958	5208	3021.54	871.12	-1.79434	0	0	-	-	-	GO:0050896//response to stimulus	gi|169852774|ref|XP_001833069.1|/6.78042e-28/hypothetical protein CC1G_01131 [Coprinopsis cinerea okayama7||130]
GME746_g	2-4 fold	331	102	58.98	17.06	-1.78961	9.54138e-33	2.04825e-31	-	GO:0019866//organelle inner membrane;GO:0031224//intrinsic to membrane	-	GO:0006810//transport	gi|170098426|ref|XP_001880432.1|/1.2335e-126/predicted protein [Laccaria bicolor S238N-H82]
GME10504_g	2-4 fold	335	104	59.69	17.4	-1.7784	7.31812e-33	1.57966e-31	ko04146//Peroxisome	-	-	-	gi|170098887|ref|XP_001880662.1|/2.11049e-95/predicted protein [Laccaria bicolor S238N-H82]
GME11340_g	2-4 fold	648	202	115.46	33.79	-1.77272	1.0088e-61	2.36719e-60	-	-	GO:0016462//pyrophosphatase activity;GO:0032559	GO:0050896//response to stimulus;GO:0043170	gi|170085149|ref|XP_001873798.1|/0/predicted protein [Laccaria bicolor S238N-H82]
GME4683_g	2-4 fold	38	12	6.77	2.01	-1.75196	8.03554e-05	0.000365056	-	-	-	-	gi|169851076|ref|XP_001832229.1|/0/L-amino acid oxidase [Coprinopsis cinerea okayama7||130]
GME2167_g	2-4 fold	787	249	140.23	41.65	-1.75141	2.3525e-73	5.63878e-72	-	-	-	-	gi|336370196|gb|EGN98537.1|/1.11018e-106/hypothetical protein SERLA73DRAFT_91948 [Serpula lacrymans var. lacrymans S7.3]
GME2586_g	2-4 fold	44	14	7.84	2.34	-1.74435	2.32416e-05	0.000115675	-	-	-	-	gi|336370052|gb|EGN98393.1|/7.83428e-109/hypothetical protein SERLA73DRAFT_109855 [Serpula lacrymans var. lacrymans S7.3]
GME9457_g	2-4 fold	53	17	9.44	2.84	-1.7329	3.66302e-06	2.08015e-05	ko01100//Metabolic pathways;ko00071//Fatty acid metabolism;ko01110//Biosynthesis of secondary metabolites;ko00626//Naphthalene degradation;ko00010//Glycolysis / Gluconeogenesis;ko00625//Chloroalkane and chloroalkene degradation;ko00350//Tyrosine metabolism;ko01120//Microbial metabolism in diverse environments	-	GO:0003824//catalytic activity	-	gi|170115128|ref|XP_001888759.1|/9.02616e-84/predicted protein [Laccaria bicolor S238N-H82]
GME6843_g	2-4 fold	40	13	7.13	2.17	-1.71621	6.867e-05	0.000315269	-	-	-	-	-
GME739_g	2-4 fold	37	12	6.59	2.01	-1.71308	0.00012806	0.000559965	ko01100//Metabolic pathways;ko00624//Polycyclic aromatic hydrocarbon degradation;ko00340//Histidine metabolism;ko00623//Toluene degradation;ko00627//Aminobenzoate degradation;ko00361//Chlorocyclohexane and chlorobenzene degradation;ko00363//Bisphenol degradation;ko00960//Tropane, piperidine and pyridine alkaloid biosynthesis;ko00903//Limonene and pinene degradation;ko00626//Naphthalene degradatio…	-	-	GO:0044238//primary metabolic process	gi|170093179|ref|XP_001877811.1|/0/predicted protein [Laccaria bicolor S238N-H82]
GME7992_g	2-4 fold	49	16	8.73	2.68	-1.70375	1.07229e-05	5.69604e-05	ko04146//Peroxisome;ko01100//Metabolic pathways;ko00071//Fatty acid metabolism;ko03010//Ribosome;ko04920//Adipocytokine signaling pathway;ko03320//PPAR signaling pathway	-	GO:0003824//catalytic activity	-	gi|299753651|ref|XP_002911897.1|/0/long-chain-fatty-acid-CoA ligase [Coprinopsis cinerea okayama7||130]
GME8818_g	2-4 fold	370	121	65.93	20.24	-1.70373	4.2313e-34	9.23558e-33	ko04120//Ubiquitin mediated proteolysis;ko05012//Parkinson's disease	-	GO:0003824//catalytic activity;GO:0032559	GO:0043412//macromolecule modification	gi|299747251|ref|XP_002911148.1|/0/ubiquitin activating enzyme [Coprinopsis cinerea okayama7||130]
GME3138_g	2-4 fold	64	21	11.4	3.51	-1.69949	5.00244e-07	3.18834e-06	-	-	-	-	gi|393238577|gb|EJD46113.1|/5.96313e-58/hypothetical protein AURDEDRAFT_184447 [Auricularia delicata TFB-10046 SS5]
GME10008_g	2-4 fold	128	42	22.81	7.03	-1.69807	9.94644e-13	1.11991e-11	-	-	-	-	gi|170092177|ref|XP_001877310.1|/1.01309e-174/predicted protein [Laccaria bicolor S238N-H82]
GME10531_g	2-4 fold	221	73	39.38	12.21	-1.6894	9.14734e-21	1.77363e-19	-	-	GO:0003824//catalytic activity	GO:0008152//metabolic process	gi|169859342|ref|XP_001836311.1|/0/peroxisomal hydratase-dehydrogenase-epimerase [Coprinopsis cinerea okayama7||130]
GME9520_g	2-4 fold	2888	956	514.58	159.91	-1.68614	2.09638e-250	5.37086e-249	-	-	-	-	gi|392570892|gb|EIW64064.1|/1.23918e-59/hypothetical protein TRAVEDRAFT_157965 [Trametes versicolor FP-101664 SS1]
GME7728_g	2-4 fold	846	282	150.74	47.17	-1.67612	4.39926e-74	1.06098e-72	ko00650//Butanoate metabolism;ko00280//Valine, leucine and isoleucine degradation;ko00072//Synthesis and degradation of ketone bodies	-	GO:0016782//transferase activity, transferring sulfur-containing groups	GO:0044248//cellular catabolic process	gi|336367861|gb|EGN96205.1|/0/hypothetical protein SERLA73DRAFT_185833 [Serpula lacrymans var. lacrymans S7.3]
GME264_g	2-4 fold	57	19	10.16	3.18	-1.6758	2.6711e-06	1.5415e-05	ko00750//Vitamin B6 metabolism;ko01100//Metabolic pathways;ko03010//Ribosome;ko03018//RNA degradation	-	-	-	gi|169848999|ref|XP_001831203.1|/2.21283e-125/bud site selection protein 16 [Coprinopsis cinerea okayama7||130]
GME1337_g	2-4 fold	251	84	44.72	14.05	-1.67035	4.96208e-23	9.94197e-22	-	-	GO:0016787//hydrolase activity	-	gi|170108306|ref|XP_001885362.1|/3.52491e-127/predicted protein [Laccaria bicolor S238N-H82]
GME863_g	2-4 fold	74	25	13.19	4.18	-1.65787	1.07417e-07	7.3887e-07	-	-	-	-	gi|393235093|gb|EJD42650.1|/3.34278e-26/hypothetical protein AURDEDRAFT_114917 [Auricularia delicata TFB-10046 SS5]
GME10023_g	2-4 fold	197	67	35.1	11.21	-1.64668	4.57068e-18	8.62688e-17	-	-	-	-	gi|302686074|ref|XP_003032717.1|/9.52864e-34/hypothetical protein SCHCODRAFT_108023 [Schizophyllum commune H4-8]
GME891_g	2-4 fold	281	96	50.07	16.06	-1.64047	5.48104e-25	1.11533e-23	-	GO:0044427//chromosomal part;GO:0043231//intracellular membrane-bounded organelle	GO:0003676//nucleic acid binding;GO:0017111//nucleoside-triphosphatase activity;GO:0032559	GO:0006325//chromatin organization	gi|170092399|ref|XP_001877421.1|/0/chromodomain-helicase DNA-binding protein [Laccaria bicolor S238N-H82]
GME309_g	2-4 fold	658	226	117.24	37.8	-1.63301	6.04534e-56	1.40173e-54	-	-	-	-	gi|169853333|ref|XP_001833347.1|/1.74328e-12/hypothetical protein CC1G_11924 [Coprinopsis cinerea okayama7||130]
GME1675_g	2-4 fold	72	25	12.83	4.18	-1.61795	2.59776e-07	1.7101e-06	ko01100//Metabolic pathways;ko00740//Riboflavin metabolism	-	GO:0003676//nucleic acid binding;GO:0016866//intramolecular transferase activity	GO:0009451//RNA modification	gi|169846844|ref|XP_001830136.1|/0/tRNA-pseudouridine synthase [Coprinopsis cinerea okayama7||130]
GME887_g	2-4 fold	337	117	60.05	19.57	-1.61752	4.40812e-29	9.25942e-28	ko01100//Metabolic pathways;ko00624//Polycyclic aromatic hydrocarbon degradation;ko00340//Histidine metabolism;ko00623//Toluene degradation;ko00627//Aminobenzoate degradation;ko00361//Chlorocyclohexane and chlorobenzene degradation;ko00363//Bisphenol degradation;ko00960//Tropane, piperidine and pyridine alkaloid biosynthesis;ko00903//Limonene and pinene degradation;ko00626//Naphthalene degradatio…	-	-	-	gi|170093115|ref|XP_001877779.1|/0/predicted protein [Laccaria bicolor S238N-H82]
GME11604_g	2-4 fold	67	24	11.94	4.01	-1.57413	1.13912e-06	6.95398e-06	ko03022//Basal transcription factors;ko03420//Nucleotide excision repair	-	-	GO:0044260;GO:0090304	gi|336370852|gb|EGN99192.1|/2.54501e-177/hypothetical protein SERLA73DRAFT_90464 [Serpula lacrymans var. lacrymans S7.3]
GME5547_g	2-4 fold	156	56	27.8	9.37	-1.56896	1.01149e-13	1.46096e-12	-	-	-	-	gi|170088324|ref|XP_001875385.1|/0/predicted protein [Laccaria bicolor S238N-H82]
GME8409_g	2-4 fold	91	33	16.21	5.52	-1.55414	1.77264e-08	1.30797e-07	-	-	-	-	gi|170091650|ref|XP_001877047.1|/4.89591e-161/predicted protein [Laccaria bicolor S238N-H82]
GME12067_g	2-4 fold	47273	17182	8423.01	2873.95	-1.5513	0	0	ko04141//Protein processing in endoplasmic reticulum;ko03040//Spliceosome;ko05169//Epstein-Barr virus infection;ko05134//Legionellosis;ko05164//Influenza A;ko05145//Toxoplasmosis;ko04612//Antigen processing and presentation;ko04144//Endocytosis;ko04010//MAPK signaling pathway;ko05162//Measles;ko05020//Prion diseases	GO:0044424//intracellular part	GO:0032559	GO:0050896//response to stimulus	gi|390598102|gb|EIN07501.1|/0/heat shock cognate 70 [Punctularia strigosozonata HHB-11173 SS5]
GME9351_g	2-4 fold	147	54	26.19	9.03	-1.53622	1.17882e-12	1.30103e-11	ko03010//Ribosome	GO:0030529//ribonucleoprotein complex	GO:0005198//structural molecule activity	GO:0010467//gene expression	gi|170085885|ref|XP_001874166.1|/2.48232e-70/60S ribosomal protein L21 [Laccaria bicolor S238N-H82]
GME3241_g	2-4 fold	94	35	16.75	5.85	-1.51765	1.88613e-08	1.38778e-07	-	-	-	-	gi|302687484|ref|XP_003033422.1|/3.73401e-12/hypothetical protein SCHCODRAFT_108281 [Schizophyllum commune H4-8]
GME2949_g	2-4 fold	43	16	7.66	2.68	-1.51511	0.000153237	0.00066045	-	-	-	-	gi|336388927|gb|EGO30071.1|/3.4518e-46/hypothetical protein SERLADRAFT_359751 [Serpula lacrymans var. lacrymans S7.9]
GME9594_g	2-4 fold	150	56	26.73	9.37	-1.51234	1.25048e-12	1.3743e-11	-	-	-	-	gi|170085645|ref|XP_001874046.1|/8.134e-146/inositol phosphophingolipids phospholipase C [Laccaria bicolor S238N-H82]
GME1331_g	2-4 fold	142	53	25.3	8.87	-1.51213	4.91616e-12	4.98247e-11	-	-	-	-	gi|299750119|ref|XP_001836552.2|/2.14372e-88/hypothetical protein CC1G_10046 [Coprinopsis cinerea okayama7||130]
GME8310_g	2-4 fold	48	18	8.55	3.01	-1.50616	6.84294e-05	0.000314534	ko00650//Butanoate metabolism;ko01100//Metabolic pathways;ko00250//Alanine, aspartate and glutamate metabolism;ko00010//Glycolysis / Gluconeogenesis;ko01120//Microbial metabolism in diverse environments;ko00350//Tyrosine metabolism	-	GO:0016903//oxidoreductase activity, acting on the aldehyde or oxo group of donors	GO:0008152//metabolic process	gi|299748202|ref|XP_001837537.2|/0/succinate-semialdehyde dehydrogenase [Coprinopsis cinerea okayama7||130]
GME9151_g	2-4 fold	61	23	10.87	3.85	-1.49742	7.50314e-06	4.08284e-05	ko04142//Lysosome	-	GO:0008233//peptidase activity	-	gi|392568202|gb|EIW61376.1|/0/tripeptidyl peptidase A [Trametes versicolor FP-101664 SS1]
GME10556_g	2-4 fold	961	363	171.23	60.72	-1.49569	2.4173e-71	5.74127e-70	-	-	-	-	gi|169859737|ref|XP_001836506.1|/7.25982e-50/hypothetical protein CC1G_07589 [Coprinopsis cinerea okayama7||130]
GME1520_g	2-4 fold	50	19	8.91	3.18	-1.4864	5.6531e-05	0.00026325	-	-	-	-	-
GME10613_g	2-4 fold	4417	1681	787.01	281.17	-1.48494	0	0	ko04612//Antigen processing and presentation	-	GO:0032559	-	gi|170092729|ref|XP_001877586.1|/0/predicted protein [Laccaria bicolor S238N-H82]
GME7111_g	2-4 fold	197	75	35.1	12.54	-1.48493	9.89974e-16	1.77017e-14	ko00650//Butanoate metabolism;ko04146//Peroxisome;ko01100//Metabolic pathways;ko00280//Valine, leucine and isoleucine degradation;ko00072//Synthesis and degradation of ketone bodies;ko00281//Geraniol degradation;ko01110//Biosynthesis of secondary metabolites	-	-	-	gi|170095001|ref|XP_001878721.1|/1.23629e-113/predicted protein [Laccaria bicolor S238N-H82]
GME10527_g	2-4 fold	278	106	49.53	17.73	-1.48211	1.5487e-21	3.02538e-20	ko00650//Butanoate metabolism;ko01100//Metabolic pathways;ko00071//Fatty acid metabolism;ko00280//Valine, leucine and isoleucine degradation;ko00281//Geraniol degradation;ko01110//Biosynthesis of secondary metabolites	-	GO:0005506//iron ion binding;GO:0016627//oxidoreductase activity, acting on the CH-CH group of donors;GO:0050662//coenzyme binding	GO:0008152//metabolic process	gi|169859354|ref|XP_001836317.1|/0/acyl-CoA dehydrogenase [Coprinopsis cinerea okayama7||130]
GME1578_g	2-4 fold	52	20	9.27	3.35	-1.46841	4.66186e-05	0.000220374	-	-	-	-	-
GME3227_g	2-4 fold	44	17	7.84	2.84	-1.46496	0.000192784	0.000811207	ko01110//Biosynthesis of secondary metabolites;ko00640//Propanoate metabolism;ko00330//Arginine and proline metabolism;ko00010//Glycolysis / Gluconeogenesis;ko00410//beta-Alanine metabolism;ko00380//Tryptophan metabolism;ko01120//Microbial metabolism in diverse environments;ko02020//Two-component system;ko00071//Fatty acid metabolism;ko00340//Histidine metabolism;ko01100//Metabolic pathways;ko005…	-	GO:0004030//aldehyde dehydrogenase [NAD(P)+] activity	GO:0008152//metabolic process	gi|169856054|ref|XP_001834689.1|/0/aldehyde dehydrogenase [Coprinopsis cinerea okayama7||130]
GME7664_g	2-4 fold	70	27	12.47	4.52	-1.46407	2.31894e-06	1.34623e-05	-	-	-	-	gi|299754171|ref|XP_002911954.1|/1.10082e-89/lactamase [Coprinopsis cinerea okayama7||130]
GME9753_g	2-4 fold	827	320	147.35	53.52	-1.4611	1.40609e-59	3.27975e-58	ko04113//Meiosis - yeast	-	GO:0004672//protein kinase activity;GO:0032559	GO:0006464//cellular protein modification process	gi|170085503|ref|XP_001873975.1|/8.98926e-122/predicted protein [Laccaria bicolor S238N-H82]
GME3603_g	2-4 fold	59	23	10.51	3.85	-1.44883	1.72204e-05	8.74902e-05	-	-	-	-	-
GME6402_g	2-4 fold	240	94	42.76	15.72	-1.44366	3.94608e-18	7.46602e-17	-	-	-	-	-
GME556_g	2-4 fold	99	39	17.64	6.52	-1.43591	3.05394e-08	2.19535e-07	ko04141//Protein processing in endoplasmic reticulum;ko05134//Legionellosis	-	GO:0004175//endopeptidase activity;GO:0032559;GO:0042623//ATPase activity, coupled	GO:0019538//protein metabolic process	gi|170087590|ref|XP_001875018.1|/0/predicted protein [Laccaria bicolor S238N-H82]
GME9247_g	2-4 fold	71	28	12.65	4.68	-1.43456	2.87828e-06	1.65496e-05	-	-	-	-	-
GME9978_g	2-4 fold	378	149	67.35	24.92	-1.43437	2.05074e-27	4.25053e-26	-	-	GO:0016798//hydrolase activity, acting on glycosyl bonds;GO:0005488//binding	GO:0044238//primary metabolic process	gi|302679634|ref|XP_003029499.1|/2.05047e-65/carbohydrate-binding module family 12 protein [Schizophyllum commune H4-8]
GME2849_g	2-4 fold	2068	822	368.47	137.49	-1.42222	1.8108e-140	4.53513e-139	ko03050//Proteasome	-	-	-	gi|170096308|ref|XP_001879374.1|/0/predicted protein [Laccaria bicolor S238N-H82]
GME4570_g	2-4 fold	115	46	20.49	7.69	-1.41386	3.57136e-09	2.81317e-08	ko03015//mRNA surveillance pathway;ko00562//Inositol phosphate metabolism	-	-	-	gi|395323843|gb|EJF56298.1|/5.33136e-90/SAICAR synthase-like protein [Dichomitus squalens LYAD-421 SS1]
GME4233_g	2-4 fold	639	256	113.86	42.82	-1.4109	3.89142e-44	8.78831e-43	ko04146//Peroxisome	-	GO:0016747//transferase activity, transferring acyl groups other than amino-acyl groups	-	gi|170086754|ref|XP_001874600.1|/0/predicted protein [Laccaria bicolor S238N-H82]
GME4593_g	2-4 fold	47	19	8.37	3.18	-1.3962	0.000195031	0.000819341	-	-	-	-	gi|238592614|ref|XP_002392959.1|/2.56093e-09/hypothetical protein MPER_07397 [Moniliophthora perniciosa FA553]
GME5321_g	2-4 fold	47	19	8.37	3.18	-1.3962	0.000195031	0.0008189	-	-	-	-	gi|299753224|ref|XP_001833139.2|/6.29204e-161/hypothetical protein CC1G_01201 [Coprinopsis cinerea okayama7||130]
GME3226_g	2-4 fold	517	211	92.12	35.29	-1.38425	4.79974e-35	1.05947e-33	ko01110//Biosynthesis of secondary metabolites;ko00640//Propanoate metabolism;ko00330//Arginine and proline metabolism;ko00010//Glycolysis / Gluconeogenesis;ko00410//beta-Alanine metabolism;ko00380//Tryptophan metabolism;ko01120//Microbial metabolism in diverse environments;ko02020//Two-component system;ko00071//Fatty acid metabolism;ko00340//Histidine metabolism;ko01100//Metabolic pathways;ko005…	-	GO:0004030//aldehyde dehydrogenase [NAD(P)+] activity	GO:0008152//metabolic process	gi|170117563|ref|XP_001889968.1|/0/aldehyde dehydrogenase [Laccaria bicolor S238N-H82]
GME3543_g	2-4 fold	61	25	10.87	4.18	-1.37878	2.59976e-05	0.000127925	-	-	-	-	gi|170112714|ref|XP_001887558.1|/2.54411e-165/MFS superfamily [Laccaria bicolor S238N-H82]
GME8249_g	2-4 fold	51	21	9.09	3.51	-1.37281	0.000129774	0.000566828	-	-	-	-	gi|170099443|ref|XP_001880940.1|/9.47217e-74/predicted protein [Laccaria bicolor S238N-H82]
GME510_g	2-4 fold	476	196	84.81	32.78	-1.37142	5.79872e-32	1.23801e-30	-	-	-	-	gi|170096534|ref|XP_001879487.1|/2.13076e-39/predicted protein [Laccaria bicolor S238N-H82]
GME11483_g	2-4 fold	48	20	8.55	3.35	-1.35176	0.000237234	0.000979781	-	-	-	-	gi|170084087|ref|XP_001873267.1|/0/chromatin remodeling complex protein [Laccaria bicolor S238N-H82]
GME10952_g	2-4 fold	364	152	64.86	25.42	-1.35136	2.68516e-24	5.43571e-23	-	-	-	-	gi|302674391|ref|XP_003026880.1|/4.47712e-119/hypothetical protein SCHCODRAFT_113969 [Schizophyllum commune H4-8]
GME4095_g	2-4 fold	4584	1923	816.77	321.65	-1.34444	1.22709e-283	3.16452e-282	-	-	-	-	gi|393244468|gb|EJD51980.1|/1.24489e-55/hypothetical protein AURDEDRAFT_181547 [Auricularia delicata TFB-10046 SS5]
GME10317_g	2-4 fold	69	29	12.29	4.85	-1.34143	1.15547e-05	6.09235e-05	-	-	-	-	gi|392590024|gb|EIW79354.1|/8.14541e-13/hypothetical protein CONPUDRAFT_167111 [Coniophora puteana RWD-64-598 SS2]
GME4970_g	2-4 fold	178	75	31.72	12.54	-1.33886	1.76041e-12	1.90261e-11	-	-	-	-	gi|169845395|ref|XP_001829417.1|/5.94673e-51/hypothetical protein CC1G_00596 [Coprinopsis cinerea okayama7||130]
GME7768_g	2-4 fold	64	27	11.4	4.52	-1.33464	2.56426e-05	0.000126417	-	-	-	-	gi|170094726|ref|XP_001878584.1|/0/hypothetical protein LACBIDRAFT_293419 [Laccaria bicolor S238N-H82]
GME2241_g	2-4 fold	77	33	13.72	5.52	-1.31354	5.10334e-06	2.83826e-05	-	-	-	-	gi|389744760|gb|EIM85942.1|/2.15305e-101/hypothetical protein STEHIDRAFT_80065 [Stereum hirsutum FP-91666 SS1]
GME11565_g	2-4 fold	98	42	17.46	7.03	-1.31246	2.60408e-07	1.71282e-06	-	-	-	-	gi|170086099|ref|XP_001874273.1|/7.58353e-94/predicted protein [Laccaria bicolor S238N-H82]
GME6859_g	2-4 fold	389	169	69.31	28.27	-1.29379	2.7255e-24	5.50312e-23	-	-	-	-	gi|395326172|gb|EJF58584.1|/1.04175e-26/hypothetical protein DICSQDRAFT_162817 [Dichomitus squalens LYAD-421 SS1]
GME265_g	2-4 fold	262	114	46.68	19.07	-1.2915	8.03288e-17	1.49095e-15	ko05130//Pathogenic Escherichia coli infection;ko04745//Phototransduction - fly;ko05164//Influenza A;ko05412//Arrhythmogenic right ventricular cardiomyopathy (ARVC);ko04971//Gastric acid secretion;ko04810//Regulation of actin cytoskeleton;ko05414//Dilated cardiomyopathy;ko05416//Viral myocarditis;ko04670//Leukocyte transendothelial migration;ko05410//Hypertrophic cardiomyopathy (HCM);ko04510//Foc…	-	-	-	gi|392564954|gb|EIW58131.1|/0/actin binding protein [Trametes versicolor FP-101664 SS1]
GME5196_g	2-4 fold	186	81	33.14	13.55	-1.29028	2.3803e-12	2.51347e-11	-	-	-	-	gi|389750818|gb|EIM91891.1|/2.62442e-51/hypothetical protein STEHIDRAFT_164316 [Stereum hirsutum FP-91666 SS1]
GME6378_g	2-4 fold	55	24	9.8	4.01	-1.28918	0.000151798	0.000654608	-	-	-	-	gi|302675144|ref|XP_003027256.1|/2.52347e-07/hypothetical protein SCHCODRAFT_113593 [Schizophyllum commune H4-8]
GME1706_g	2-4 fold	396	174	70.56	29.1	-1.27783	3.01664e-24	6.07526e-23	ko00650//Butanoate metabolism;ko01100//Metabolic pathways;ko00360//Phenylalanine metabolism;ko00362//Benzoate degradation;ko01120//Microbial metabolism in diverse environments	-	GO:0051287//NAD binding;GO:0016616//oxidoreductase activity, acting on the CH-OH group of donors, NAD or NADP as acceptor	GO:0032787//monocarboxylic acid metabolic process	gi|170115134|ref|XP_001888762.1|/2.18625e-138/predicted protein [Laccaria bicolor S238N-H82]
GME3059_g	2-4 fold	411	181	73.23	30.28	-1.27407	5.18598e-25	1.06082e-23	ko01100//Metabolic pathways;ko04723//Retrograde endocannabinoid signaling;ko04726//Serotonergic synapse;ko04064//NF-kappa B signaling pathway;ko04370//VEGF signaling pathway;ko05200//Pathways in cancer;ko00590//Arachidonic acid metabolism;ko05222//Small cell lung cancer;ko05140//Leishmaniasis	-	-	-	gi|170116596|ref|XP_001889488.1|/0/predicted protein [Laccaria bicolor S238N-H82]
GME1057_g	2-4 fold	805	355	143.43	59.38	-1.2723	2.7065e-47	6.16577e-46	ko02010//ABC transporters;ko01100//Metabolic pathways;ko00710//Carbon fixation in photosynthetic organisms;ko00051//Fructose and mannose metabolism;ko00030//Pentose phosphate pathway;ko00010//Glycolysis / Gluconeogenesis;ko01120//Microbial metabolism in diverse environments;ko01110//Biosynthesis of secondary metabolites;ko00680//Methane metabolism	-	GO:0046914//transition metal ion binding;GO:0016832//aldehyde-lyase activity	GO:0006007//glucose catabolic process	gi|393242159|gb|EJD49678.1|/9.16371e-174/fructose-bisphosphate aldolase [Auricularia delicata TFB-10046 SS5]
GME7510_g	2-4 fold	171	76	30.47	12.71	-1.26143	4.09376e-11	3.78564e-10	ko01100//Metabolic pathways;ko00310//Lysine degradation;ko00380//Tryptophan metabolism;ko01120//Microbial metabolism in diverse environments;ko01110//Biosynthesis of secondary metabolites;ko00020//Citrate cycle (TCA cycle)	-	GO:0016624//oxidoreductase activity, acting on the aldehyde or oxo group of donors, disulfide as acceptor;GO:0019842//vitamin binding	GO:0006007//glucose catabolic process	gi|389748080|gb|EIM89258.1|/0/dehydrogenase E1 and transketolase domain-containing protein 1 [Stereum hirsutum FP-91666 SS1]
GME2918_g	2-4 fold	269	120	47.93	20.07	-1.25589	1.48946e-16	2.73207e-15	ko03013//RNA transport	-	-	-	gi|390597454|gb|EIN06854.1|/4.47925e-40/ubiquitin-like protein [Punctularia strigosozonata HHB-11173 SS5]
GME568_g	2-4 fold	587	262	104.59	43.82	-1.25508	3.08774e-34	6.75843e-33	-	-	GO:0022857//transmembrane transporter activity	GO:0006810//transport	gi|302686562|ref|XP_003032961.1|/2.87701e-155/hypothetical protein SCHCODRAFT_15564 [Schizophyllum commune H4-8]
GME6868_g	2-4 fold	284	128	50.6	21.41	-1.24085	4.235e-17	7.89792e-16	-	GO:0043231//intracellular membrane-bounded organelle	GO:0003676//nucleic acid binding	-	gi|169859526|ref|XP_001836401.1|/7.60995e-110/transcription factor iws1 [Coprinopsis cinerea okayama7||130]
GME8388_g	2-4 fold	62	28	11.05	4.68	-1.23947	9.48688e-05	0.000425793	-	-	GO:0004721//phosphoprotein phosphatase activity	GO:0006796//phosphate-containing compound metabolic process	gi|299748023|ref|XP_001837406.2|/7.82653e-116/hypothetical protein CC1G_01318 [Coprinopsis cinerea okayama7||130]
GME8522_g	2-4 fold	139	63	24.77	10.54	-1.23272	5.1177e-09	3.9633e-08	-	-	GO:0004672//protein kinase activity;GO:0032559	GO:0006464//cellular protein modification process	gi|317135021|gb|ADV03073.1|/0/ste7-like protein kinase [Volvariella volvacea]
GME1571_g	2-4 fold	77	35	13.72	5.85	-1.22977	1.49894e-05	7.69054e-05	ko03018//RNA degradation	-	-	-	gi|403411508|emb|CCL98208.1|/1.7945e-25/predicted protein [Fibroporia radiculosa]
GME3480_g	2-4 fold	217	99	38.66	16.56	-1.22314	3.78048e-13	4.60853e-12	-	-	-	-	-
GME11543_g	2-4 fold	83	38	14.79	6.36	-1.21752	7.97772e-06	4.33504e-05	-	-	-	-	gi|302697559|ref|XP_003038458.1|/3.99728e-06/hypothetical protein SCHCODRAFT_231220 [Schizophyllum commune H4-8]
GME6446_g	2-4 fold	100	46	17.82	7.69	-1.21244	1.04183e-06	6.38501e-06	-	-	-	-	gi|170096000|ref|XP_001879220.1|/4.32706e-83/predicted protein [Laccaria bicolor S238N-H82]
GME5392_g	2-4 fold	63	29	11.23	4.85	-1.2113	0.000110665	0.000488551	ko04141//Protein processing in endoplasmic reticulum	-	-	-	gi|169852776|ref|XP_001833070.1|/1.49831e-109/hypothetical protein CC1G_01132 [Coprinopsis cinerea okayama7||130]
GME6327_g	2-4 fold	401	185	71.45	30.94	-1.20746	1.40664e-22	2.80395e-21	-	-	-	-	gi|119483196|ref|XP_001261626.1|/2.78597e-10/phosphoglycerate mutase family protein, putative [Neosartorya fischeri NRRL 181]
GME6820_g	2-4 fold	78	36	13.9	6.02	-1.20725	1.74427e-05	8.85622e-05	-	-	-	-	gi|299749947|ref|XP_001836439.2|/3.6263e-70/hypothetical protein CC1G_07086 [Coprinopsis cinerea okayama7||130]
GME8300_g	2-4 fold	519	242	92.47	40.48	-1.19178	3.30608e-28	6.88899e-27	ko00230//Purine metabolism;ko01100//Metabolic pathways;ko00920//Sulfur metabolism;ko01120//Microbial metabolism in diverse environments	-	GO:0016671//oxidoreductase activity, acting on a sulfur group of donors, disulfide as acceptor	GO:0000097//sulfur amino acid biosynthetic process;GO:0000103//sulfate assimilation	gi|170090526|ref|XP_001876485.1|/2.01361e-110/predicted protein [Laccaria bicolor S238N-H82]
GME3342_g	2-4 fold	173	81	30.82	13.55	-1.18557	2.53526e-10	2.20853e-09	-	-	-	-	gi|336364167|gb|EGN92529.1|/4.02385e-25/hypothetical protein SERLA73DRAFT_190854 [Serpula lacrymans var. lacrymans S7.3]
GME11188_g	2-4 fold	100	47	17.82	7.86	-1.1809	1.71805e-06	1.01703e-05	-	-	-	-	gi|170105363|ref|XP_001883894.1|/3.34651e-50/predicted protein [Laccaria bicolor S238N-H82]
GME5668_g	2-4 fold	212	100	37.77	16.73	-1.1748	3.5616e-12	3.67155e-11	-	-	-	-	gi|170116966|ref|XP_001889672.1|/0/argonaute-like protein [Laccaria bicolor S238N-H82]
GME4280_g	2-4 fold	63	30	11.23	5.02	-1.1616	0.000183035	0.000778996	-	-	-	-	gi|299745042|ref|XP_001831431.2|/1.30145e-39/hypothetical protein CC1G_00978 [Coprinopsis cinerea okayama7||130]
GME1767_g	2-4 fold	445	212	79.29	35.46	-1.16095	1.78344e-23	3.58246e-22	ko01100//Metabolic pathways;ko00627//Aminobenzoate degradation;ko04111//Cell cycle - yeast;ko00740//Riboflavin metabolism;ko05152//Tuberculosis;ko00564//Glycerophospholipid metabolism;ko00562//Inositol phosphate metabolism;ko00565//Ether lipid metabolism;ko01120//Microbial metabolism in diverse environments	-	-	-	gi|336382556|gb|EGO23706.1|/3.4903e-109/hypothetical protein SERLADRAFT_469931 [Serpula lacrymans var. lacrymans S7.9]
GME10709_g	2-4 fold	151	72	26.9	12.04	-1.15977	6.53282e-09	5.01942e-08	-	-	-	-	gi|154301875|ref|XP_001551349.1|/0/hypothetical protein BC1G_10089 [Botryotinia fuckeliana B05.10]
GME11564_g	2-4 fold	640	306	114.03	51.18	-1.15576	7.9129e-33	1.70334e-31	ko04146//Peroxisome	-	-	-	gi|336366201|gb|EGN94549.1|/5.86681e-86/hypothetical protein SERLA73DRAFT_188508 [Serpula lacrymans var. lacrymans S7.3]
GME9150_g	2-4 fold	366	175	65.21	29.27	-1.15567	1.871e-19	3.57456e-18	-	-	-	-	gi|169861780|ref|XP_001837524.1|/2.92077e-115/PCI domain-containing protein [Coprinopsis cinerea okayama7||130]
GME10098_g	2-4 fold	304	146	54.17	24.42	-1.14943	2.76584e-16	5.03783e-15	-	-	-	-	gi|395333200|gb|EJF65578.1|/7.65132e-64/hypothetical protein DICSQDRAFT_124697 [Dichomitus squalens LYAD-421 SS1]
GME10120_g	2-4 fold	79	38	14.08	6.36	-1.14655	3.29542e-05	0.00016004	-	-	-	-	gi|170093201|ref|XP_001877822.1|/2.17456e-144/predicted protein [Laccaria bicolor S238N-H82]
GME2915_g	2-4 fold	93	45	16.57	7.53	-1.13785	7.4364e-06	4.05216e-05	-	-	-	-	-
GME8931_g	2-4 fold	303	147	53.99	24.59	-1.13462	6.16252e-16	1.11467e-14	ko03010//Ribosome	-	-	GO:0006810//transport	gi|392587582|gb|EIW76916.1|/5.56745e-156/amino acid transporter [Coniophora puteana RWD-64-598 SS2]
GME9056_g	2-4 fold	72	35	12.83	5.85	-1.13301	8.85592e-05	0.000398848	ko00750//Vitamin B6 metabolism;ko01100//Metabolic pathways;ko03430//Mismatch repair;ko04940//Type I diabetes mellitus;ko03030//DNA replication;ko05134//Legionellosis;ko05152//Tuberculosis;ko03410//Base excision repair;ko03420//Nucleotide excision repair;ko03018//RNA degradation	GO:0044424//intracellular part	GO:0005515//protein binding;GO:0032559	GO:0006457//protein folding;GO:0050896//response to stimulus	gi|170098056|ref|XP_001880247.1|/1.24032e-176/predicted protein [Laccaria bicolor S238N-H82]
GME9739_g	2-4 fold	113	55	20.13	9.2	-1.12964	8.98694e-07	5.58663e-06	ko04146//Peroxisome;ko01100//Metabolic pathways;ko00071//Fatty acid metabolism;ko03010//Ribosome;ko04920//Adipocytokine signaling pathway;ko03320//PPAR signaling pathway;ko01100//Metabolic pathways;ko00360//Phenylalanine metabolism;ko00940//Phenylpropanoid biosynthesis;ko01110//Biosynthesis of secondary metabolites;ko00130//Ubiquinone and other terpenoid-quinone biosynthesis	-	GO:0003824//catalytic activity	-	gi|299756102|ref|XP_001829094.2|/0/AMP dependent CoA ligase [Coprinopsis cinerea okayama7||130]
GME9155_g	2-4 fold	133	65	23.7	10.87	-1.12454	1.09906e-07	7.55329e-07	-	-	-	-	-
GME11001_g	2-4 fold	328	161	58.44	26.93	-1.11774	9.35586e-17	1.72829e-15	ko04130//SNARE interactions in vesicular transport	-	-	-	gi|392562044|gb|EIW55225.1|/1.41009e-84/Sec20-domain-containing protein [Trametes versicolor FP-101664 SS1]
GME4303_g	2-4 fold	67	33	11.94	5.52	-1.11306	0.000192176	0.000809087	-	-	-	-	gi|170105092|ref|XP_001883759.1|/1.35835e-172/predicted protein [Laccaria bicolor S238N-H82]
GME30_g	2-4 fold	69	34	12.29	5.69	-1.11098	0.00015487	0.000666752	-	-	-	-	-
GME8004_g	2-4 fold	1665	823	296.67	137.66	-1.10775	2.81712e-77	6.85762e-76	ko01100//Metabolic pathways;ko00564//Glycerophospholipid metabolism	-	-	-	gi|403412626|emb|CCL99326.1|/1.12176e-110/predicted protein [Fibroporia radiculosa]
GME10010_g	2-4 fold	191	95	34.03	15.89	-1.09869	4.07326e-10	3.51696e-09	-	-	-	-	gi|336372638|gb|EGO00977.1|/0/hypothetical protein SERLA73DRAFT_87350 [Serpula lacrymans var. lacrymans S7.3]
GME3714_g	2-4 fold	126	63	22.45	10.54	-1.09084	4.54824e-07	2.91311e-06	-	-	GO:0004673//protein histidine kinase activity;GO:0032559	GO:0006468//protein phosphorylation;GO:0007165//signal transduction	gi|336388383|gb|EGO29527.1|/0/hypothetical protein SERLADRAFT_457378 [Serpula lacrymans var. lacrymans S7.9]
GME7863_g	2-4 fold	267	134	47.57	22.41	-1.08591	2.41432e-13	3.12343e-12	-	-	GO:0005488//binding;GO:0004549//tRNA-specific ribonuclease activity	GO:0000394//RNA splicing, via endonucleolytic cleavage and ligation	gi|170094764|ref|XP_001878603.1|/1.62382e-83/predicted protein [Laccaria bicolor S238N-H82]
GME9460_g	2-4 fold	634	320	112.96	53.52	-1.07766	3.11888e-29	6.56898e-28	ko01100//Metabolic pathways;ko00280//Valine, leucine and isoleucine degradation	-	GO:0005488//binding;GO:0016874//ligase activity	GO:0008152//metabolic process	gi|299756496|ref|XP_002912209.1|/0/biotin/lipoyl attachment:Carbamoyl-phosphate synthase subunit L [Coprinopsis cinerea okayama7||130]
GME11866_g	2-4 fold	275	139	49	23.25	-1.07555	1.63727e-13	2.2445e-12	-	-	-	-	gi|389739486|gb|EIM80679.1|/1.89678e-59/Trm112p-domain-containing protein [Stereum hirsutum FP-91666 SS1]
GME11594_g	2-4 fold	79	40	14.08	6.69	-1.07357	8.34558e-05	0.000377824	-	GO:0043234//protein complex	-	GO:0006355//regulation of transcription, DNA-dependent	gi|170086081|ref|XP_001874264.1|/5.63243e-78/predicted protein [Laccaria bicolor S238N-H82]
GME865_g	2-4 fold	79	40	14.08	6.69	-1.07357	8.34558e-05	0.000377605	ko02040//Flagellar assembly;ko00970//Aminoacyl-tRNA biosynthesis	GO:0044424//intracellular part	GO:0004812//aminoacyl-tRNA ligase activity;GO:0046914//transition metal ion binding;GO:0032559	GO:0006418//tRNA aminoacylation for protein translation	gi|170092373|ref|XP_001877408.1|/0/predicted protein [Laccaria bicolor S238N-H82]
GME9504_g	2-4 fold	541	274	96.39	45.83	-1.07259	5.26116e-25	1.07339e-23	-	-	-	-	gi|336376924|gb|EGO05259.1|/3.5204e-25/hypothetical protein SERLA73DRAFT_174326 [Serpula lacrymans var. lacrymans S7.3]
GME10272_g	2-4 fold	437	222	77.86	37.13	-1.0683	2.24162e-20	4.33565e-19	-	-	-	-	gi|336370511|gb|EGN98851.1|/2.40266e-47/hypothetical protein SERLA73DRAFT_181540 [Serpula lacrymans var. lacrymans S7.3]
GME5234_g	2-4 fold	90	46	16.04	7.69	-1.06062	3.21112e-05	0.000156237	-	-	-	-	gi|170109623|ref|XP_001886018.1|/2.45413e-114/predicted protein [Laccaria bicolor S238N-H82]
GME219_g	2-4 fold	120	62	21.38	10.37	-1.04385	2.06002e-06	1.20667e-05	-	-	-	-	gi|392565207|gb|EIW58384.1|/4.25869e-133/hypothetical protein TRAVEDRAFT_29023 [Trametes versicolor FP-101664 SS1]
GME2435_g	2-4 fold	391	203	69.67	33.95	-1.03713	1.36769e-17	2.56903e-16	-	-	-	-	gi|170096222|ref|XP_001879331.1|/1.01054e-15/predicted protein [Laccaria bicolor S238N-H82]
GME1684_g	2-4 fold	758	396	135.06	66.24	-1.02783	3.57954e-32	7.66316e-31	ko02020//Two-component system;ko01100//Metabolic pathways;ko00591//Linoleic acid metabolism;ko00051//Fructose and mannose metabolism;ko00362//Benzoate degradation;ko00363//Bisphenol degradation;ko01110//Biosynthesis of secondary metabolites;ko00903//Limonene and pinene degradation;ko00650//Butanoate metabolism;ko00626//Naphthalene degradation;ko00625//Chloroalkane and chloroalkene degradation;ko0…	-	GO:0046872//metal ion binding;GO:0003824//catalytic activity	GO:0008152//metabolic process	gi|302682105|ref|XP_003030734.1|/1.95586e-135/hypothetical protein SCHCODRAFT_85627 [Schizophyllum commune H4-8]
GME9573_g	2-4 fold	239	125	42.58	20.91	-1.02598	3.70332e-11	3.44497e-10	-	GO:0016020//membrane	-	-	gi|384255141|gb|AFH75402.1|/6.82766e-83/bax inhibitor [Polyporus umbellatus]
>8 fold	Gene up-regulated (103) or down-regulated (37) more than 8 times from button stage to egg stage
4-8 fold	Gene up-regulated (191) or down-regulated (60) 4 to 8 times from button stage to egg stage
2-4 fold	Gene up-regulated (723) or down-regulated (138) 2 to 4 times from button stage to egg stage

## Sheet: Table S6B
Table S6B. Genes differentially expressed between egg stage and elongation stage; 2,166 genes in total
Gene	Fold change	RawIntensity-Egg_stage	RawIntensity-Elongation_stage	TPM-Egg_stage	TPM-Elongation_stage	log2 Ratio(Elongation_stage/Egg_stage)	P-Value	FDR	Pathway	GO Component	GO Function	GO Process	blast nr
GME11126_g	>8 fold	0	159	0.01	26.62	11.3783	0	0	-	-	-	-	-
GME8222_g	>8 fold	0	98	0.01	16.41	10.6804	0	0	-	-	-	-	gi|169859026|ref|XP_001836154.1|/1.37291e-79/hypothetical protein CC1G_10935 [Coprinopsis cinerea okayama7||130]
GME122_g	>8 fold	0	94	0.01	15.74	10.6202	0	0	-	-	-	-	gi|386649505|gb|AFJ15558.1|/1.24019e-79/putative aquaporin 4 [Laccaria bicolor]
GME4814_g	>8 fold	0	54	0.01	9.04	9.82018	0	0	ko04011//MAPK signaling pathway - yeast;ko04113//Meiosis - yeast	-	GO:0032561//guanyl ribonucleotide binding;GO:0060089	GO:0007166//cell surface receptor signaling pathway	gi|336372100|gb|EGO00440.1|/4.84083e-23/hypothetical protein SERLA73DRAFT_181041 [Serpula lacrymans var. lacrymans S7.3]
GME4890_g	>8 fold	0	41	0.01	6.86	9.42206	4.44978e-13	3.01991e-12	-	-	-	-	gi|170110680|ref|XP_001886545.1|/5.73369e-21/predicted protein [Laccaria bicolor S238N-H82]
GME10815_g	>8 fold	0	39	0.01	6.53	9.35094	1.78235e-12	1.13958e-11	ko05012//Parkinson's disease	-	-	-	gi|169862577|ref|XP_001837915.1|/3.57054e-64/hypothetical protein CC1G_10336 [Coprinopsis cinerea okayama7||130]
GME7677_g	>8 fold	0	29	0.01	4.86	8.92481	1.83468e-09	9.25118e-09	-	-	-	-	gi|393214500|gb|EJC99992.1|/6.34512e-39/SnodProt1 [Fomitiporia mediterranea MF3/22]
GME8794_g	>8 fold	0	29	0.01	4.86	8.92481	1.83468e-09	9.24515e-09	-	-	GO:0046914//transition metal ion binding;GO:0070011	GO:0019538//protein metabolic process	gi|392568608|gb|EIW61782.1|/3.88581e-105/Metalloprotease [Trametes versicolor FP-101664 SS1]
GME3988_g	>8 fold	0	29	0.01	4.86	8.92481	1.83468e-09	9.23913e-09	-	-	-	-	gi|392591842|gb|EIW81169.1|/3.59234e-114/hypothetical protein CONPUDRAFT_104388 [Coniophora puteana RWD-64-598 SS2]
GME2440_g	>8 fold	0	28	0.01	4.69	8.87344	3.6712e-09	1.80754e-08	-	-	-	-	gi|353238530|emb|CCA70473.1|/1.03336e-15/hypothetical protein PIIN_04411 [Piriformospora indica DSM 11827]
GME437_g	>8 fold	0	25	0.01	4.19	8.71081	2.94142e-08	1.33906e-07	-	-	-	-	-
GME2986_g	>8 fold	0	24	0.01	4.02	8.65105	5.8858e-08	2.59243e-07	-	-	-	-	-
GME2991_g	>8 fold	0	22	0.01	3.68	8.52356	2.3567e-07	9.81007e-07	-	-	-	-	-
GME2869_g	>8 fold	0	19	0.01	3.18	8.31288	1.88821e-06	7.19717e-06	-	-	-	-	gi|170117085|ref|XP_001889731.1|/2.07462e-85/predicted protein [Laccaria bicolor S238N-H82]
GME7133_g	>8 fold	0	19	0.01	3.18	8.31288	1.88821e-06	7.19362e-06	-	-	GO:0003774//motor activity;GO:0000166//nucleotide binding	-	gi|170100252|ref|XP_001881344.1|/0/kinesin-like protein [Laccaria bicolor S238N-H82]
GME7565_g	>8 fold	0	17	0.01	2.85	8.15482	7.56046e-06	2.70441e-05	-	-	-	-	gi|170087340|ref|XP_001874893.1|/9.45206e-07/predicted protein [Laccaria bicolor S238N-H82]
GME11105_g	>8 fold	0	17	0.01	2.85	8.15482	7.56046e-06	2.70316e-05	-	-	-	-	gi|238582519|ref|XP_002389957.1|/4.70872e-46/hypothetical protein MPER_10847 [Moniliophthora perniciosa FA553]
GME9039_g	>8 fold	0	17	0.01	2.85	8.15482	7.56046e-06	2.70191e-05	ko02020//Two-component system;ko01100//Metabolic pathways;ko00061//Fatty acid biosynthesis;ko01110//Biosynthesis of secondary metabolites;ko00640//Propanoate metabolism;ko00620//Pyruvate metabolism;ko00190//Oxidative phosphorylation;ko00564//Glycerophospholipid metabolism;ko00260//Glycine, serine and threonine metabolism;ko01120//Microbial metabolism in diverse environments	-	GO:0050662//coenzyme binding;GO:0003824//catalytic activity	GO:0008152//metabolic process	gi|170091510|ref|XP_001876977.1|/0/predicted protein [Laccaria bicolor S238N-H82]
GME9612_g	>8 fold	0	16	0.01	2.68	8.06609	1.51285e-05	5.22536e-05	-	-	-	-	gi|389751242|gb|EIM92315.1|/1.87304e-54/hypothetical protein STEHIDRAFT_47967 [Stereum hirsutum FP-91666 SS1]
GME9279_g	>8 fold	0	15	0.01	2.51	7.97154	3.02724e-05	0.000100865	-	-	-	-	-
GME5823_g	>8 fold	0	15	0.01	2.51	7.97154	3.02724e-05	0.000100821	-	-	-	-	gi|170106161|ref|XP_001884292.1|/6.72362e-06/predicted protein [Laccaria bicolor S238N-H82]
GME4817_g	>8 fold	0	15	0.01	2.51	7.97154	3.02724e-05	0.000100778	-	-	-	-	gi|390601851|gb|EIN11244.1|/4.60125e-45/DUF803-domain-containing protein [Punctularia strigosozonata HHB-11173 SS5]
GME8077_g	>8 fold	0	14	0.01	2.34	7.87036	6.05752e-05	0.000194535	-	-	-	-	gi|299749483|ref|XP_001836140.2|/2.53052e-135/hypothetical protein CC1G_10921 [Coprinopsis cinerea okayama7||130]
GME2648_g	>8 fold	0	13	0.01	2.18	7.76818	0.000121212	0.000372847	-	-	-	-	gi|170111194|ref|XP_001886801.1|/3.35395e-78/predicted protein [Laccaria bicolor S238N-H82]
GME313_g	>8 fold	0	13	0.01	2.18	7.76818	0.000121212	0.000372699	ko00930//Caprolactam degradation;ko01120//Microbial metabolism in diverse environments	-	GO:0050662//coenzyme binding	-	gi|169613494|ref|XP_001800164.1|/0/hypothetical protein SNOG_09878 [Phaeosphaeria nodorum SN15]
GME9227_g	>8 fold	0	13	0.01	2.18	7.76818	0.000121212	0.000372551	-	-	-	-	gi|390601448|gb|EIN10842.1|/9.44141e-07/hypothetical protein PUNSTDRAFT_51432 [Punctularia strigosozonata HHB-11173 SS5]
GME6889_g	>8 fold	0	12	0.01	2.01	7.65105	0.000242546	0.000707502	-	-	-	-	gi|170099263|ref|XP_001880850.1|/1.08305e-114/predicted protein [Laccaria bicolor S238N-H82]
GME7391_g	>8 fold	7	833	1.17	139.47	6.8973	9.30946e-06	3.28294e-05	-	-	-	-	-
GME7589_g	>8 fold	30	3004	5.02	502.97	6.64664	5.6588e-12	3.44701e-11	-	-	-	-	-
GME2797_g	>8 fold	2	185	0.33	30.98	6.55273	0.000115517	0.000356467	-	-	-	-	gi|238581582|ref|XP_002389657.1|/1.01603e-21/hypothetical protein MPER_11184 [Moniliophthora perniciosa FA553]
GME7390_g	>8 fold	2	92	0.33	15.4	5.54432	0.000115517	0.000356609	-	-	-	-	gi|170090302|ref|XP_001876373.1|/5.2878e-47/predicted protein [Laccaria bicolor S238N-H82]
GME1321_g	>8 fold	3	134	0.5	22.44	5.488	7.3663e-05	0.000232319	-	-	GO:0043167//ion binding	GO:0044238//primary metabolic process	gi|299750104|ref|XP_001836544.2|/4.93638e-115/B-(1-6) glucan synthase [Coprinopsis cinerea okayama7||130]
GME3768_g	>8 fold	3	129	0.5	21.6	5.43296	7.3663e-05	0.000232509	-	-	-	-	gi|37529673|gb|AAQ92757.1|/2.89337e-38/volvatoxin A2 precursor [Volvariella volvacea]
GME10266_g	>8 fold	3	112	0.5	18.75	5.22882	7.3663e-05	0.000232035	-	-	-	-	gi|170096406|ref|XP_001879423.1|/1.21702e-104/hypothetical protein LACBIDRAFT_317947 [Laccaria bicolor S238N-H82]
GME1920_g	>8 fold	14	502	2.34	84.05	5.16667	1.41143e-07	5.97829e-07	-	-	-	-	gi|170089107|ref|XP_001875776.1|/1.7365e-21/predicted protein [Laccaria bicolor S238N-H82]
GME11059_g	>8 fold	5	148	0.84	24.78	4.88264	2.76998e-05	9.28532e-05	ko01100//Metabolic pathways;ko00071//Fatty acid metabolism;ko01110//Biosynthesis of secondary metabolites;ko00626//Naphthalene degradation;ko00010//Glycolysis / Gluconeogenesis;ko00625//Chloroalkane and chloroalkene degradation;ko00980//Metabolism of xenobiotics by cytochrome P450;ko00830//Retinol metabolism;ko00982//Drug metabolism - cytochrome P450;ko00350//Tyrosine metabolism;ko01120//Microbia…	-	GO:0016616//oxidoreductase activity, acting on the CH-OH group of donors, NAD or NADP as acceptor;GO:0046914//transition metal ion binding	GO:0008152//metabolic process	gi|170099612|ref|XP_001881024.1|/2.12308e-138/mannitol-1-phosphate dehydrogenase MPDH1 [Laccaria bicolor S238N-H82]
GME1260_g	>8 fold	3	86	0.5	14.4	4.848	7.3663e-05	0.000232225	-	-	-	-	-
GME2167_g	>8 fold	249	6860	41.65	1148.6	4.78542	0	0	-	-	-	-	gi|336370196|gb|EGN98537.1|/1.11018e-106/hypothetical protein SERLA73DRAFT_91948 [Serpula lacrymans var. lacrymans S7.3]
GME4000_g	>8 fold	34	932	5.69	156.05	4.77744	5.7665e-13	3.84931e-12	-	-	-	-	gi|242788639|ref|XP_002481261.1|/6.7979e-48/hypothetical protein TSTA_040210 [Talaromyces stipitatus ATCC 10500]
GME7590_g	>8 fold	2	54	0.33	9.04	4.77578	0.000115517	0.000356752	-	-	-	-	gi|242788639|ref|XP_002481261.1|/5.71024e-61/hypothetical protein TSTA_040210 [Talaromyces stipitatus ATCC 10500]
GME3226_g	>8 fold	211	5291	35.29	885.89	4.6498	1.81188e-13	1.28849e-12	ko01110//Biosynthesis of secondary metabolites;ko00640//Propanoate metabolism;ko00330//Arginine and proline metabolism;ko00010//Glycolysis / Gluconeogenesis;ko00410//beta-Alanine metabolism;ko00380//Tryptophan metabolism;ko01120//Microbial metabolism in diverse environments;ko02020//Two-component system;ko00071//Fatty acid metabolism;ko00340//Histidine metabolism;ko01100//Metabolic pathways;ko005…	-	GO:0004030//aldehyde dehydrogenase [NAD(P)+] activity	GO:0008152//metabolic process	gi|170117563|ref|XP_001889968.1|/0/aldehyde dehydrogenase [Laccaria bicolor S238N-H82]
GME4602_g	>8 fold	10	237	1.67	39.68	4.57049	1.62213e-06	6.23212e-06	-	-	-	-	gi|170097023|ref|XP_001879731.1|/1.43675e-112/predicted protein [Laccaria bicolor S238N-H82]
GME1030_g	>8 fold	13	300	2.17	50.23	4.53278	2.62022e-07	1.0837e-06	-	-	-	-	gi|170092273|ref|XP_001877358.1|/4.33734e-90/predicted protein [Laccaria bicolor S238N-H82]
GME2973_g	>8 fold	21	461	3.51	77.19	4.45887	1.69896e-09	8.60051e-09	-	-	-	-	gi|336369078|gb|EGN97420.1|/6.33442e-124/hypothetical protein SERLA73DRAFT_57794 [Serpula lacrymans var. lacrymans S7.3]
GME11431_g	>8 fold	3	64	0.5	10.72	4.42223	7.3663e-05	0.00023213	-	-	-	-	gi|170097205|ref|XP_001879822.1|/0/predicted protein [Laccaria bicolor S238N-H82]
GME4837_g	>8 fold	151	2993	25.26	501.13	4.31026	0	0	ko01100//Metabolic pathways;ko00520//Amino sugar and nucleotide sugar metabolism;ko00500//Starch and sucrose metabolism;ko01110//Biosynthesis of secondary metabolites	-	GO:0016798//hydrolase activity, acting on glycosyl bonds	GO:0008152//metabolic process	gi|336384802|gb|EGO25950.1|/2.39915e-113/glycoside hydrolase family 18 protein [Serpula lacrymans var. lacrymans S7.9]
GME7455_g	>8 fold	17	336	2.84	56.26	4.30815	2.15616e-08	9.95646e-08	-	-	GO:0003824//catalytic activity	-	gi|71057510|emb|CAJ18334.1|/6.5406e-128/arabinosidase [Armillaria tabescens]
GME2435_g	>8 fold	203	3921	33.95	656.51	4.27333	1.23901e-13	8.98455e-13	-	-	-	-	gi|170096222|ref|XP_001879331.1|/1.01054e-15/predicted protein [Laccaria bicolor S238N-H82]
GME3042_g	>8 fold	4	77	0.67	12.89	4.26595	4.60164e-05	0.000149268	ko00340//Histidine metabolism;ko01100//Metabolic pathways;ko00630//Glyoxylate and dicarboxylate metabolism;ko05014//Amyotrophic lateral sclerosis (ALS);ko01110//Biosynthesis of secondary metabolites;ko04146//Peroxisome;ko04011//MAPK signaling pathway - yeast;ko00380//Tryptophan metabolism;ko00680//Methane metabolism;ko01120//Microbial metabolism in diverse environments	-	GO:0005506//iron ion binding;GO:0004601//peroxidase activity	GO:0042743//hydrogen peroxide metabolic process;GO:0006950//response to stress	gi|170116610|ref|XP_001889495.1|/0/catalase [Laccaria bicolor S238N-H82]
GME11837_g	>8 fold	10	188	1.67	31.48	4.23652	1.62213e-06	6.23833e-06	-	-	GO:0016787//hydrolase activity	GO:0005975//carbohydrate metabolic process	gi|169866037|ref|XP_001839612.1|/5.85481e-117/cellobiohydrolase [Coprinopsis cinerea okayama7||130]
GME4749_g	>8 fold	50	921	8.36	154.21	4.20525	1.15463e-14	9.02458e-14	ko04111//Cell cycle - yeast	-	-	-	gi|169855992|ref|XP_001834658.1|/2.13074e-22/hypothetical protein CC1G_05795 [Coprinopsis cinerea okayama7||130]
GME2309_g	>8 fold	13	227	2.17	38.01	4.13061	2.62022e-07	1.08312e-06	ko01100//Metabolic pathways;ko04916//Melanogenesis;ko00740//Riboflavin metabolism;ko01110//Biosynthesis of secondary metabolites;ko00350//Tyrosine metabolism	-	-	-	gi|393246867|gb|EJD54375.1|/4.75986e-112/Di-copper centre-containing protein [Auricularia delicata TFB-10046 SS5]
GME5406_g	>8 fold	4	63	0.67	10.55	3.97694	4.60164e-05	0.000149394	ko01100//Metabolic pathways;ko05323//Rheumatoid arthritis;ko04966//Collecting duct acid secretion;ko04145//Phagosome;ko00190//Oxidative phosphorylation;ko04721//Synaptic vesicle cycle;ko05110//Vibrio cholerae infection;ko05120//Epithelial cell signaling in Helicobacter pylori infection	GO:0016469//proton-transporting two-sector ATPase complex	GO:0019829//cation-transporting ATPase activity	GO:0015988//energy coupled proton transport, against electrochemical gradient	gi|403415385|emb|CCM02085.1|/8.03631e-106/predicted protein [Fibroporia radiculosa]
GME8045_g	>8 fold	2	30	0.33	5.02	3.92715	0.000115646	0.000356723	ko01100//Metabolic pathways;ko00630//Glyoxylate and dicarboxylate metabolism;ko00380//Tryptophan metabolism	-	-	-	gi|170087182|ref|XP_001874814.1|/1.18563e-68/predicted protein [Laccaria bicolor S238N-H82]
GME9252_g	>8 fold	2	30	0.33	5.02	3.92715	0.000115646	0.00035658	-	-	-	-	-
GME2485_g	>8 fold	4	60	0.67	10.05	3.90689	4.60164e-05	0.000149331	-	-	-	-	gi|170106373|ref|XP_001884398.1|/7.49483e-06/predicted protein [Laccaria bicolor S238N-H82]
GME6241_g	>8 fold	3	44	0.5	7.37	3.88166	7.3663e-05	0.000232414	-	-	-	-	gi|299746107|ref|XP_002911004.1|/4.9992e-64/hypothetical protein CC1G_15545 [Coprinopsis cinerea okayama7||130]
GME7539_g	>8 fold	2	29	0.33	4.86	3.88042	0.00011576	0.000356789	ko01100//Metabolic pathways;ko00500//Starch and sucrose metabolism	-	GO:0003824//catalytic activity	-	gi|302687152|ref|XP_003033256.1|/2.36484e-140/glycoside hydrolase family 5 protein [Schizophyllum commune H4-8]
GME2120_g	>8 fold	25	364	4.18	60.95	3.86605	1.31667e-10	7.18774e-10	-	GO:0031967;GO:0031224//intrinsic to membrane	GO:0043169//cation binding;GO:0003824//catalytic activity	GO:0032501//multicellular organismal process;GO:0006091//generation of precursor metabolites and energy	gi|170090173|ref|XP_001876309.1|/5.34767e-138/predicted protein [Laccaria bicolor S238N-H82]
GME5125_g	>8 fold	128	1849	21.41	309.59	3.854	0	0	ko01100//Metabolic pathways;ko00071//Fatty acid metabolism;ko01110//Biosynthesis of secondary metabolites;ko00626//Naphthalene degradation;ko00010//Glycolysis / Gluconeogenesis;ko00625//Chloroalkane and chloroalkene degradation;ko00350//Tyrosine metabolism;ko01120//Microbial metabolism in diverse environments;ko01100//Metabolic pathways;ko03018//RNA degradation;ko00640//Propanoate metabolism	-	-	-	gi|403413786|emb|CCM00486.1|/6.55444e-73/predicted protein [Fibroporia radiculosa]
GME10647_g	>8 fold	617	8724	103.2	1460.7	3.82315	6.38822e-13	4.24235e-12	ko00624//Polycyclic aromatic hydrocarbon degradation;ko01100//Metabolic pathways;ko00627//Aminobenzoate degradation;ko00363//Bisphenol degradation;ko01110//Biosynthesis of secondary metabolites;ko00903//Limonene and pinene degradation;ko00945//Stilbenoid, diarylheptanoid and gingerol biosynthesis;ko01120//Microbial metabolism in diverse environments;ko01100//Metabolic pathways;ko00627//Aminobenzo…	-	-	-	gi|170092237|ref|XP_001877340.1|/0/predicted protein [Laccaria bicolor S238N-H82]
GME1957_g	>8 fold	53	741	8.87	124.07	3.80608	1.88738e-14	1.45313e-13	ko01100//Metabolic pathways;ko00400//Phenylalanine, tyrosine and tryptophan biosynthesis;ko01110//Biosynthesis of secondary metabolites	-	GO:0016866//intramolecular transferase activity	GO:0008652//cellular amino acid biosynthetic process;GO:0043648//dicarboxylic acid metabolic process	gi|336369875|gb|EGN98216.1|/2.11869e-130/hypothetical protein SERLA73DRAFT_91475 [Serpula lacrymans var. lacrymans S7.3]
GME282_g	>8 fold	91	1257	15.22	210.46	3.78951	0	0	-	-	-	-	gi|242206884|ref|XP_002469297.1|/5.57488e-43/predicted protein [Postia placenta Mad-698-R]
GME8299_g	>8 fold	5	69	0.84	11.55	3.78136	2.76998e-05	9.28129e-05	-	-	-	-	gi|170090640|ref|XP_001876542.1|/3.13548e-52/predicted protein [Laccaria bicolor S238N-H82]
GME456_g	>8 fold	3	41	0.5	6.86	3.77821	7.36638e-05	0.000231943	-	-	-	-	-
GME5789_g	>8 fold	2	27	0.33	4.52	3.77578	0.000116374	0.000358538	-	-	-	-	gi|299752216|ref|XP_001830778.2|/2.9665e-72/hypothetical protein CC1G_03315 [Coprinopsis cinerea okayama7||130]
GME4549_g	>8 fold	61	829	10.2	138.8	3.76637	0	0	-	-	-	-	gi|169855211|ref|XP_001834274.1|/7.56145e-49/hypothetical protein CC1G_12353 [Coprinopsis cinerea okayama7||130]
GME7131_g	>8 fold	7	95	1.17	15.91	3.76535	9.30946e-06	3.28744e-05	ko04260//Cardiac muscle contraction;ko05416//Viral myocarditis;ko05410//Hypertrophic cardiomyopathy (HCM);ko04270//Vascular smooth muscle contraction;ko04530//Tight junction;ko05132//Salmonella infection;ko04810//Regulation of actin cytoskeleton;ko05414//Dilated cardiomyopathy	-	-	-	gi|336375331|gb|EGO03667.1|/2.31632e-67/hypothetical protein SERLA73DRAFT_69517 [Serpula lacrymans var. lacrymans S7.3]
GME6067_g	>8 fold	28	380	4.68	63.62	3.7649	1.95723e-11	1.14098e-10	-	-	-	-	gi|170111188|ref|XP_001886798.1|/1.59153e-08/predicted protein [Laccaria bicolor S238N-H82]
GME4406_g	>8 fold	604	8183	101.03	1370.11	3.76144	4.51194e-13	3.05673e-12	-	-	-	-	gi|170114193|ref|XP_001888294.1|/8.37624e-122/predicted protein [Laccaria bicolor S238N-H82]
GME7220_g	>8 fold	3	40	0.5	6.7	3.74416	7.36646e-05	0.000231852	-	-	-	-	gi|393219927|gb|EJD05413.1|/9.10983e-12/hypothetical protein FOMMEDRAFT_17724 [Fomitiporia mediterranea MF3/22]
GME4705_g	>8 fold	2	26	0.33	4.35	3.72048	0.000117121	0.000360696	-	-	-	-	-
GME6455_g	>8 fold	5	65	0.84	10.88	3.69515	2.76998e-05	9.27727e-05	-	-	-	-	gi|390601929|gb|EIN11322.1|/4.10142e-111/hypothetical protein PUNSTDRAFT_50377 [Punctularia strigosozonata HHB-11173 SS5]
GME10458_g	>8 fold	9	115	1.51	19.25	3.67224	2.93544e-06	1.09565e-05	-	-	-	-	gi|37529673|gb|AAQ92757.1|/1.29878e-38/volvatoxin A2 precursor [Volvariella volvacea]
GME3782_g	>8 fold	2	25	0.33	4.19	3.66641	0.000118513	0.000364692	ko00624//Polycyclic aromatic hydrocarbon degradation;ko01100//Metabolic pathways;ko00627//Aminobenzoate degradation;ko00363//Bisphenol degradation;ko01110//Biosynthesis of secondary metabolites;ko00903//Limonene and pinene degradation;ko00945//Stilbenoid, diarylheptanoid and gingerol biosynthesis;ko01120//Microbial metabolism in diverse environments	-	GO:0016491//oxidoreductase activity;GO:0005506//iron ion binding	-	gi|336373278|gb|EGO01616.1|/7.14735e-168/hypothetical protein SERLA73DRAFT_166166 [Serpula lacrymans var. lacrymans S7.3]
GME11757_g	>8 fold	146	1812	24.42	303.39	3.63504	0	0	ko00514//Other types of O-glycan biosynthesis	-	-	-	gi|238573778|ref|XP_002387428.1|/2.52737e-19/hypothetical protein MPER_13843 [Moniliophthora perniciosa FA553]
GME6592_g	>8 fold	6	74	1	12.39	3.6311	1.62226e-05	5.56101e-05	ko01100//Metabolic pathways;ko00520//Amino sugar and nucleotide sugar metabolism;ko00500//Starch and sucrose metabolism;ko01110//Biosynthesis of secondary metabolites	-	-	-	gi|169856056|ref|XP_001834690.1|/2.21588e-72/endoglucanase-4 [Coprinopsis cinerea okayama7||130]
GME6271_g	>8 fold	3	36	0.5	6.03	3.59216	7.3682e-05	0.000231812	ko00100//Steroid biosynthesis;ko01100//Metabolic pathways;ko01110//Biosynthesis of secondary metabolites;ko01100//Metabolic pathways;ko00624//Polycyclic aromatic hydrocarbon degradation;ko00340//Histidine metabolism;ko00540//Lipopolysaccharide biosynthesis;ko01120//Microbial metabolism in diverse environments;ko00350//Tyrosine metabolism;ko00900//Terpenoid backbone biosynthesis	-	-	-	gi|395325903|gb|EJF58319.1|/9.24641e-30/ICMT-domain-containing protein [Dichomitus squalens LYAD-421 SS1]
GME9615_g	>8 fold	26	311	4.35	52.07	3.58137	6.95898e-11	3.90369e-10	-	-	-	-	gi|170084385|ref|XP_001873416.1|/0/predicted protein [Laccaria bicolor S238N-H82]
GME3595_g	>8 fold	5	59	0.84	9.88	3.55605	2.76998e-05	9.26924e-05	ko00100//Steroid biosynthesis;ko01100//Metabolic pathways;ko01110//Biosynthesis of secondary metabolites	-	GO:0016741	GO:0006730//one-carbon metabolic process;GO:0008202//steroid metabolic process	gi|170100076|ref|XP_001881256.1|/8.4814e-169/sterol 24-C-methyltransferase [Laccaria bicolor S238N-H82]
GME5280_g	>8 fold	22	251	3.68	42.03	3.51364	8.96828e-10	4.64021e-09	-	-	-	-	gi|336377027|gb|EGO05362.1|/4.51992e-17/hypothetical protein SERLA73DRAFT_82989 [Serpula lacrymans var. lacrymans S7.3]
GME6969_g	>8 fold	6	67	1	11.22	3.488	1.62226e-05	5.55854e-05	-	-	-	-	gi|37529673|gb|AAQ92757.1|/1.09948e-37/volvatoxin A2 precursor [Volvariella volvacea]
GME9917_g	>8 fold	5	56	0.84	9.38	3.48113	2.76998e-05	9.27325e-05	-	-	-	-	gi|336371385|gb|EGN99724.1|/8.99861e-25/hypothetical protein SERLA73DRAFT_179880 [Serpula lacrymans var. lacrymans S7.3]
GME7768_g	>8 fold	27	289	4.52	48.39	3.42031	3.68392e-11	2.09388e-10	-	-	-	-	gi|170094726|ref|XP_001878584.1|/0/hypothetical protein LACBIDRAFT_293419 [Laccaria bicolor S238N-H82]
GME7480_g	>8 fold	10	105	1.67	17.58	3.39602	1.62213e-06	6.22903e-06	-	-	-	-	gi|169845559|ref|XP_001829499.1|/3.83194e-32/hypothetical protein CC1G_00678 [Coprinopsis cinerea okayama7||130]
GME2730_g	>8 fold	289	2957	48.34	495.1	3.35643	0	0	ko00650//Butanoate metabolism;ko01100//Metabolic pathways;ko00250//Alanine, aspartate and glutamate metabolism;ko04727//GABAergic synapse;ko04940//Type I diabetes mellitus;ko00410//beta-Alanine metabolism;ko01110//Biosynthesis of secondary metabolites;ko00430//Taurine and hypotaurine metabolism	-	-	-	gi|302692880|ref|XP_003036119.1|/1.08383e-174/hypothetical protein SCHCODRAFT_51697 [Schizophyllum commune H4-8]
GME12058_g	>8 fold	2	20	0.33	3.35	3.34362	0.000180923	0.00054123	-	-	-	-	gi|389743654|gb|EIM84838.1|/1.42057e-20/NAD-P-binding protein [Stereum hirsutum FP-91666 SS1]
GME1795_g	>8 fold	2	20	0.33	3.35	3.34362	0.000180923	0.00054102	-	-	-	-	gi|317030818|ref|XP_001392300.2|/7.84116e-06/hypothetical protein ANI_1_1710074 [Aspergillus niger CBS 513.88]
GME6498_g	>8 fold	173	1751	28.94	293.18	3.34065	2.87992e-13	1.99657e-12	-	-	-	-	-
GME10023_g	>8 fold	67	665	11.21	111.34	3.31211	0	0	-	-	-	-	gi|302686074|ref|XP_003032717.1|/9.52864e-34/hypothetical protein SCHCODRAFT_108023 [Schizophyllum commune H4-8]
GME10550_g	>8 fold	9	89	1.51	14.9	3.30269	2.93544e-06	1.09618e-05	-	-	-	-	gi|299749861|ref|XP_001836386.2|/2.50703e-56/hypothetical protein CC1G_12567 [Coprinopsis cinerea okayama7||130]
GME10835_g	>8 fold	2	19	0.33	3.18	3.26849	0.000235528	0.000687809	-	-	-	-	gi|403419660|emb|CCM06360.1|/2.91967e-86/predicted protein [Fibroporia radiculosa]
GME2242_g	>8 fold	7	67	1.17	11.22	3.26149	9.30946e-06	3.28444e-05	ko01100//Metabolic pathways;ko00500//Starch and sucrose metabolism	-	-	-	gi|170091496|ref|XP_001876970.1|/1.1479e-152/glycoside hydrolase family 5 protein [Laccaria bicolor S238N-H82]
GME6749_g	>8 fold	19	182	3.18	30.47	3.26029	6.0752e-09	2.92594e-08	-	-	-	-	gi|170087794|ref|XP_001875120.1|/6.002e-19/predicted protein [Laccaria bicolor S238N-H82]
GME9386_g	>8 fold	124	1182	20.74	197.91	3.25436	8.28226e-14	6.12064e-13	ko00450//Selenocompound metabolism;ko00240//Pyrimidine metabolism	-	GO:0015036//disulfide oxidoreductase activity	GO:0018904;GO:0019725//cellular homeostasis	gi|169845581|ref|XP_001829510.1|/4.14755e-38/thioredoxin [Coprinopsis cinerea okayama7||130]
GME1531_g	>8 fold	3	28	0.5	4.69	3.22959	7.61854e-05	0.000239396	-	-	-	-	gi|299738900|ref|XP_001834878.2|/5.46122e-15/hypothetical protein CC1G_09805 [Coprinopsis cinerea okayama7||130]
GME9282_g	>8 fold	5	46	0.84	7.7	3.1964	2.77012e-05	9.2657e-05	-	-	-	-	-
GME9376_g	>8 fold	2	18	0.33	3.01	3.18923	0.000334858	0.000952337	ko01100//Metabolic pathways;ko00500//Starch and sucrose metabolism;ko00040//Pentose and glucuronate interconversions	-	GO:0004553//hydrolase activity, hydrolyzing O-glycosyl compounds	GO:0045229//external encapsulating structure organization;GO:0044238//primary metabolic process	gi|393218712|gb|EJD04200.1|/1.97428e-86/pectin lyase-like protein [Fomitiporia mediterranea MF3/22]
GME4082_g	>8 fold	2	18	0.33	3.01	3.18923	0.000334858	0.000951987	-	-	-	-	gi|170094298|ref|XP_001878370.1|/1.51887e-20/predicted protein [Laccaria bicolor S238N-H82]
GME2969_g	>8 fold	10	89	1.67	14.9	3.15739	1.62213e-06	6.23522e-06	-	-	-	-	-
GME5650_g	>8 fold	4	35	0.67	5.86	3.12867	4.6199e-05	0.000149798	-	-	-	-	gi|403412202|emb|CCL98902.1|/4.48762e-73/predicted protein [Fibroporia radiculosa]
GME6607_g	>8 fold	50	436	8.36	73	3.12632	1.15463e-14	9.01546e-14	-	-	-	-	gi|170113364|ref|XP_001887882.1|/1.88479e-18/predicted protein [Laccaria bicolor S238N-H82]
GME11392_g	>8 fold	7	60	1.17	10.05	3.10262	9.30946e-06	3.28594e-05	-	-	-	-	gi|169844115|ref|XP_001828779.1|/7.05792e-42/hypothetical protein CC1G_06765 [Coprinopsis cinerea okayama7||130]
GME5392_g	>8 fold	29	248	4.85	41.52	3.09775	1.04998e-11	6.25297e-11	ko04141//Protein processing in endoplasmic reticulum	-	-	-	gi|169852776|ref|XP_001833070.1|/1.49831e-109/hypothetical protein CC1G_01132 [Coprinopsis cinerea okayama7||130]
GME3941_g	>8 fold	4	34	0.67	5.69	3.0862	4.63464e-05	0.00015015	ko00071//Fatty acid metabolism;ko00627//Aminobenzoate degradation;ko00380//Tryptophan metabolism;ko01120//Microbial metabolism in diverse environments	-	GO:0046872//metal ion binding	-	gi|169855683|ref|XP_001834508.1|/3.33226e-174/cytochrome P450 monooxygenase pc-1 [Coprinopsis cinerea okayama7||130]
GME5951_g	>8 fold	637	5321	106.55	890.92	3.06377	0	0	-	-	-	-	gi|336373948|gb|EGO02286.1|/5.73051e-59/hypothetical protein SERLA73DRAFT_104682 [Serpula lacrymans var. lacrymans S7.3]
GME1868_g	>8 fold	160	1312	26.76	219.67	3.03719	9.992e-15	7.88144e-14	-	-	-	-	gi|170089043|ref|XP_001875744.1|/2.66116e-86/predicted protein [Laccaria bicolor S238N-H82]
GME3790_g	4-8 fold	60	476	10.04	79.7	2.98882	0	0	-	-	-	-	gi|367048783|ref|XP_003654771.1|/1.43422e-14/hypothetical protein THITE_2117974 [Thielavia terrestris NRRL 8126]
GME3_g	4-8 fold	176	1371	29.44	229.55	2.96296	0	0	-	-	-	-	gi|336365874|gb|EGN94223.1|/0/hypothetical protein SERLA73DRAFT_115180 [Serpula lacrymans var. lacrymans S7.3]
GME5391_g	4-8 fold	5208	40329	871.12	6752.45	2.95447	3.47792e-11	1.9797e-10	-	-	-	GO:0050896//response to stimulus	gi|169852774|ref|XP_001833069.1|/6.78042e-28/hypothetical protein CC1G_01131 [Coprinopsis cinerea okayama7||130]
GME7266_g	4-8 fold	38	290	6.36	48.56	2.93267	1.27898e-13	9.26568e-13	-	-	-	-	gi|336375008|gb|EGO03344.1|/1.10138e-40/hypothetical protein SERLA73DRAFT_158039 [Serpula lacrymans var. lacrymans S7.3]
GME1173_g	4-8 fold	5	38	0.84	6.36	2.92057	2.7838e-05	9.3034e-05	-	-	-	-	-
GME10993_g	4-8 fold	6	45	1	7.53	2.91265	1.62327e-05	5.55954e-05	-	-	-	-	gi|392562105|gb|EIW55286.1|/5.30859e-24/hypothetical protein TRAVEDRAFT_130420 [Trametes versicolor FP-101664 SS1]
GME4751_g	4-8 fold	4	30	0.67	5.02	2.90545	4.94344e-05	0.00016002	-	-	-	-	gi|170115566|ref|XP_001888977.1|/1.12969e-68/predicted protein [Laccaria bicolor S238N-H82]
GME5380_g	4-8 fold	11	82	1.84	13.73	2.89955	8.89128e-07	3.50304e-06	-	-	-	-	gi|170088246|ref|XP_001875346.1|/3.52218e-60/predicted protein [Laccaria bicolor S238N-H82]
GME7564_g	4-8 fold	3	22	0.5	3.68	2.87971	0.000160745	0.000483111	-	-	-	-	gi|299755450|ref|XP_001828672.2|/1.55836e-08/hypothetical protein CC1G_10544 [Coprinopsis cinerea okayama7||130]
GME8479_g	4-8 fold	3	22	0.5	3.68	2.87971	0.000160745	0.000482923	-	-	-	-	gi|336373543|gb|EGO01881.1|/5.9127e-165/hypothetical protein SERLA73DRAFT_177462 [Serpula lacrymans var. lacrymans S7.3]
GME8957_g	4-8 fold	3	22	0.5	3.68	2.87971	0.000160745	0.000482735	-	-	-	-	-
GME11483_g	4-8 fold	20	147	3.35	24.61	2.87701	3.21512e-09	1.5962e-08	-	-	-	-	gi|170084087|ref|XP_001873267.1|/0/chromatin remodeling complex protein [Laccaria bicolor S238N-H82]
GME6748_g	4-8 fold	4	29	0.67	4.86	2.85872	5.21002e-05	0.000168086	ko01100//Metabolic pathways;ko00624//Polycyclic aromatic hydrocarbon degradation;ko00340//Histidine metabolism;ko00540//Lipopolysaccharide biosynthesis;ko01120//Microbial metabolism in diverse environments;ko00350//Tyrosine metabolism	-	-	-	gi|389749449|gb|EIM90620.1|/2.86653e-112/S-adenosyl-L-methionine-dependent methyltransferase [Stereum hirsutum FP-91666 SS1]
GME3491_g	4-8 fold	4	29	0.67	4.86	2.85872	5.21002e-05	0.000168016	-	GO:0019866//organelle inner membrane;GO:0031224//intrinsic to membrane	-	GO:0006810//transport	gi|170088879|ref|XP_001875662.1|/4.14607e-147/mitochondrial NAD transporter [Laccaria bicolor S238N-H82]
GME5405_g	4-8 fold	5	36	0.84	6.03	2.8437	2.8136e-05	9.39893e-05	-	GO:0043231//intracellular membrane-bounded organelle	-	-	gi|336364931|gb|EGN93284.1|/1.80618e-122/hypothetical protein SERLA73DRAFT_189837 [Serpula lacrymans var. lacrymans S7.3]
GME11874_g	4-8 fold	12	86	2.01	14.4	2.8408	4.84056e-07	1.9529e-06	ko04146//Peroxisome;ko00250//Alanine, aspartate and glutamate metabolism;ko04146//Peroxisome;ko01100//Metabolic pathways;ko00311//Penicillin and cephalosporin biosynthesis;ko00472//D-Arginine and D-ornithine metabolism;ko00330//Arginine and proline metabolism;ko00260//Glycine, serine and threonine metabolism	-	GO:0016641//oxidoreductase activity, acting on the CH-NH2 group of donors, oxygen as acceptor	GO:0008152//metabolic process	gi|302678345|ref|XP_003028855.1|/8.21275e-115/hypothetical protein SCHCODRAFT_59797 [Schizophyllum commune H4-8]
GME10459_g	4-8 fold	107	764	17.9	127.92	2.83721	0	0	-	-	-	-	gi|63079023|gb|AAY29572.1|/0/volvatoxin A1 precursor [Volvariella volvacea]
GME1760_g	4-8 fold	6	42	1	7.03	2.81352	1.62788e-05	5.5704e-05	ko00100//Steroid biosynthesis;ko01100//Metabolic pathways;ko01110//Biosynthesis of secondary metabolites;ko01100//Metabolic pathways;ko00624//Polycyclic aromatic hydrocarbon degradation;ko00340//Histidine metabolism;ko00540//Lipopolysaccharide biosynthesis;ko01120//Microbial metabolism in diverse environments;ko00350//Tyrosine metabolism	-	-	GO:0008152//metabolic process	gi|299743593|ref|XP_001835869.2|/5.05645e-97/cyclopropane-fatty-acyl-phospholipid synthase [Coprinopsis cinerea okayama7||130]
GME5072_g	4-8 fold	159	1106	26.6	185.18	2.79943	5.9952e-15	4.7727e-14	-	-	-	-	-
GME1396_g	4-8 fold	330	2258	55.2	378.07	2.77591	1.23235e-13	8.95305e-13	-	-	-	-	gi|296413199|ref|XP_002836302.1|/2.05788e-45/hypothetical protein [Tuber melanosporum Mel28]
GME7247_g	4-8 fold	63	426	10.54	71.33	2.75863	0	0	-	-	-	-	gi|302678847|ref|XP_003029106.1|/9.22659e-22/hypothetical protein SCHCODRAFT_60005 [Schizophyllum commune H4-8]
GME8384_g	4-8 fold	4	27	0.67	4.52	2.75409	6.50826e-05	0.000207545	ko04113//Meiosis - yeast	GO:0016020//membrane	GO:0005215//transporter activity	GO:0006810//transport	gi|302694205|ref|XP_003036781.1|/0/hypothetical protein SCHCODRAFT_83912 [Schizophyllum commune H4-8]
GME5132_g	4-8 fold	3	20	0.5	3.35	2.74416	0.00034828	0.000989417	ko04972//Pancreatic secretion	-	GO:0032561//guanyl ribonucleotide binding	GO:0035556//intracellular signal transduction	gi|392567240|gb|EIW60415.1|/9.41507e-74/ras-domain-containing protein [Trametes versicolor FP-101664 SS1]
GME11673_g	4-8 fold	3	20	0.5	3.35	2.74416	0.00034828	0.000989054	ko02010//ABC transporters;ko00250//Alanine, aspartate and glutamate metabolism;ko00230//Purine metabolism;ko01100//Metabolic pathways;ko00190//Oxidative phosphorylation;ko00400//Phenylalanine, tyrosine and tryptophan biosynthesis;ko01110//Biosynthesis of secondary metabolites	-	GO:0016838//carbon-oxygen lyase activity, acting on phosphates	GO:0008652//cellular amino acid biosynthetic process	gi|169844406|ref|XP_001828924.1|/1.34494e-158/chorismate synthase [Coprinopsis cinerea okayama7||130]
GME6011_g	4-8 fold	3	20	0.5	3.35	2.74416	0.00034828	0.000988691	-	-	-	-	-
GME6751_g	4-8 fold	29	193	4.85	32.31	2.73592	1.04998e-11	6.2578e-11	-	-	-	-	-
GME9170_g	4-8 fold	64	423	10.7	70.82	2.72655	0	0	ko03015//mRNA surveillance pathway	GO:0043231//intracellular membrane-bounded organelle	GO:0070566//adenylyltransferase activity;GO:0003676//nucleic acid binding	GO:0031123//RNA 3'-end processing	gi|299748265|ref|XP_001837569.2|/0/polymerase [Coprinopsis cinerea okayama7||130]
GME3842_g	4-8 fold	5	33	0.84	5.53	2.71882	3.00942e-05	0.000100314	-	-	-	-	gi|170097421|ref|XP_001879930.1|/5.1146e-53/predicted protein [Laccaria bicolor S238N-H82]
GME6497_g	4-8 fold	569	3726	95.17	623.86	2.71264	0	0	-	-	-	-	-
GME709_g	4-8 fold	54	350	9.03	58.6	2.6981	1.75415e-14	1.35325e-13	ko01100//Metabolic pathways;ko00030//Pentose phosphate pathway;ko01120//Microbial metabolism in diverse environments;ko00650//Butanoate metabolism;ko01100//Metabolic pathways;ko00051//Fructose and mannose metabolism;ko00625//Chloroalkane and chloroalkene degradation;ko00363//Bisphenol degradation;ko01120//Microbial metabolism in diverse environments;ko00680//Methane metabolism;ko00260//Glycine, s…	-	GO:0005488//binding;GO:0003824//catalytic activity	-	gi|302680991|ref|XP_003030177.1|/2.69273e-128/glycosyltransferase family 49 protein [Schizophyllum commune H4-8]
GME11391_g	4-8 fold	17	109	2.84	18.25	2.68393	2.15616e-08	9.95052e-08	-	-	-	-	gi|299755622|ref|XP_001828780.2|/2.34368e-25/hypothetical protein CC1G_06766 [Coprinopsis cinerea okayama7||130]
GME3085_g	4-8 fold	21	134	3.51	22.44	2.67653	1.69896e-09	8.60614e-09	ko04141//Protein processing in endoplasmic reticulum;ko05134//Legionellosis;ko00230//Purine metabolism	-	GO:0000166//nucleotide binding	-	gi|392595692|gb|EIW85015.1|/2.80935e-82/AAA-domain-containing protein [Coniophora puteana RWD-64-598 SS2]
GME6827_g	4-8 fold	6	38	1	6.36	2.66903	1.67553e-05	5.72585e-05	-	-	-	-	gi|299749727|ref|XP_001836294.2|/2.08779e-55/hypothetical protein CC1G_06379 [Coprinopsis cinerea okayama7||130]
GME9453_g	4-8 fold	467	2966	78.11	496.61	2.66853	4.55414e-13	3.08262e-12	ko01100//Metabolic pathways;ko00500//Starch and sucrose metabolism	-	GO:0016798//hydrolase activity, acting on glycosyl bonds	-	gi|299752996|ref|XP_001832990.2|/3.61462e-67/hypothetical protein CC1G_01052 [Coprinopsis cinerea okayama7||130]
GME79_g	4-8 fold	82	516	13.72	86.4	2.65475	0	0	-	-	-	-	-
GME3918_g	4-8 fold	19	118	3.18	19.76	2.63548	6.0752e-09	2.92776e-08	-	-	-	-	-
GME636_g	4-8 fold	298	1838	49.85	307.74	2.62605	4.13002e-13	2.8103e-12	ko04011//MAPK signaling pathway - yeast	-	-	-	gi|299751964|ref|XP_001830610.2|/1.95087e-18/hypothetical protein CC1G_06876 [Coprinopsis cinerea okayama7||130]
GME5931_g	4-8 fold	9	55	1.51	9.21	2.60865	2.93744e-06	1.09587e-05	-	-	-	-	gi|402224668|gb|EJU04730.1|/7.09352e-18/FAS1 domain-containing protein [Dacryopinax sp. DJM-731 SS1]
GME8603_g	4-8 fold	1816	11051	303.75	1850.31	2.60681	0	0	ko00720//Carbon fixation pathways in prokaryotes;ko00900//Terpenoid backbone biosynthesis;ko04975//Fat digestion and absorption;ko00362//Benzoate degradation;ko01110//Biosynthesis of secondary metabolites;ko00640//Propanoate metabolism;ko00380//Tryptophan metabolism;ko01120//Microbial metabolism in diverse environments;ko02020//Two-component system;ko00071//Fatty acid metabolism;ko00630//Glyoxyla…	-	GO:0016746//transferase activity, transferring acyl groups	-	gi|299747538|ref|XP_002911185.1|/1.24797e-164/acetyl-CoA acetyltransferase [Coprinopsis cinerea okayama7||130]
GME10270_g	4-8 fold	12	73	2.01	12.22	2.60398	4.84062e-07	1.9519e-06	-	GO:0044464//cell part	GO:0032561//guanyl ribonucleotide binding	-	gi|299749435|ref|XP_001838752.2|/5.60704e-101/hypothetical protein CC1G_12375 [Coprinopsis cinerea okayama7||130]
GME6622_g	4-8 fold	4	24	0.67	4.02	2.58496	0.000148623	0.00044842	-	GO:0031224//intrinsic to membrane	GO:0015078//hydrogen ion transmembrane transporter activity	GO:0030001//metal ion transport	gi|403414472|emb|CCM01172.1|/1.07741e-148/predicted protein [Fibroporia radiculosa]
GME2488_g	4-8 fold	87	521	14.55	87.23	2.58381	0	0	-	-	-	-	gi|170096176|ref|XP_001879308.1|/3.33785e-103/predicted protein [Laccaria bicolor S238N-H82]
GME3229_g	4-8 fold	9	54	1.51	9.04	2.58177	2.9389e-06	1.09589e-05	ko00982//Drug metabolism - cytochrome P450;ko01120//Microbial metabolism in diverse environments;ko00680//Methane metabolism	-	-	-	gi|299738610|ref|XP_001834659.2|/0/hypothetical protein CC1G_05796 [Coprinopsis cinerea okayama7||130]
GME5025_g	4-8 fold	163	964	27.26	161.41	2.56587	1.53211e-13	1.10067e-12	-	-	-	-	gi|170094736|ref|XP_001878589.1|/2.57171e-115/predicted protein [Laccaria bicolor S238N-H82]
GME11946_g	4-8 fold	10	59	1.67	9.88	2.56466	1.62291e-06	6.22893e-06	-	-	-	-	gi|302687468|ref|XP_003033414.1|/1.81337e-14/hypothetical protein SCHCODRAFT_108264 [Schizophyllum commune H4-8]
GME1538_g	4-8 fold	26	152	4.35	25.45	2.54858	6.95898e-11	3.90653e-10	ko00760//Nicotinate and nicotinamide metabolism;ko01100//Metabolic pathways;ko00230//Purine metabolism;ko01110//Biosynthesis of secondary metabolites;ko00240//Pyrimidine metabolism;ko00760//Nicotinate and nicotinamide metabolism;ko01100//Metabolic pathways;ko00230//Purine metabolism;ko01110//Biosynthesis of secondary metabolites;ko00240//Pyrimidine metabolism	-	GO:0016787//hydrolase activity;GO:0005488//binding	-	gi|171683712|ref|XP_001906798.1|/5.47083e-156/hypothetical protein [Podospora anserina S mat+]
GME9485_g	4-8 fold	14	81	2.34	13.56	2.53478	1.41144e-07	5.97504e-07	-	-	-	-	gi|170084475|ref|XP_001873461.1|/2.43448e-169/predicted protein [Laccaria bicolor S238N-H82]
GME4225_g	4-8 fold	5	29	0.84	4.86	2.5325	4.97774e-05	0.000160996	ko04141//Protein processing in endoplasmic reticulum;ko04141//Protein processing in endoplasmic reticulum	-	GO:0005515//protein binding	-	gi|170086698|ref|XP_001874572.1|/1.05118e-134/predicted protein [Laccaria bicolor S238N-H82]
GME2739_g	4-8 fold	1069	6024	178.81	1008.62	2.49588	1.73728e-12	1.11353e-11	ko04113//Meiosis - yeast	GO:0016020//membrane	GO:0005215//transporter activity	GO:0006810//transport	gi|389739430|gb|EIM80623.1|/0/general substrate transporter [Stereum hirsutum FP-91666 SS1]
GME9354_g	4-8 fold	153	856	25.59	143.32	2.48559	0	0	-	-	-	-	gi|170084637|ref|XP_001873542.1|/4.11393e-17/predicted protein [Laccaria bicolor S238N-H82]
GME970_g	4-8 fold	5	28	0.84	4.69	2.48113	6.57872e-05	0.000209619	-	-	-	-	gi|302680038|ref|XP_003029701.1|/9.92759e-158/hypothetical protein SCHCODRAFT_82909 [Schizophyllum commune H4-8]
GME2046_g	4-8 fold	1087	6027	181.82	1009.13	2.47253	1.08935e-12	7.08215e-12	-	-	-	-	gi|390596443|gb|EIN05845.1|/1.13308e-06/hypothetical protein PUNSTDRAFT_145751 [Punctularia strigosozonata HHB-11173 SS5]
GME8527_g	4-8 fold	20	111	3.35	18.59	2.47229	3.21512e-09	1.59416e-08	-	-	-	-	gi|170091814|ref|XP_001877129.1|/0/predicted protein [Laccaria bicolor S238N-H82]
GME534_g	4-8 fold	11	60	1.84	10.05	2.44942	8.90638e-07	3.5072e-06	-	-	-	-	gi|392590027|gb|EIW79357.1|/9.48874e-15/hypothetical protein CONPUDRAFT_138491 [Coniophora puteana RWD-64-598 SS2]
GME11341_g	4-8 fold	7	38	1.17	6.36	2.44252	1.11113e-05	3.88293e-05	-	-	-	-	gi|170083941|ref|XP_001873194.1|/4.15137e-154/predicted protein [Laccaria bicolor S238N-H82]
GME3077_g	4-8 fold	13	70	2.17	11.72	2.43321	2.621e-07	1.08286e-06	-	-	-	-	gi|299739164|ref|XP_001835098.2|/8.45267e-68/hypothetical protein CC1G_06501 [Coprinopsis cinerea okayama7||130]
GME8206_g	4-8 fold	63	339	10.54	56.76	2.429	0	0	-	-	-	-	gi|170108142|ref|XP_001885280.1|/9.00724e-132/predicted protein [Laccaria bicolor S238N-H82]
GME223_g	4-8 fold	86	462	14.38	77.35	2.42734	0	0	-	-	-	-	gi|169849357|ref|XP_001831382.1|/2.68892e-123/hypothetical protein CC1G_00929 [Coprinopsis cinerea okayama7||130]
GME8859_g	4-8 fold	22	118	3.68	19.76	2.42481	8.96828e-10	4.63711e-09	-	-	-	-	gi|170106527|ref|XP_001884475.1|/3.94814e-82/predicted protein [Laccaria bicolor S238N-H82]
GME993_g	4-8 fold	20	106	3.35	17.75	2.40559	3.21512e-09	1.59518e-08	ko04113//Meiosis - yeast	-	GO:0005488//binding;GO:0003824//catalytic activity	-	gi|336371828|gb|EGO00168.1|/1.61877e-75/hypothetical protein SERLA73DRAFT_107163 [Serpula lacrymans var. lacrymans S7.3]
GME2233_g	4-8 fold	149	787	24.92	131.77	2.40265	1.93179e-13	1.36497e-12	-	-	-	-	gi|390603253|gb|EIN12645.1|/2.58314e-09/hypothetical protein PUNSTDRAFT_49934 [Punctularia strigosozonata HHB-11173 SS5]
GME5397_g	4-8 fold	8	42	1.34	7.03	2.39129	5.93428e-06	2.14055e-05	-	-	GO:0016787//hydrolase activity	-	gi|170087410|ref|XP_001874928.1|/0/predicted protein [Laccaria bicolor S238N-H82]
GME11481_g	4-8 fold	122	639	20.41	106.99	2.39013	0	0	ko01100//Metabolic pathways;ko00562//Inositol phosphate metabolism;ko00521//Streptomycin biosynthesis;ko01120//Microbial metabolism in diverse environments;ko01110//Biosynthesis of secondary metabolites	-	GO:0003824//catalytic activity	-	gi|170085311|ref|XP_001873879.1|/0/predicted protein [Laccaria bicolor S238N-H82]
GME3714_g	4-8 fold	63	330	10.54	55.25	2.3901	0	0	-	-	GO:0004673//protein histidine kinase activity;GO:0032559	GO:0006468//protein phosphorylation;GO:0007165//signal transduction	gi|336388383|gb|EGO29527.1|/0/hypothetical protein SERLADRAFT_457378 [Serpula lacrymans var. lacrymans S7.9]
GME2409_g	4-8 fold	28	146	4.68	24.45	2.38525	1.95723e-11	1.14012e-10	-	-	-	-	gi|170096710|ref|XP_001879575.1|/3.37603e-49/predicted protein [Laccaria bicolor S238N-H82]
GME10967_g	4-8 fold	5	26	0.84	4.35	2.37255	0.000139504	0.000422393	-	-	GO:0005488//binding	-	gi|170092415|ref|XP_001877429.1|/0/predicted protein [Laccaria bicolor S238N-H82]
GME2152_g	4-8 fold	5	26	0.84	4.35	2.37255	0.000139504	0.000422227	ko04142//Lysosome;ko05152//Tuberculosis	-	GO:0008233//peptidase activity	-	gi|302690083|ref|XP_003034721.1|/6.48609e-121/hypothetical protein SCHCODRAFT_67036 [Schizophyllum commune H4-8]
GME6776_g	4-8 fold	5	26	0.84	4.35	2.37255	0.000139504	0.000422062	-	-	-	-	gi|169846176|ref|XP_001829804.1|/5.46667e-105/hypothetical protein CC1G_06013 [Coprinopsis cinerea okayama7||130]
GME10556_g	4-8 fold	363	1875	60.72	313.94	2.37025	0	0	-	-	-	-	gi|169859737|ref|XP_001836506.1|/7.25982e-50/hypothetical protein CC1G_07589 [Coprinopsis cinerea okayama7||130]
GME11141_g	4-8 fold	150	773	25.09	129.43	2.36699	0	0	-	-	-	-	gi|336388452|gb|EGO29596.1|/1.10507e-18/hypothetical protein SERLADRAFT_433567 [Serpula lacrymans var. lacrymans S7.9]
GME8767_g	4-8 fold	75	385	12.54	64.46	2.36187	0	0	ko00624//Polycyclic aromatic hydrocarbon degradation;ko01100//Metabolic pathways;ko00627//Aminobenzoate degradation;ko00363//Bisphenol degradation;ko01110//Biosynthesis of secondary metabolites;ko00903//Limonene and pinene degradation;ko00945//Stilbenoid, diarylheptanoid and gingerol biosynthesis;ko01120//Microbial metabolism in diverse environments;ko00071//Fatty acid metabolism;ko00627//Aminobe…	-	GO:0046872//metal ion binding	-	gi|336365283|gb|EGN93634.1|/1.31195e-158/hypothetical protein SERLA73DRAFT_189361 [Serpula lacrymans var. lacrymans S7.3]
GME3581_g	4-8 fold	8	41	1.34	6.86	2.35598	6.40326e-06	2.30327e-05	-	-	-	-	gi|159025253|emb|CAI94747.1|/0/phosphate transporter [Hebeloma cylindrosporum]
GME3227_g	4-8 fold	17	86	2.84	14.4	2.34211	2.15634e-08	9.94541e-08	ko01110//Biosynthesis of secondary metabolites;ko00640//Propanoate metabolism;ko00330//Arginine and proline metabolism;ko00010//Glycolysis / Gluconeogenesis;ko00410//beta-Alanine metabolism;ko00380//Tryptophan metabolism;ko01120//Microbial metabolism in diverse environments;ko02020//Two-component system;ko00071//Fatty acid metabolism;ko00340//Histidine metabolism;ko01100//Metabolic pathways;ko005…	-	GO:0004030//aldehyde dehydrogenase [NAD(P)+] activity	GO:0008152//metabolic process	gi|169856054|ref|XP_001834689.1|/0/aldehyde dehydrogenase [Coprinopsis cinerea okayama7||130]
GME1057_g	4-8 fold	355	1781	59.38	298.2	2.32823	3.12638e-13	2.15969e-12	ko02010//ABC transporters;ko01100//Metabolic pathways;ko00710//Carbon fixation in photosynthetic organisms;ko00051//Fructose and mannose metabolism;ko00030//Pentose phosphate pathway;ko00010//Glycolysis / Gluconeogenesis;ko01120//Microbial metabolism in diverse environments;ko01110//Biosynthesis of secondary metabolites;ko00680//Methane metabolism	-	GO:0046914//transition metal ion binding;GO:0016832//aldehyde-lyase activity	GO:0006007//glucose catabolic process	gi|393242159|gb|EJD49678.1|/9.16371e-174/fructose-bisphosphate aldolase [Auricularia delicata TFB-10046 SS5]
GME2160_g	4-8 fold	6	30	1	5.02	2.32769	5.69546e-05	0.000183365	ko01100//Metabolic pathways;ko00500//Starch and sucrose metabolism	-	GO:0016798//hydrolase activity, acting on glycosyl bonds	GO:0005976//polysaccharide metabolic process	gi|392566216|gb|EIW59392.1|/0/glucoamylase G2 [Trametes versicolor FP-101664 SS1]
GME91_g	4-8 fold	50	250	8.36	41.86	2.324	1.15463e-14	9.03371e-14	-	-	-	-	-
GME3813_g	4-8 fold	46	229	7.69	38.34	2.31779	4.84058e-14	3.63632e-13	ko00520//Amino sugar and nucleotide sugar metabolism;ko01110//Biosynthesis of secondary metabolites	-	GO:0016787//hydrolase activity	GO:0044238//primary metabolic process	gi|170093812|ref|XP_001878127.1|/3.38361e-95/carbohydrate esterase family 4 protein [Laccaria bicolor S238N-H82]
GME10452_g	4-8 fold	2302	11304	385.04	1892.68	2.29735	0	0	-	-	-	-	-
GME8491_g	4-8 fold	10	49	1.67	8.2	2.29578	1.7805e-06	6.80003e-06	-	-	-	-	gi|170090974|ref|XP_001876709.1|/5.6588e-118/predicted protein [Laccaria bicolor S238N-H82]
GME11982_g	4-8 fold	79	387	13.21	64.8	2.29436	0	0	-	-	-	-	gi|336390091|gb|EGO31234.1|/1.17982e-41/hypothetical protein SERLADRAFT_377101 [Serpula lacrymans var. lacrymans S7.9]
GME5508_g	4-8 fold	191	936	31.95	156.72	2.2943	5.77316e-15	4.60542e-14	-	-	GO:0016301//kinase activity;GO:0032555	-	gi|170087288|ref|XP_001874867.1|/5.74315e-116/predicted protein [Laccaria bicolor S238N-H82]
GME6968_g	4-8 fold	820	4003	137.16	670.24	2.28882	0	0	-	-	-	-	gi|55670425|pdb|1VCY|A/6.46495e-08/Chain A, Vva2 Isoform
GME487_g	4-8 fold	992	4831	165.93	808.87	2.28533	0	0	ko01100//Metabolic pathways;ko00909//Sesquiterpenoid and triterpenoid biosynthesis;ko01110//Biosynthesis of secondary metabolites	GO:0031224//intrinsic to membrane	GO:0004311//farnesyltranstransferase activity	GO:0006629//lipid metabolic process	gi|299744518|ref|XP_001831087.2|/0/squalene synthase [Coprinopsis cinerea okayama7||130]
GME6517_g	4-8 fold	8	39	1.34	6.53	2.28485	8.51134e-06	3.01525e-05	-	-	-	-	-
GME5651_g	4-8 fold	6	29	1	4.86	2.28096	8.49718e-05	0.000266247	ko01100//Metabolic pathways;ko04723//Retrograde endocannabinoid signaling;ko04726//Serotonergic synapse;ko04064//NF-kappa B signaling pathway;ko04370//VEGF signaling pathway;ko05200//Pathways in cancer;ko00590//Arachidonic acid metabolism;ko05222//Small cell lung cancer;ko05140//Leishmaniasis	-	-	-	gi|402223048|gb|EJU03113.1|/1.51075e-38/linoelate diol synthase [Dacryopinax sp. DJM-731 SS1]
GME9254_g	4-8 fold	724	3475	121.1	581.83	2.2644	0	0	-	-	-	-	-
GME1586_g	4-8 fold	5	24	0.84	4.02	2.25873	0.000349284	0.000991177	ko00791//Atrazine degradation;ko00625//Chloroalkane and chloroalkene degradation;ko01120//Microbial metabolism in diverse environments;ko00750//Vitamin B6 metabolism;ko01100//Metabolic pathways;ko01120//Microbial metabolism in diverse environments;ko00260//Glycine, serine and threonine metabolism	-	-	-	gi|169851674|ref|XP_001832526.1|/1.15676e-62/haloacid dehalogenase [Coprinopsis cinerea okayama7||130]
GME11106_g	4-8 fold	15	71	2.51	11.89	2.24399	7.61254e-08	3.31334e-07	ko04976//Bile secretion;ko00980//Metabolism of xenobiotics by cytochrome P450	-	-	-	gi|390598299|gb|EIN07697.1|/3.9375e-107/alpha/beta-hydrolase [Punctularia strigosozonata HHB-11173 SS5]
GME3449_g	4-8 fold	11	52	1.84	8.71	2.24297	9.87582e-07	3.86532e-06	-	-	-	-	gi|169861929|ref|XP_001837598.1|/3.25242e-06/hypothetical protein CC1G_08152 [Coprinopsis cinerea okayama7||130]
GME4290_g	4-8 fold	726	3418	121.43	572.29	2.23662	0	0	ko00100//Steroid biosynthesis;ko01100//Metabolic pathways;ko01110//Biosynthesis of secondary metabolites;ko04621//NOD-like receptor signaling pathway;ko04626//Plant-pathogen interaction	-	GO:0031559//oxidosqualene cyclase activity	-	gi|170105196|ref|XP_001883811.1|/0/predicted protein [Laccaria bicolor S238N-H82]
GME8526_g	4-8 fold	33	155	5.52	25.95	2.23299	9.95204e-13	6.5029e-12	ko05010//Alzheimer's disease;ko04141//Protein processing in endoplasmic reticulum;ko04120//Ubiquitin mediated proteolysis	-	-	-	gi|390601239|gb|EIN10633.1|/1.20516e-109/LON-domain-containing protein [Punctularia strigosozonata HHB-11173 SS5]
GME6890_g	4-8 fold	26	122	4.35	20.43	2.2316	6.95898e-11	3.90086e-10	-	-	-	-	gi|170098803|ref|XP_001880620.1|/1.42497e-45/predicted protein [Laccaria bicolor S238N-H82]
GME10219_g	4-8 fold	16	75	2.68	12.56	2.22853	4.06218e-08	1.8235e-07	-	-	-	-	-
GME5975_g	4-8 fold	15	70	2.51	11.72	2.22321	7.63992e-08	3.32339e-07	-	-	-	-	gi|336375328|gb|EGO03664.1|/0/hypothetical protein SERLA73DRAFT_69514 [Serpula lacrymans var. lacrymans S7.3]
GME849_g	4-8 fold	26	121	4.35	20.26	2.21955	6.95902e-11	3.89806e-10	ko00362//Benzoate degradation;ko01110//Biosynthesis of secondary metabolites;ko00670//One carbon pool by folate;ko00626//Naphthalene degradation;ko00520//Amino sugar and nucleotide sugar metabolism;ko00010//Glycolysis / Gluconeogenesis;ko00500//Starch and sucrose metabolism;ko03420//Nucleotide excision repair;ko01120//Microbial metabolism in diverse environments;ko00630//Glyoxylate and dicarboxyl…	-	GO:0051748//UTP-monosaccharide-1-phosphate uridylyltransferase activity	-	gi|170097792|ref|XP_001880115.1|/0/UTP-glucose-1-phosphate uridylyltransferase [Laccaria bicolor S238N-H82]
GME1283_g	4-8 fold	8	37	1.34	6.2	2.21004	1.43664e-05	4.97545e-05	-	-	-	-	gi|392587260|gb|EIW76594.1|/0/hypothetical protein CONPUDRAFT_157779 [Coniophora puteana RWD-64-598 SS2]
GME2665_g	4-8 fold	17	78	2.84	13.06	2.20119	2.1658e-08	9.98309e-08	-	-	-	-	-
GME7510_g	4-8 fold	76	349	12.71	58.43	2.20075	0	0	ko01100//Metabolic pathways;ko00310//Lysine degradation;ko00380//Tryptophan metabolism;ko01120//Microbial metabolism in diverse environments;ko01110//Biosynthesis of secondary metabolites;ko00020//Citrate cycle (TCA cycle)	-	GO:0016624//oxidoreductase activity, acting on the aldehyde or oxo group of donors, disulfide as acceptor;GO:0019842//vitamin binding	GO:0006007//glucose catabolic process	gi|389748080|gb|EIM89258.1|/0/dehydrogenase E1 and transketolase domain-containing protein 1 [Stereum hirsutum FP-91666 SS1]
GME8227_g	4-8 fold	98	447	16.39	74.84	2.19099	0	0	-	-	-	-	gi|392564105|gb|EIW57283.1|/9.79873e-113/DnaJ-domain-containing protein [Trametes versicolor FP-101664 SS1]
GME5425_g	4-8 fold	18	82	3.01	13.73	2.1895	1.14942e-08	5.41437e-08	ko04141//Protein processing in endoplasmic reticulum	-	-	-	gi|299753335|ref|XP_001833205.2|/6.55169e-138/ubiquitin fusion degradation protein I [Coprinopsis cinerea okayama7||130]
GME5527_g	4-8 fold	11	50	1.84	8.37	2.18552	1.16108e-06	4.51012e-06	ko04110//Cell cycle;ko04114//Oocyte meiosis;ko04111//Cell cycle - yeast;ko04113//Meiosis - yeast	-	-	-	gi|403415375|emb|CCM02075.1|/1.67026e-26/predicted protein [Fibroporia radiculosa]
GME7170_g	4-8 fold	6	27	1	4.52	2.17632	0.00020915	0.000616602	ko01100//Metabolic pathways;ko00624//Polycyclic aromatic hydrocarbon degradation;ko00340//Histidine metabolism;ko00540//Lipopolysaccharide biosynthesis;ko01120//Microbial metabolism in diverse environments;ko00350//Tyrosine metabolism	-	-	-	gi|336372573|gb|EGO00912.1|/1.57153e-123/hypothetical protein SERLA73DRAFT_87273 [Serpula lacrymans var. lacrymans S7.3]
GME614_g	4-8 fold	6	27	1	4.52	2.17632	0.00020915	0.000616367	-	-	-	-	gi|403416286|emb|CCM02986.1|/5.42316e-07/predicted protein [Fibroporia radiculosa]
GME5748_g	4-8 fold	8	36	1.34	6.03	2.16993	2.04068e-05	6.89744e-05	-	-	-	-	gi|403415083|emb|CCM01783.1|/9.27681e-08/predicted protein [Fibroporia radiculosa]
GME5802_g	4-8 fold	772	3452	129.13	577.98	2.1622	2.19958e-12	1.39253e-11	-	-	-	-	gi|170106179|ref|XP_001884301.1|/1.93783e-31/predicted protein [Laccaria bicolor S238N-H82]
GME9424_g	4-8 fold	26	116	4.35	19.42	2.15846	6.95948e-11	3.89549e-10	-	-	-	-	-
GME3950_g	4-8 fold	60	267	10.04	44.7	2.15452	0	0	ko04146//Peroxisome	-	-	GO:0006810//transport	gi|395330412|gb|EJF62795.1|/2.62305e-148/MFS general substrate transporter [Dichomitus squalens LYAD-421 SS1]
GME2849_g	4-8 fold	822	3652	137.49	611.47	2.15296	0	0	ko03050//Proteasome	-	-	-	gi|170096308|ref|XP_001879374.1|/0/predicted protein [Laccaria bicolor S238N-H82]
GME9058_g	4-8 fold	50	222	8.36	37.17	2.15256	1.15463e-14	9.05203e-14	ko05166//HTLV-I infection;ko01100//Metabolic pathways;ko00900//Terpenoid backbone biosynthesis;ko05164//Influenza A;ko01110//Biosynthesis of secondary metabolites	-	GO:0016740//transferase activity	-	gi|390594670|gb|EIN04079.1|/7.00711e-137/isoprenoid biosynthesis-like protein [Punctularia strigosozonata HHB-11173 SS5]
GME8185_g	4-8 fold	31	137	5.19	22.94	2.14406	3.09842e-12	1.93307e-11	-	GO:0044464//cell part	-	-	gi|170099419|ref|XP_001880928.1|/6.02468e-111/predicted protein [Laccaria bicolor S238N-H82]
GME2540_g	4-8 fold	36	158	6.02	26.45	2.13543	2.32702e-13	1.62639e-12	ko05131//Shigellosis;ko04120//Ubiquitin mediated proteolysis;ko04340//Hedgehog signaling pathway;ko04310//Wnt signaling pathway;ko04114//Oocyte meiosis;ko04710//Circadian rhythm - mammal;ko04120//Ubiquitin mediated proteolysis;ko04111//Cell cycle - yeast	-	-	-	gi|170096078|ref|XP_001879259.1|/0/predicted protein [Laccaria bicolor S238N-H82]
GME3439_g	4-8 fold	276	1207	46.17	202.09	2.12997	0	0	-	-	-	-	gi|170113984|ref|XP_001888190.1|/1.3516e-31/predicted protein [Laccaria bicolor S238N-H82]
GME7365_g	4-8 fold	8	35	1.34	5.86	2.12867	3.03452e-05	0.000100976	-	-	-	-	gi|170097291|ref|XP_001879865.1|/4.116e-169/predicted protein [Laccaria bicolor S238N-H82]
GME1987_g	4-8 fold	19	83	3.18	13.9	2.12799	6.13524e-09	2.95301e-08	-	-	GO:0005488//binding	-	gi|32442444|gb|AAP82280.1|/0/MSH5 [Coprinopsis cinerea]
GME8830_g	4-8 fold	29	126	4.85	21.1	2.12119	1.05003e-11	6.24842e-11	ko05020//Prion diseases	-	-	-	gi|169861357|ref|XP_001837313.1|/5.93029e-135/chaperone [Coprinopsis cinerea okayama7||130]
GME7655_g	4-8 fold	34	147	5.69	24.61	2.11274	5.7665e-13	3.85264e-12	-	-	-	-	gi|170109532|ref|XP_001885973.1|/0/polycomb enhancer protein [Laccaria bicolor S238N-H82]
GME10517_g	4-8 fold	13	56	2.17	9.38	2.11189	3.62636e-07	1.48631e-06	ko00650//Butanoate metabolism;ko01100//Metabolic pathways;ko00071//Fatty acid metabolism;ko00280//Valine, leucine and isoleucine degradation;ko00281//Geraniol degradation;ko01110//Biosynthesis of secondary metabolites	-	GO:0005506//iron ion binding;GO:0016627//oxidoreductase activity, acting on the CH-CH group of donors;GO:0050662//coenzyme binding	GO:0008152//metabolic process	gi|170099379|ref|XP_001880908.1|/0/acyl-CoA-dehydrogenase, peroxisomal [Laccaria bicolor S238N-H82]
GME3055_g	4-8 fold	7	30	1.17	5.02	2.10118	0.00012405	0.000377521	-	-	GO:0004672//protein kinase activity;GO:0032559	GO:0006464//cellular protein modification process	gi|170116602|ref|XP_001889491.1|/0/predicted protein [Laccaria bicolor S238N-H82]
GME1536_g	4-8 fold	22	94	3.68	15.74	2.09666	9.0195e-10	4.66048e-09	ko03013//RNA transport;ko00040//Pentose and glucuronate interconversions	-	-	-	gi|390594932|gb|EIN04340.1|/1.77971e-93/NAD(P)-binding protein [Punctularia strigosozonata HHB-11173 SS5]
GME5442_g	4-8 fold	791	3363	132.31	563.08	2.08942	0	0	ko01100//Metabolic pathways;ko00591//Linoleic acid metabolism;ko00051//Fructose and mannose metabolism;ko00363//Bisphenol degradation;ko00362//Benzoate degradation;ko01110//Biosynthesis of secondary metabolites;ko00650//Butanoate metabolism;ko00903//Limonene and pinene degradation;ko00626//Naphthalene degradation;ko00625//Chloroalkane and chloroalkene degradation;ko01120//Microbial metabolism in …	-	GO:0003824//catalytic activity	-	gi|170092337|ref|XP_001877390.1|/6.28173e-135/predicted protein [Laccaria bicolor S238N-H82]
GME9719_g	4-8 fold	959	4071	160.41	681.62	2.0872	0	0	ko01100//Metabolic pathways;ko00564//Glycerophospholipid metabolism;ko00565//Ether lipid metabolism	-	GO:0003824//catalytic activity	GO:0008152//metabolic process	gi|170085529|ref|XP_001873988.1|/6.22872e-102/oxidoreductase [Laccaria bicolor S238N-H82]
GME6131_g	4-8 fold	13	55	2.17	9.21	2.08551	4.2674e-07	1.7389e-06	-	-	-	-	gi|169862669|ref|XP_001837960.1|/0/chromatin assembly complex protein [Coprinopsis cinerea okayama7||130]
GME10365_g	4-8 fold	13	55	2.17	9.21	2.08551	4.2674e-07	1.73799e-06	-	-	-	-	-
GME8715_g	4-8 fold	115	484	19.24	81.04	2.07453	0	0	-	-	-	-	gi|170106934|ref|XP_001884678.1|/1.13874e-39/predicted protein [Laccaria bicolor S238N-H82]
GME11134_g	4-8 fold	10	42	1.67	7.03	2.07368	7.07954e-06	2.54061e-05	ko04011//MAPK signaling pathway - yeast;ko04113//Meiosis - yeast	-	-	-	gi|358057359|dbj|GAA96708.1|/1.327e-22/hypothetical protein E5Q_03378 [Mixia osmundae IAM 14324]
GME4563_g	4-8 fold	3127	13134	523.04	2199.08	2.07191	0	0	-	-	-	-	gi|170097115|ref|XP_001879777.1|/1.3169e-176/predicted protein [Laccaria bicolor S238N-H82]
GME3769_g	4-8 fold	8117	33986	1357.69	5690.42	2.06738	0	0	-	-	-	-	gi|63079023|gb|AAY29572.1|/2.9307e-178/volvatoxin A1 precursor [Volvariella volvacea]
GME6843_g	4-8 fold	13	54	2.17	9.04	2.05863	5.30848e-07	2.13722e-06	-	-	-	-	-
GME6444_g	4-8 fold	7	29	1.17	4.86	2.05445	0.000198133	0.000585461	-	-	-	-	-
GME2210_g	4-8 fold	158	655	26.43	109.67	2.05292	0	0	-	-	-	-	gi|302688767|ref|XP_003034063.1|/3.26978e-23/hypothetical protein SCHCODRAFT_107350 [Schizophyllum commune H4-8]
GME4795_g	4-8 fold	8	33	1.34	5.53	2.04505	7.31166e-05	0.000230879	-	-	GO:0003824//catalytic activity	-	gi|299752430|ref|XP_001830920.2|/5.74944e-179/aminopeptidase-P [Coprinopsis cinerea okayama7||130]
GME2953_g	4-8 fold	16	66	2.68	11.05	2.04374	5.39986e-08	2.39203e-07	-	-	GO:0003824//catalytic activity	-	gi|170115502|ref|XP_001888945.1|/1.57849e-116/predicted protein [Laccaria bicolor S238N-H82]
GME1797_g	4-8 fold	180	739	30.11	123.73	2.03888	2.23376e-13	1.56545e-12	ko04011//MAPK signaling pathway - yeast	-	GO:0004872//receptor activity;GO:0016301//kinase activity	GO:0050896//response to stimulus;GO:0044238//primary metabolic process;GO:0044260;GO:0050794//regulation of cellular process	gi|302685153|ref|XP_003032257.1|/0/phytochrome-like protein [Schizophyllum commune H4-8]
GME11040_g	4-8 fold	89	365	14.89	61.11	2.03706	0	0	-	-	-	-	gi|336375487|gb|EGO03823.1|/0/hypothetical protein SERLA73DRAFT_102119 [Serpula lacrymans var. lacrymans S7.3]
GME10889_g	4-8 fold	33	134	5.52	22.44	2.02333	9.95648e-13	6.5003e-12	ko03013//RNA transport	GO:0043231//intracellular membrane-bounded organelle	GO:0003677//DNA binding;GO:0001071//nucleic acid binding transcription factor activity;GO:0005515//protein binding	GO:0006351//transcription, DNA-dependent	gi|403411342|emb|CCL98042.1|/5.71671e-61/predicted protein [Fibroporia radiculosa]
GME3243_g	4-8 fold	6127	24877	1024.84	4165.26	2.02301	1.29183e-11	7.6403e-11	-	GO:0031224//intrinsic to membrane	-	-	gi|169856913|ref|XP_001835110.1|/1.57825e-74/Gpr1 family protein [Coprinopsis cinerea okayama7||130]
GME3053_g	4-8 fold	48	194	8.03	32.48	2.01608	7.9492e-14	5.88576e-13	ko04146//Peroxisome	-	-	-	gi|170093734|ref|XP_001878088.1|/7.83437e-66/predicted protein [Laccaria bicolor S238N-H82]
GME4952_g	4-8 fold	10	40	1.67	6.7	2.00431	1.6127e-05	5.53069e-05	ko04978//Mineral absorption	-	-	-	gi|302687967|ref|XP_003033663.1|/7.82157e-33/hypothetical protein SCHCODRAFT_106518 [Schizophyllum commune H4-8]
GME3992_g	4-8 fold	35	140	5.85	23.44	2.00246	3.54828e-13	2.4359e-12	ko04146//Peroxisome;ko01100//Metabolic pathways;ko00071//Fatty acid metabolism;ko03010//Ribosome;ko04920//Adipocytokine signaling pathway;ko03320//PPAR signaling pathway	-	GO:0003824//catalytic activity	-	gi|336363935|gb|EGN92303.1|/0/hypothetical protein SERLA73DRAFT_99477 [Serpula lacrymans var. lacrymans S7.3]
GME10896_g	2-4 fold	16	64	2.68	10.72	2	7.5981e-08	3.30892e-07	-	-	-	-	gi|403414644|emb|CCM01344.1|/5.28751e-161/predicted protein [Fibroporia radiculosa]
GME2583_g	2-4 fold	9	36	1.51	6.03	1.99761	4.29156e-05	0.000139856	-	GO:0044464//cell part	-	-	gi|170098901|ref|XP_001880669.1|/9.97339e-129/predicted protein [Laccaria bicolor S238N-H82]
GME4796_g	2-4 fold	881	3503	147.36	586.52	1.99284	1.72307e-13	1.23099e-12	ko04113//Meiosis - yeast	-	-	-	gi|395333241|gb|EJF65619.1|/8.0541e-180/general substrate transporter [Dichomitus squalens LYAD-421 SS1]
GME510_g	2-4 fold	196	779	32.78	130.43	1.99239	5.26246e-14	3.93793e-13	-	-	-	-	gi|170096534|ref|XP_001879487.1|/2.13076e-39/predicted protein [Laccaria bicolor S238N-H82]
GME5807_g	2-4 fold	70	278	11.71	46.55	1.99104	0	0	-	-	-	-	gi|336376918|gb|EGO05253.1|/8.90008e-22/hypothetical protein SERLA73DRAFT_174315 [Serpula lacrymans var. lacrymans S7.3]
GME2175_g	2-4 fold	241	956	40.31	160.07	1.98949	1.20792e-13	8.80041e-13	-	-	-	-	gi|170089255|ref|XP_001875850.1|/4.48444e-85/predicted protein [Laccaria bicolor S238N-H82]
GME988_g	2-4 fold	295	1169	49.34	195.73	1.98804	2.33146e-13	1.62802e-12	ko04141//Protein processing in endoplasmic reticulum;ko01100//Metabolic pathways;ko00510//N-Glycan biosynthesis	-	GO:0015926//glucosidase activity	GO:0005975//carbohydrate metabolic process	gi|170093271|ref|XP_001877857.1|/0/glycoside hydrolase family 63 protein [Laccaria bicolor S238N-H82]
GME8535_g	2-4 fold	153	600	25.59	100.46	1.97297	0	0	-	-	-	-	gi|170091808|ref|XP_001877126.1|/1.47874e-170/predicted protein [Laccaria bicolor S238N-H82]
GME1290_g	2-4 fold	11	43	1.84	7.2	1.96829	9.44234e-06	3.32677e-05	ko01051//Biosynthesis of ansamycins;ko01100//Metabolic pathways;ko00030//Pentose phosphate pathway;ko01110//Biosynthesis of secondary metabolites;ko00710//Carbon fixation in photosynthetic organisms;ko05132//Salmonella infection;ko01120//Microbial metabolism in diverse environments;ko03018//RNA degradation	-	GO:0016744	-	gi|336370960|gb|EGN99300.1|/0/hypothetical protein SERLA73DRAFT_182228 [Serpula lacrymans var. lacrymans S7.3]
GME10952_g	2-4 fold	152	594	25.42	99.46	1.96815	3.4861e-14	2.64451e-13	-	-	-	-	gi|302674391|ref|XP_003026880.1|/4.47712e-119/hypothetical protein SCHCODRAFT_113969 [Schizophyllum commune H4-8]
GME5321_g	2-4 fold	19	74	3.18	12.39	1.96208	1.07577e-08	5.07053e-08	-	-	-	-	gi|299753224|ref|XP_001833139.2|/6.29204e-161/hypothetical protein CC1G_01201 [Coprinopsis cinerea okayama7||130]
GME3492_g	2-4 fold	420	1628	70.25	272.58	1.95611	0	0	ko01100//Metabolic pathways;ko00360//Phenylalanine metabolism;ko00940//Phenylpropanoid biosynthesis;ko01110//Biosynthesis of secondary metabolites;ko00130//Ubiquinone and other terpenoid-quinone biosynthesis	-	-	-	gi|336382488|gb|EGO23638.1|/4.79901e-135/hypothetical protein SERLADRAFT_416040 [Serpula lacrymans var. lacrymans S7.9]
GME9655_g	2-4 fold	8	31	1.34	5.19	1.9535	0.000185182	0.000552259	-	-	-	-	gi|392571108|gb|EIW64280.1|/2.54047e-149/hypothetical protein TRAVEDRAFT_68128 [Trametes versicolor FP-101664 SS1]
GME6086_g	2-4 fold	8	31	1.34	5.19	1.9535	0.000185182	0.000552046	-	-	-	-	-
GME2795_g	2-4 fold	45	174	7.53	29.13	1.95178	0	0	-	-	-	-	gi|170116880|ref|XP_001889629.1|/0/predicted protein [Laccaria bicolor S238N-H82]
GME11665_g	2-4 fold	13	50	2.17	8.37	1.94753	2.1067e-06	7.96712e-06	-	-	GO:0003676//nucleic acid binding;GO:0016818//hydrolase activity, acting on acid anhydrides, in phosphorus-containing anhydrides	-	gi|299755187|ref|XP_001828488.2|/0/SNF2-family ATP dependent chromatin remodeling factor snf21 [Coprinopsis cinerea okayama7||130]
GME1428_g	2-4 fold	12	45	2.01	7.53	1.90545	8.5614e-06	3.0302e-05	ko02020//Two-component system;ko01100//Metabolic pathways;ko00591//Linoleic acid metabolism;ko00051//Fructose and mannose metabolism;ko00362//Benzoate degradation;ko00363//Bisphenol degradation;ko01110//Biosynthesis of secondary metabolites;ko00903//Limonene and pinene degradation;ko00650//Butanoate metabolism;ko00626//Naphthalene degradation;ko00625//Chloroalkane and chloroalkene degradation;ko0…	-	GO:0003824//catalytic activity	-	gi|392587884|gb|EIW77217.1|/4.01607e-131/NAD(P)-binding protein [Coniophora puteana RWD-64-598 SS2]
GME393_g	2-4 fold	19	71	3.18	11.89	1.90265	2.52212e-08	1.15429e-07	-	-	-	-	gi|170100999|ref|XP_001881717.1|/4.86651e-159/predicted protein [Laccaria bicolor S238N-H82]
GME4601_g	2-4 fold	19	71	3.18	11.89	1.90265	2.52212e-08	1.15361e-07	ko04010//MAPK signaling pathway;ko04726//Serotonergic synapse;ko05202//Transcriptional misregulation in cancer	-	-	-	gi|170097039|ref|XP_001879739.1|/0/predicted protein [Laccaria bicolor S238N-H82]
GME280_g	2-4 fold	239	891	39.98	149.18	1.8997	5.06706e-13	3.40299e-12	-	-	GO:0003676//nucleic acid binding;GO:0046914//transition metal ion binding;GO:0032559	GO:0006305	gi|170086666|ref|XP_001874556.1|/0/predicted protein [Laccaria bicolor S238N-H82]
GME415_g	2-4 fold	207	771	34.62	129.09	1.8987	4.77396e-14	3.58976e-13	ko01100//Metabolic pathways;ko00600//Sphingolipid metabolism	-	-	-	gi|336372185|gb|EGO00524.1|/0/hypothetical protein SERLA73DRAFT_178361 [Serpula lacrymans var. lacrymans S7.3]
GME3875_g	2-4 fold	100	372	16.73	62.29	1.89656	0	0	-	-	-	-	gi|170114754|ref|XP_001888573.1|/1.08005e-98/predicted protein [Laccaria bicolor S238N-H82]
GME801_g	2-4 fold	97	359	16.22	60.11	1.88983	1.15463e-14	9.04286e-14	ko00620//Pyruvate metabolism;ko01100//Metabolic pathways;ko00710//Carbon fixation in photosynthetic organisms;ko00051//Fructose and mannose metabolism;ko00010//Glycolysis / Gluconeogenesis;ko01120//Microbial metabolism in diverse environments;ko01110//Biosynthesis of secondary metabolites;ko00020//Citrate cycle (TCA cycle)	GO:0044424//intracellular part	GO:0004611//phosphoenolpyruvate carboxykinase activity;GO:0032559;GO:0016772//transferase activity, transferring phosphorus-containing groups	GO:0006006//glucose metabolic process;GO:0006796//phosphate-containing compound metabolic process	gi|389741430|gb|EIM82618.1|/0/ATP-utilizing phosphoenolpyruvate carboxykinase [Stereum hirsutum FP-91666 SS1]
GME8462_g	2-4 fold	39	144	6.52	24.11	1.88669	1.01918e-13	7.496e-13	ko01100//Metabolic pathways;ko00513//Various types of N-glycan biosynthesis;ko01100//Metabolic pathways;ko00513//Various types of N-glycan biosynthesis;ko00051//Fructose and mannose metabolism	-	GO:0003824//catalytic activity	-	gi|392592771|gb|EIW82097.1|/2.48292e-146/glycosyltransferase family 32 protein [Coniophora puteana RWD-64-598 SS2]
GME10830_g	2-4 fold	85	311	14.22	52.07	1.87253	0	0	-	-	-	-	gi|389739676|gb|EIM80869.1|/3.34566e-60/hypothetical protein STEHIDRAFT_125829 [Stereum hirsutum FP-91666 SS1]
GME6809_g	2-4 fold	84	306	14.05	51.23	1.86642	0	0	-	-	-	-	gi|170099023|ref|XP_001880730.1|/5.38315e-27/predicted protein [Laccaria bicolor S238N-H82]
GME3100_g	2-4 fold	136	495	22.75	82.88	1.86516	1.35669e-13	9.80115e-13	-	-	-	-	gi|299738829|ref|XP_001834838.2|/1.29778e-114/BEM46 family protein [Coprinopsis cinerea okayama7||130]
GME3099_g	2-4 fold	11	40	1.84	6.7	1.86446	3.62266e-05	0.000119366	-	-	-	-	gi|336378659|gb|EGO19816.1|/2.84685e-41/hypothetical protein SERLADRAFT_478154 [Serpula lacrymans var. lacrymans S7.9]
GME6923_g	2-4 fold	10	36	1.67	6.03	1.85231	9.87472e-05	0.000307913	-	-	-	-	gi|336365778|gb|EGN94127.1|/3.98883e-19/hypothetical protein SERLA73DRAFT_188716 [Serpula lacrymans var. lacrymans S7.3]
GME10505_g	2-4 fold	10	36	1.67	6.03	1.85231	9.87472e-05	0.000307789	ko04142//Lysosome;ko05152//Tuberculosis	-	-	-	gi|170098889|ref|XP_001880663.1|/2.543e-116/aspartic peptidase A1 [Laccaria bicolor S238N-H82]
GME5663_g	2-4 fold	81	291	13.55	48.72	1.84622	2.0206e-14	1.55107e-13	ko04972//Pancreatic secretion	-	GO:0000166//nucleotide binding	-	gi|403413519|emb|CCM00219.1|/1.20427e-46/predicted protein [Fibroporia radiculosa]
GME5000_g	2-4 fold	28	100	4.68	16.74	1.83872	8.6716e-11	4.80857e-10	-	-	-	-	-
GME5076_g	2-4 fold	9	32	1.51	5.36	1.82768	0.00027112	0.000783461	-	-	-	-	-
GME362_g	2-4 fold	9	32	1.51	5.36	1.82768	0.00027112	0.000783168	-	-	-	-	gi|170100939|ref|XP_001881687.1|/3.10876e-98/predicted protein [Laccaria bicolor S238N-H82]
GME4506_g	2-4 fold	20	71	3.35	11.89	1.82752	4.80692e-08	2.14411e-07	-	-	-	-	gi|170097101|ref|XP_001879770.1|/1.48766e-95/predicted protein [Laccaria bicolor S238N-H82]
GME5828_g	2-4 fold	20	71	3.35	11.89	1.82752	4.80692e-08	2.14288e-07	ko04111//Cell cycle - yeast	-	-	-	gi|302694553|ref|XP_003036955.1|/2.50926e-52/hypothetical protein SCHCODRAFT_49174 [Schizophyllum commune H4-8]
GME8768_g	2-4 fold	24	85	4.01	14.23	1.82726	2.4121e-09	1.20449e-08	ko04111//Cell cycle - yeast	-	-	GO:0006351//transcription, DNA-dependent	gi|299748003|ref|XP_001837394.2|/0/transcription factor [Coprinopsis cinerea okayama7||130]
GME6717_g	2-4 fold	17	60	2.84	10.05	1.82323	5.75308e-07	2.30421e-06	-	-	-	-	gi|299750865|ref|XP_002911560.1|/1.15068e-131/hypothetical protein CC1G_14092 [Coprinopsis cinerea okayama7||130]
GME7477_g	2-4 fold	15	53	2.51	8.87	1.82125	2.63678e-06	9.90394e-06	ko00053//Ascorbate and aldarate metabolism;ko00562//Inositol phosphate metabolism	-	-	GO:0008152//metabolic process	gi|393213664|gb|EJC99159.1|/3.3396e-111/DUF706-domain-containing protein [Fomitiporia mediterranea MF3/22]
GME4432_g	2-4 fold	301	1059	50.35	177.31	1.81621	0	0	ko00500//Starch and sucrose metabolism	-	GO:0003824//catalytic activity	-	gi|170096881|ref|XP_001879660.1|/0/alpha,alpha-trehalose-phosphate synthase [Laccaria bicolor S238N-H82]
GME5859_g	2-4 fold	2211	7773	369.82	1301.47	1.81525	0	0	ko00900//Terpenoid backbone biosynthesis	-	-	-	gi|170108906|ref|XP_001885661.1|/2.20584e-95/predicted protein [Laccaria bicolor S238N-H82]
GME411_g	2-4 fold	102	355	17.06	59.44	1.80082	0	0	-	-	-	-	gi|299750891|ref|XP_001829909.2|/3.09852e-18/hypothetical protein CC1G_04598 [Coprinopsis cinerea okayama7||130]
GME8711_g	2-4 fold	330	1147	55.2	192.05	1.79874	1.23235e-13	8.94465e-13	-	-	GO:0005488//binding	-	gi|170086984|ref|XP_001874715.1|/0/predicted protein [Laccaria bicolor S238N-H82]
GME8562_g	2-4 fold	25	86	4.18	14.4	1.78449	3.2563e-09	1.61044e-08	ko04146//Peroxisome;ko01100//Metabolic pathways;ko00071//Fatty acid metabolism;ko03010//Ribosome;ko04920//Adipocytokine signaling pathway;ko03320//PPAR signaling pathway;ko01100//Metabolic pathways;ko00360//Phenylalanine metabolism;ko00940//Phenylpropanoid biosynthesis;ko01110//Biosynthesis of secondary metabolites;ko00130//Ubiquinone and other terpenoid-quinone biosynthesis	-	-	-	gi|170091778|ref|XP_001877111.1|/2.98811e-146/predicted protein [Laccaria bicolor S238N-H82]
GME7725_g	2-4 fold	26	89	4.35	14.9	1.77623	1.90335e-09	9.54142e-09	ko04142//Lysosome	-	-	-	gi|170094658|ref|XP_001878550.1|/0/sterol regulatory element binding protein cleavage-activating protein [Laccaria bicolor S238N-H82]
GME1838_g	2-4 fold	53	181	8.87	30.31	1.77279	1.88738e-14	1.45458e-13	ko01100//Metabolic pathways;ko00564//Glycerophospholipid metabolism;ko00561//Glycerolipid metabolism;ko00592//alpha-Linolenic acid metabolism	-	-	-	gi|299743266|ref|XP_002910645.1|/2.14474e-133/lipase 2 [Coprinopsis cinerea okayama7||130]
GME11492_g	2-4 fold	204	695	34.12	116.37	1.77003	1.03917e-13	7.62846e-13	-	-	-	-	gi|403414251|emb|CCM00951.1|/1.62413e-10/predicted protein [Fibroporia radiculosa]
GME2719_g	2-4 fold	78	265	13.05	44.37	1.76553	0	0	ko05215//Prostate cancer;ko05200//Pathways in cancer;ko00480//Glutathione metabolism;ko00980//Metabolism of xenobiotics by cytochrome P450;ko00982//Drug metabolism - cytochrome P450;ko00052//Galactose metabolism	-	-	-	gi|170104262|ref|XP_001883345.1|/0/predicted protein [Laccaria bicolor S238N-H82]
GME5368_g	2-4 fold	29	98	4.85	16.41	1.75852	3.8121e-10	2.02109e-09	-	-	-	-	gi|336367197|gb|EGN95542.1|/1.35764e-180/hypothetical protein SERLA73DRAFT_113151 [Serpula lacrymans var. lacrymans S7.3]
GME7724_g	2-4 fold	30	101	5.02	16.91	1.75212	2.2325e-10	1.20176e-09	ko02020//Two-component system;ko02010//ABC transporters;ko01100//Metabolic pathways;ko01110//Biosynthesis of secondary metabolites;ko00620//Pyruvate metabolism;ko03010//Ribosome;ko00010//Glycolysis / Gluconeogenesis;ko00020//Citrate cycle (TCA cycle);ko01120//Microbial metabolism in diverse environments	-	-	-	gi|169853945|ref|XP_001833650.1|/5.09432e-79/pyruvate dehydrogenase X component [Coprinopsis cinerea okayama7||130]
GME9594_g	2-4 fold	56	188	9.37	31.48	1.74831	0	0	-	-	-	-	gi|170085645|ref|XP_001874046.1|/8.134e-146/inositol phosphophingolipids phospholipase C [Laccaria bicolor S238N-H82]
GME3748_g	2-4 fold	17	57	2.84	9.54	1.7481	2.15842e-06	8.15473e-06	-	-	-	-	gi|170093357|ref|XP_001877900.1|/7.02174e-45/predicted protein [Laccaria bicolor S238N-H82]
GME1343_g	2-4 fold	101	338	16.89	56.59	1.74438	0	0	ko01100//Metabolic pathways;ko00627//Aminobenzoate degradation;ko00362//Benzoate degradation;ko01120//Microbial metabolism in diverse environments	-	-	-	gi|299750241|ref|XP_001836625.2|/4.56674e-121/allantoate permease [Coprinopsis cinerea okayama7||130]
[truncated: 1,870 more rows]

## Sheet: Table S6C
Table S6C. Genes differentially expressed between elongation stage and maturation stage; 1,668 genes in total
Gene	Fold change	RawIntensity-Elongation_stage	RawIntensity-Maturation_stage	TPM-Elongation_stage	TPM-Maturation_stage	log2 Ratio(Maturation_stage/Elongation_stage)	P-Value	FDR	Pathway	GO Component	GO Function	GO Process	blast nr
[truncated: 1,671 more rows]
