# Supplementary material for: Gene Expression Profiling Reveals Large Regulatory Switches between Succeeding Stipe Stages in Volvariella volvacea
Source: PLoS One. 2014 May 27;9(5):e97789. doi: 10.1371/journal.pone.0097789 (PMC4035324; doi:10.1371/journal.pone.0097789)
Supplement: Table S7 — Differential expression of cell cycle pathway genes between successive stipe stages. (XLSX) [file pone.0097789.s009.xlsx]

## Sheet: Table S7A
Table S7A. Differential expression of cell cycle pathway genes between successive stipe stages (transitions; T1, T2, T3)
T1. Genes differentially expressed between BU and EG (TPM)								T2. Genes differentially expressed between EG and EL (TPM)								T3. Genes differentially expressed between EL and MA (TPM)
Name	Gene ID	BU	EG	Log2 Ratio (EG/BU)	P-value	FDR		Name	Gene ID	EG	EL	Log2 Ratio (EL/EG)	P-value	FDR		Name	Gene ID	EL	MA	Log2 Ratio (MA/EL)	P-value	FDR
Chk1	*GME10808_g	31.18	69.08	1.14765	2.7378e-13	3.50708e-12		Smc1	GME5527_g	1.84	8.37	2.18552	1.16108e-06	4.51012e-06		Mcm7	GME5324_g	1.51	8.21	2.44283	2.98398e-06	1.43246e-05
Smc3	*GME3484_g	3.74	16.39	2.13171	8.653e-10	7.20837e-09		Chk1	*GME10808_g	69.08	13.23	-2.38446	9.34142e-56	1.9359e-54		CycH	*GME11461_g	4.35	12.57	1.5309	7.2973e-07	3.7304e-06
Bub1	*GME11160_g	27.62	77.44	1.48737	2.87992e-13	3.61796e-12		Smc3	*GME3484_g	16.39	4.02	-2.02755	5.36658e-12	3.28194e-11		PCNA	*GME2815_g	50.23	11.39	-2.14078	4.69362e-36	8.42375e-35
PCNA	*GME2815_g	57.37	245.88	2.09959	1.37446e-13	1.91444e-12		Bub1	*GME11160_g	77.44	18.42	-2.07181	1.34319e-52	2.68292e-51		Bub1	*GME11160_g	18.42	2.51	-2.87551	2.89206e-19	3.77734e-18
CycH	*GME11461_g	6.06	16.56	1.45031	7.70996e-08	5.3647e-07		PCNA	*GME2815_g	245.88	50.23	-2.29133	6.84156e-185	2.51835e-183		HDAC-2	GME1442_g	14.4	3.35	-2.10384	3.8948e-11	2.88601e-10
APC/C-1	*GME4497_g	8.55	22.58	1.40105	9.30956e-10	7.7306e-09		CycH	*GME11461_g	16.56	4.35	-1.92862	2.06062e-11	1.19584e-10		CDK7	GME4265_g	13.23	6.37	-1.05445	0.000140542	0.00051283
APC/C-8	*GME9953_g	8.91	18.23	1.03282	1.54462e-05	7.90416e-05		APC/C-1	*GME4497_g	22.58	4.35	-2.37596	3.7111e-19	3.51985e-18
APC/C-3	GME7867_g	0.53	4.68	3.14244	7.25746e-05	0.000331636		APC/C-8	*GME9953_g	18.23	5.53	-1.72096	7.37018e-11	4.11347e-10
APC/C-5	GME5561_g	9.62	20.74	1.10831	1.04558e-06	6.40295e-06		APC/C-4	GME11361_g	6.52	2.18	-1.58054	0.000272332	0.000785788
Esp1	GME11073_g	0.01	2.84	8.14975	1.33543e-05	6.94282e-05		Chk2	GME7230_g	2.01	0.01	-7.65105	0.000245746	0.000715756
plk1	GME7453_g	0.01	2.84	8.14975	1.33543e-05	6.9244e-05		ORC1	GME6358_g	3.35	0.33	-3.34362	6.66804e-05	0.000211679
ORC1	GME6358_g	19.96	3.35	-2.57488	2.97708e-18	5.66007e-17		ORC2	GME7213_g	2.68	0.01	-8.06609	1.53901e-05	5.30149e-05
								Mcm3	GME11626_g	21.24	2.34	-3.1822	3.41368e-24	3.83543e-23
								Mcm5	GME11597_g	27.93	3.35	-3.05958	2.73036e-30	3.62019e-29
								SCF	GME5292_g	733.12	109.33	-2.74536	0	0
								14-3-3	GME8283_g	160.24	18.75	-3.09527	3.67426e-168	1.31491e-166
								Rad21	GME11334_g	38.64	3.85	-3.32716	1.32692e-44	2.31537e-43
								CDK7	GME4265_g	32.95	13.23	-1.31647	6.27608e-13	4.17505e-12
								HDAC-1	GME11571_g	26.26	4.02	-2.7076	2.36306e-25	2.75928e-24
								ATMATR	GME4161_g	14.05	2.34	-2.58599	1.48029e-13	1.06542e-12
								Cdc20	GME6671_g	9.03	1	-3.17473	5.51578e-11	3.11902e-10
* Genes for which expression patterns were additionally confirmed by Q-PCR (table S7B)

## Sheet: Table S7B
Table S7B. Differential expression of genes in the cell cycle pathway comparing digital gene expression and relative Q-PCR
Name	Gene ID	DGE (TPM)					Q-PCR (relative expression)
		BU	EG	EL	MA		BU	EG	EL	MA
Chk1	*GME10808_g	31.18	69.08	13.23	18.1		1.00±0.07	1.64±0.18	0.54±0.11	0.30±0.07
Smc3	*GME3484_g	3.74	16.39	4.02	1.34		1.00±0.12	2.90±0.32	0.51±0.17	0.11±0.03
Bub1	*GME11160_g	27.62	77.44	18.42	2.51		1.00±0.17	7.56±0.48	4.21±0.31	0.13±0.03
PCNA	*GME2815_g	57.37	245.88	50.23	11.39		1.00±0.09	3.50±0.37	0.40±0.13	0.07±0.01
CycH	*GME11461_g	6.06	16.56	4.35	12.57		1.00±0.11	2.96±0.24	1.94±0.19	0.49±0.13
APC/C-1	*GME4497_g	8.55	22.58	4.35	2.68		1.00±0.07	2.59±0.21	0.50±0.08	0.13±0.05
APC/C-8	*GME9953_g	8.91	18.23	5.53	5.36		1.00±0.19	3.16±0.29	1.86±0.23	0.34±0.09
