# Supplementary material for: Gene Expression Profiling Reveals Large Regulatory Switches between Succeeding Stipe Stages in Volvariella volvacea
Source: PLoS One. 2014 May 27;9(5):e97789. doi: 10.1371/journal.pone.0097789 (PMC4035324; doi:10.1371/journal.pone.0097789)
Supplement: Table S8 — Expression levels of genes regulating the cell cycle and cytokinesis. (XLSX) [file pone.0097789.s010.xlsx]

## Sheet: Table S8A
Table S8A. Expression levels of genes regulating the cell cycle
G1-S regulator#	Saccharomyces cerevisiae	Volvariella volvacea Gene ID	E-value	T1. DGE between BU and EG (TPM)						Q-PCR (relative expression)
				BU	EG	Log2 Ratio (EG/BU)	P-value	FDR		BU	EG
G1 cyclin	Cln3	*GME11480_g	1e-15	0.89	3.01	1.75789	0.0103793	0.0289761		1.00±0.05	1.21±0.07
G1 Cdk	Cdk1	*GME2873_g	1e-119	5.52	8.03	0.540732	0.104459	0.200403		1.00±0.12	2.61±0.25
G1-S cyclin	Cln2	*GME11480_g	8e-13	0.89	3.01	1.75789	0.0103793	0.0289761		1.00±0.05	1.21±0.07
G1-S Cdk	Cdk1	*GME2873_g	1e-119	5.52	8.03	0.540732	0.104459	0.200403		1.00±0.12	2.61±0.25
S cyclin	Clb5	GME7316_g	8e-54	0.71	2.84	2	0.00682722	0.0200858		─	─
G1-S TF	Swi4	*GME10202_g	2e-23	6.24	19.24	1.62449	3.01324e-10	2.61616e-09		1.00±0.09	2.20±0.18
G1-S regulator#	Saccharomyces cerevisiae	Volvariella volvacea Gene ID	E-value	T2. DGE between EG and EL (TPM)						Q-PCR (relative expression)
				EG	EL	Log2 Ratio (EL/EG)	P-value	FDR		EG	EL
G1 cyclin	Cln3	*GME11480_g	1e-15	3.01	1.67	-0.849915	0.136762	0.201635		1.21±0.07	0.42±0.05
G1 Cdk	Cdk1	*GME2873_g	1e-119	8.03	1.84	-2.12569	7.70952e-07	3.05927e-06		2.61±0.25	0.60±0.08
G1-S cyclin	Cln2	*GME11480_g	8e-13	3.01	1.67	-0.849915	0.136762	0.201635		1.21±0.07	0.42±0.05
G1-S Cdk	Cdk1	*GME2873_g	1e-119	8.03	1.84	-2.12569	7.70952e-07	3.05927e-06		2.61±0.25	0.60±0.08
S cyclin	Clb5	GME7316_g	8e-54	2.84	1.34	-1.08366	0.0759422	0.124688		─	─
G1-S TF	Swi4	*GME10202_g	2e-23	19.24	8.37	-1.20081	3.32174e-07	1.36435e-06		2.20±0.18	0.61±0.10
G1-S regulator#	Saccharomyces cerevisiae	Volvariella volvacea Gene ID	E-value	T3. DGE between EL and MA (TPM)						Q-PCR (relative expression)
				EL	MA	Log2 Ratio (MA/EL)	P-value	FDR		EL	MA
G1 cyclin	Cln3	*GME11480_g	1e-15	1.67	0.34	-2.29624	0.022539	0.0511467		0.42±0.05	0.10±0.01
G1 Cdk	Cdk1	*GME2873_g	1e-119	1.84	1.84	0	0.998534	1.02216		0.60±0.08	0.15±0.03
G1-S cyclin	Cln2	*GME11480_g	8e-13	1.67	0.34	-2.29624	0.022539	0.0511467		0.42±0.05	0.10±0.01
G1-S Cdk	Cdk1	*GME2873_g	1e-119	1.84	1.84	0	0.998534	1.02216		0.60±0.08	0.15±0.03
S cyclin	Clb5	GME7316_g	8e-54	1.34	0.34	-1.97863	0.065608	0.121147		─	─
G1-S TF	Swi4	*GME10202_g	2e-23	8.37	7.04	-0.249652	0.409002	0.505277		0.61±0.10	0.14±0.03
#G1-S regulators according to Cross and Buchler et al., 2011. *Genes for which expression patterns were additionally confirmed by Q-PCR.

## Sheet: Table S8B
Table S8B. Expression levels of genes regulating cytokinesis
Regulator$	Schizosaccharomyces pombe	Volvariella volvacea Gene ID	E-value	T1. DGE between BU and EG (TPM)
				BU	EG	Log2 Ratio (EG/BU)	P-value	FDR
Plo1p	Plo1p	GME7453_g	1e-108	0.01	2.84	8.14975	1.33543e-05	6.9244e-05
Cdc5p	Cdc5p	GME7899_g	1e-165	51.49	115.41	1.1644	0	0
Cdc7p	Cdc7p	GME1811_g	1e-100	4.1	11.54	1.49295	4.78736e-06	2.67969e-05
Cdc14p	Cdc14p	GME8308_g	0.0001	5.52	9.2	0.736966	0.0218	0.0551636
Mob1p	Mob1p	GME2066_g	3e-46	10.69	9.03	-0.243464	0.36877	0.481948
Regulator$	Schizosaccharomyces pombe	Volvariella volvacea Gene ID	E-value	T2. DGE between EG and EL (TPM)
				EG	EL	Log2 Ratio (EL/EG)	P-value	FDR
Plo1p	Plo1p	GME7453_g	1e-108	2.84	1	-1.50589	0.0228018	0.044431
Cdc5p	Cdc5p	GME7899_g	1e-165	115.41	86.73	-0.412165	7.92298e-07	3.13914e-06
Cdc7p	Cdc7p	GME1811_g	1e-100	11.54	1.34	-3.10634	1.80051e-13	1.28276e-12
Cdc14p	Cdc14p	GME8308_g	0.0001	9.2	2.85	-1.69067	5.37536e-06	1.95353e-05
Mob1p	Mob1p	GME2066_g	3e-46	9.03	1.84	-2.29502	3.68306e-08	1.66394e-07
Regulator$	Schizosaccharomyces pombe	Volvariella volvacea Gene ID	E-value	T3. DGE between EL and MA (TPM)
				EL	MA	Log2 Ratio (MA/EL)	P-value	FDR
Plo1p	Plo1p	GME7453_g	1e-108	1	2.35	1.23266	0.0780762	0.141277
Cdc5p	Cdc5p	GME7899_g	1e-165	86.73	24.13	-1.8457	1.52169e-50	3.26312e-49
Cdc7p	Cdc7p	GME1811_g	1e-100	1.34	0.5	-1.42223	0.146358	0.232606
Cdc14p	Cdc14p	GME8308_g	0.0001	2.85	2.01	-0.503766	0.362696	0.4546
Mob1p	Mob1p	GME2066_g	3e-46	1.84	2.18	0.244622	0.688628	0.7589
$ Regulators of cytokinesis according to Nigg, 2001
