# Supplementary material for: Gene Expression Profiling Reveals Large Regulatory Switches between Succeeding Stipe Stages in Volvariella volvacea
Source: PLoS One. 2014 May 27;9(5):e97789. doi: 10.1371/journal.pone.0097789 (PMC4035324; doi:10.1371/journal.pone.0097789)
Supplement: Table S9 — Digital gene expression levels and relative Q-PCR expression levels of regulatory genes up-regulated from egg stage to elongation stage. (XLSX) [file pone.0097789.s011.xlsx]

## Sheet: Table S9
Table S9. Digital gene expression levels and relative Q-PCR expression levels of regulatory genes up-regulated from egg stage to elongation stage
Gene ID	Protein name or domain	DGE (TPM)		Log2 Ratio (EL/EG)	P-value	FDR		Q-PCR (relative expression)a
		EG	EL					EG	EL
GME9038_g	Serine/threonine protein kinase	592.79	1914.78	1.69159	0	0		1.00±0.17	8.17±0.93
GME10647_g	Cytochrome P450	103.2	1460.7	3.82315	6.38822e-13	4.24235e-12		1.00±0.10	11.71±1.21
GME5859_g	Protein prenyltransferase alpha subunit repeat	369.82	1301.47	1.81525	0	0		1.00±0.15	7.55±0.97
GME7934_g	JmjC domain, jumonji family of transcription factors	80.96	206.61	1.35163	1.59406e-12	1.02598e-11		1.00±0.11	6.06±0.86
GME9386_g	Thioredoxin	20.74	197.91	3.25436	8.28226e-14	6.12064e-13		1.00±0.09	4.52±0.61
GME8711_g	Fungal specific transcription factor; GAL4-like Zn2Cys6 DNA-binding domain	55.2	192.05	1.79874	1.23235e-13	8.94465e-13		1.00±0.07	3.38±0.29
GME8678_g	bZIP transcription factor	62.56	125.58	1.00529	3.22408e-13	2.22519e-12		0.1b±0.05	5.45±0.38
GME1797_g	Phytochrome-like protein	30.11	123.73	2.03888	2.23376e-13	1.56545e-12		0.1b±0.07	47.71±2.19
GME10493_g	Two-component sensor protein, histidine protein kinase	25.76	78.69	1.61105	1.34781e-13	9.74609e-13		1.00±0.19	4.21±0.32
GME9838_g	Jmj domain, jumonji family of transcription factors	25.26	75.68	1.58306	0	0		1.00±0.09	1.40±0.16
GME9978_g	Chitin-binding domain	24.92	58.43	1.22941	1.93179e-13	1.36372e-12		1.00±0.21	13.38±1.35
GME6807_g	SART-1 family transcription factor	17.06	37.51	1.13666	7.89968e-12	4.76322e-11		1.00±0.08	1.27±0.10
GME9454_g	Serine/threonine kinases, fungal mitogen-activated protein kinases Sty1 and Hog1 subfamily, catalytic domain	10.04	33.15	1.72325	0	0		1.00±0.16	9.50±1.04
GME6006_g	GAL4-like Zn2Cys6 binuclear cluster DNA-binding domain, transcription factor	10.2	22.6	1.14775	9.17594e-08	3.967e-07		1.00±0.33	0.17±0.08
GME10889_g	bZIP transcription factor	5.52	22.44	2.02333	9.95648e-13	6.5003e-12		1.00±0.14	2.01±0.26
GME8409_g	SANT/myb-like domain protein	5.52	16.74	1.60056	3.16656e-09	1.5731e-08		1.00±0.05	1.24±0.09
GME7725_g	Sterol-sensing domain of SREBP cleavage-activation	4.35	14.9	1.77623	1.90335e-09	9.54142e-09		1.00±0.32	0.76±0.14
GME8831_g	GAL4-like Zn2Cys6 binuclear cluster DNA-binding domain, fungal specific transcription factor	4.35	14.57	1.74391	4.5161e-09	2.20667e-08		1.00±0.11	1.43±0.17
GME1644_g	GATA zinc finger DNA binding domain, transcription factor	6.36	13.9	1.12799	3.70216e-05	0.000121829		1.00±0.07	1.21±0.10
GME4506_g	Bromodomain transcription factor	3.35	11.89	1.82752	4.80692e-08	2.14411e-07		1.00±0.09	1.30±0.11
GME4280_g	DnaJ domain contain protein	5.02	11.39	1.18201	0.000108705	0.000337466		1.00±0.24	0.89±0.10
GME1998_g	MADS (MCM1, Agamous, Deficiens, and SRF) box family of eukaryotic transcriptional regulators	3.35	10.05	1.58496	5.5412e-06	2.01191e-05		1.00±0.16	2.60±0.27
GME1283_g	DHHC palmitoyltransferase, ankyrin repeats	1.34	6.2	2.21004	1.43664e-05	4.97545e-05		1.00±0.07	1.15±0.04
GME3988_g	GH3 auxin-responsive promoter, indole-3-acetic acid-amido synthetase	0.01	4.86	8.92481	1.83468e-09	9.23913e-09		0.01c±0.01	1.77±0.11
a Relative expression normalized against GAPDH, expression level in EG stage was set to 1.00 as reference sample b,c For genes with very low Q-PCR expression levels, reference levels were adjusted to 0.1 or 0.01 Values marked in bold indicate that the genes up-regulated from EG to EL were confirmed by Q-PCR
