# Supplementary material for: Gene Expression Profiling Reveals Large Regulatory Switches between Succeeding Stipe Stages in Volvariella volvacea
Source: PLoS One. 2014 May 27;9(5):e97789. doi: 10.1371/journal.pone.0097789 (PMC4035324; doi:10.1371/journal.pone.0097789)
Supplement: Data S1 — Amino acid sequences of predicted V. volvacea genes as used in this study. (TXT) [file pone.0097789.s013.txt]

>GME10808_g
MNAVPYFLAEIDSHSHNRDKNRLIVYSACMLRLLAHLKWKQNHRDDSEGDDKYDKKFFLMAAFFSKDWKI
ERYFFFMGDGNKVHHHHQTFNVNDLSELTRFLGEFYNYARHIKETYGDWIPDPDMHKVSKEIVGGITKSL
HTRDVPSRGGSNSGENNSGTNGGDKNGGGNKRRGNGKASNRQRGANSKQQGTDAHDAMIDALKGSDYKLE
DYSHGFLPLFDLPDHIAEAKDSKQNRLIVKLVRNKRSNELALLKELCERQSRLNHVVPLVDTFMSNLGPL
LILEQGSSLSAIGSNSIDKDEASRLSRELIEGVAFLHGQNIAHMDIKPDNLVRSFKTNKLLIIDFDMAIE
CNSAEELVDNRCCGTPGWCAPEIDLSGKKRQQAFSPIRADLWSCGMVLGHIARMGGYSGFGQLIKMLMVV
DPRRRCLLHQVVDEESVNWTTDELLEAFGCRASDKEVEETMLGGNKLKRSRDDVSSGDKEGLALKMVKRS
VVSTDYSGGSETSGSSGFSELPSPASEILGYAKGEHIGHAGEISEKDGM
>GME3484_g
MYIKTITIQGFKSYRDQTQIEPFSPKHNVVVGRNGSGKSNFFAAIRFVLSDAYTSMSREERQALLHEGVS
VTTTLSAYVEIVFDNSDNRFPTGHDEVILRRTIGLKKDEYSLDRKSASKADVMNLLESAGFSKSNPYYIV
PQGRITALTNAKDHERLALLKEVAGTKVYEQRRAESLRIMGETDAKRQKINELLEYIESRLAELEEEKEE
LKEFQTKDKERRCLEYALHQRELEEINEALDELENERQNNIHGANVRREQYTGREKEIREIEHAISETNH
ALQTANLTRQDVQAELTELIRNRTELECTIEDLETTDVNTGNQRARLEQEVQEIRRQIQEKERALTELIP
EWDSQRTLEANEKRRLDESSARLAALFAKQGRATKFRTRAERDAYLNNEIASMQQYRATQEQALEGSRQD
LETARRSHQEINEKIRVAHEKIEDGRAQVKVLADQVAALKDQQAELVERRKELWREDSKLDHLVNRSAEE
MRSAERVLAGMMDKDTGSGLKAIDQIAQRLRLQGVYGPLYRLFTVTDPNFNTAVELTAGNSLFHVVVDTD
ETAQKVLEVMLREKTGRVTFMPLNRLKPKNPPMPMNTEDCEPLIEKLRFDPKLSKAFEQVFGKTAVCRDL
TIAAAYVKSHGINTITLDGDKVDRKGALTGGYHDIRRSRIEAINSLITWRDKWDKDSAELRNVRDRIARL
EQEITKLTGEMAQKNGLQTVTRDSRERFLEEGNMLMKEKDKLESRIAKLERDISDLEGELTGLDAKLEGY
QAELNTPLVAGLTPEEEGLIATLGKEVEGRRKDLLELARSKNQLEGRKNAIEIELNERLRRKLEEAEHKL
ESLGEVAGSSQPLDSLDSKKRELEVLNHSVEALTKESQKAEKESEDLTKKLQTLRTNLEQVQTQQSEDAR
NITKQQKTTERFLAKRQMLLNRKDECNRNIRDLGVLPEEAFEKYINEKLDRLVKKLHTINEGLKKFAHVN
KKAFEQYTNFTKQRDSLLQRREDLDKSASSIEDLVQVLDQRKDEAIERTFKQVASNFEEVFEKLVPAGRG
RLIIQRRIDRDEDMDEDADETQQSSVDNYTGVSIKVSFNSKVDEGLRIQQLSGGQKSLVALALVFAIQKC
DPAPFYLFDEIDANLDAQYRTAVASMIQSLSSTAQFITTTFRPEMLVTADKFYGVLFNNQKVSSIRAIKR
EEAMEFVDQEAQAQ
>GME11160_g
MGDVFSDDNSAPIVDCDLLEAAKENVQPLATGRRVTALSSILATPHAQRESKLAATRQRLRMNVELALED
QEDDPLEAYCRFVNWTVENYPQGHSAESGLLELLEEATRVLKDDRNGKWRPEMRYLKLWLLYASYVEKPT
IIYRFLIANEIGTSHALLYEEFAAVLERDGRRKEADEAYTLGIARKAQPLEHLQSRHSDFQKRIMCATAS
PNPESTPVPVQATATRSSRTVLAPAASSSSSSSSRTGSSGHTRIPSVSSQRGLSAKPATGRPTSNSSLQV
FVDPTGEVSEAMDPSKNTWNDLGTRKTRVKENVPEVKKMAGTTLRQPARSKKDASASSATTAGGAPRSAP
ASKIVPYRDPGPEAMRLPAHQQPAASSSTATSGTGTLGRKASGTVTKSKLKIFVDDDLPPSTPAVPASAP
QPPAESVPVPATPRFVPFRDESALTTSSASIPDTVMKDKKTGLKAPVSASESEALRKDPLKNYGDLAGLG
ISDT
>GME2815_g
MLEAKLAEAAILKKLLDSIKELVTDANFECNEEGVNLQAMDNSHVALVSVLLQASGFKKYRCDRPMPLGV
NLNSLTKVMKCAKDDDMVTLKAADEADVLNLVYEAKHSDRIAEYDMKLMDIDAETLGIPDTEYDARVTMP
SAEFSRIVRDLSQLGESVRIEVSKEGVRFASDGEAANGNVLLRQSEGSSGRSSKKSKADDDEEEEEEESS
SKKKAKVKKENTEDVEMEDDSEEFRPTADEDGEEEQDAEDEDEDGSNKKRKKKSDSDKPSKRAKTNGASK
GKKKASEEEDDGPGGVVIEMNQHVSLTFSLKYLVNFSKSSSLSSKVQLMMSNDVPLLVSYDFGQGHIRYY
LAPKIGDD
>GME11461_g
MSLGSDHLNQQDQNEHPPSKLPLYEASTQCRNWRYSPEKLASIRTILNEAAVTAIRNKIEANEPGSSADV
SFLSADEEVLLVKLYITKITQLCGLFQFPEEVQATAITYLKRFYLKNTVMDWHPKNVMLTALFLATKTTN
NPISLEVYTKRIKGTAPSDVLDLEFLVAQSLNFEFAAPFTISYWSQYDGTQNLPDGTLGPEVYDEALVQV
RALRLTDAELIYTPSQIALAALSTVVPELCSQWLRSKLASNTSDSVLSANALESTLEDIKALITTAGVAP
DVESVREVDRRLRLCKNPEKVVGSKLYLAKKAAEEREAEEKRLRKAESARQAMPGNDPFAASSLGEPKRA
GLVDYDDDDDD
>GME4497_g
MSSSSSHSFFSTSVPIKISTFSPPISSARAYFNRSKPAAESTQRAKESSLLKSIKAALRGHDTESISEVH
EMSFHVGAAGYYPPASSSTNSTPSSQSFTPYDPTWGDVEELSWDAQTVILSVGGVMKKKWNFGDEEQSIQ
WATLGLLEQNASSTVTAQSSGHYASILHNSDGNFPTVVDEGGGGAGDHAGEGDGKRPTFGPFSQAQKPPQ
IDASPSVRIPAVFVFLRSIGKIFLRNGVEYTFSLPFIVRRAWPLRPHGVLIQRVLEPAEVAEAEMTGEPV
LPTIFSMTSPFAEAAAVGLTAGIVGGFELETPSLMDEEEHLTSPLKSVEPTERVIWVSTHGPESKANITV
TVNVKNKRLTVWRYAYMQPKDVPANPPKPRPPTAMAKRHSRVGSASGSIVTIQGARRASGMHNPSDRYVA
LSPGAKSPEHSPVVDFHKLPDFPPGVTAGLSTAATMAAIAGPKSVANKGRRNSLTRNELSATIDRLMFGA
KYDDSFSIIEDGKMKASYWMEKVFSRDISEADTASWRDISISLFDHRFDGTSERSLLAICLPSSRTMQLY
SIYLKQDKMLAVVDLRQIPAIAAAPVMATRKQVYDLLVLKADRSLSLFTHGLFEIPALPVPPPPQNLNPP
RKVVGQPVSLLRGVKSSALLVYEGGLKIQAQIDLRPRDQLTQDTLELIALTLPTDMAFKLHHMFIVEWSS
KGLIADPELEFECLSKSLYRLFGLEGTRSGSPPSLTTSHPATTHTPVNRSGSSWDKLPHSSSHRRFREDC
VLNYLKLPGQGSSDTLETTATTIAASPSAPHPLLAPLLFALHHLGESLRLVVDRFESLIRLAPVICRIAL
QVRPEWADYWRRLVPDALPFWPTPATTVPEHLDDRIPLWPLDASAILFGRITSPEWVPPWHATHNVATRF
GVSPSFAFGQEADPLHILHHLTALYRCLADPAVPQAQKRAENAVYLMVMSDSEMAAAAGVEGHAQSALAQ
ELHRFRRQPTQVGTRLLDRLPIGIAAPLREAARTCQLAPPGDWPLVAYRAIGRNDLAASASDAPDLMYSD
GYKTVKEFISPTKPRQSISDIITEAKAAANGDFDATSGVELNLKDFTDIRFGQDRRLEEVARMLCSSNVV
TAKVPDRPELNEHDQAKEQQTQVMRMAERTLALPYGRALYTYGSVSTVTREAYAIPKLEYAVRLQPLNMV
VAPETSKMPPDSLSWGAFHNGVAAGLRISPSSDGVESSWIAFNKPSDLTPEHAGFLYALGLTGHLRHMLT
WHTLGYLTPKHDLTSIGVLLGLSAANVGSGNKHVTRLLAVHTPALLPTPSVDLNISLVTQAAGLAGVGLL
YLGTKNRRMAEVCLNQISRKDLAQPDLSNEHREAYTYAAALAFGMIMLGKGSSIPADLALLSRLNVLIHG
EAPGSFGQRGKPQFDLSLTSPAATIALGLMYLRTERQDVADMLTIPDTVLSLNRIQPSFLMLRTISRALI
MWETVKPTNDWVQAQIPDTVREAMDNKVKYMTVPDDSLELAYYNIIAGCCFAVGLKYAGTASQEAYVLII
RFFDTFTRMVYSNGIAFEHKIKRSAVREGLNVISTALSMVMAGTGEITCFRRLRYAYGMYQQAMYTFKYG
IYVTTHLSIGLLFLGGGRYTLGTSNAAIACLVTAFFPRSHQLSSDNKSYLQALRHLWVLAVEPRCLIARD
VDTTEVVYLPVKITMKDDEKVGTTQLISPTLFPELDKLLSLRVDTPRYWPFYLDTQNLPRHREALLRSQT
LYVKRRTAFLSYTEDPRGSRSLFVRSGSSTGEAAVLDFPQLKIDPSNSNSALTSLNNQQQQQHQNQHQSN
RTGDLSDFITSFSNDVLFLAFADHLSREEGRPGDYTPDERMFHAYCHAALLDSILQDKPQTLQTHLTLFR
YRMMEAEPGEYQRYNDSDHDPDRSFAGKGKGKQPEGTIQVGSRGEYLKRTRRSKYFHLRLQDLRFATEFY
CRVYDRRFSGRTENNPRPPLIRESTVLGAQYALDRRLDRLRSGVTGGVSSSGMSKLLEALGYYARGEVLS
PSSPSTPVSVTQETLWQLSWYLLRNSVPVSTVLIVLRQLSRDAHIQCYGKPAPDGTEDAATLELGIREVL
HLTGTRMMQTLGAGWDVKSLDEVVRAWKNGTSASSAGTGADPETSGKSTVESAGGTKGQPDPPPVRTQVL
PSAAAAPSGHKRASSRSKSARSARS
>GME9953_g
MTSIIPVDHQMVSELRNAVKECSDRGLTVASKWASELLLSIPESKRHHISRSPPPEGFSTSTPARSRSPN
PAPVFAEPPATPAIGPESIPLTIPSYPHALLARPRPDTVDSAMEAQEADTLVAARNCVESKEFRRAVYTL
RDCGSLKARFLYIYSQFIVGEKAALRDWHKLDNNRQQPSTPINTLLPTLMEAVHDATDPWLLFLKALFLS
RLSRREEAIEAAILSIAAFPWNWSAWTLLGSCIGDGEELSSLLPLIRLPPNHPLLVLFQIRTLNELHNPS
EQELTLCDQLLHQDLFPHSLWIMSLRACVLYHLHDFGEAEIQFERILSLDPYRIDDVDVFSNILYVTENS
IKLSRLAQEFLALDKDRPEVCCLVGNHYSLRSEHEKAVKYFRRATQLDRMYLSAWTLMGHEYVEMKNSHA
AIEAYRRAVDVNRKDYRAWYGLGQAYELLSMHNYALHYYQHATALRPYDVRLWQAQAMCYEEIGRYADAI
ECFKRALITADPHEINIKLRLARLHRILNRRAESVVYHRKVVEVCQADLRPVQDYAKSCLEVAEYQMQIP
DGDLLLAREYLERVASSNAEDVARAAELLKAVKEAIVAKAASEGRKDEIGDVEGASRL
>GME7867_g
MTRQFIKSHVTEERESTRSFGLGLDPRPLFLALLFALATNRERVQQPDGIRCAAQNCDFLPLRRSPAALY
DRKSIGHNPTMQTEPLPSFFPYLSQKFQSLVWSCLDSDLTKSAVFHAERYFAMDRNNHDSRHLYATALLR
EGQTYSALCLVNIPQDQRCAGCLEIKAKCCNALGRYREAREALDAALSNPSYLRSNSTSSRVSQPFSEAA
AMHCRSGNMALKGNLPEKASASFQQALALNPHLWEAFEGLCAVGSFPEIDEIFPPQPLPVRRSTASEPHI
KPIASGAGLFTPDNGGSGNLFRQWKAEPPPPKALRMAPPPGPRDSLFGNDSPLPDNSFQHHRPHRAHVVA
PANTQTLIPRPLSSADEAGPAHKKLRSTTRQMEATKLPKPPKFILDEPLKKARARPALIFANIFSSPGRR
SQPTNAAKTGVSSKSTQAAGPAASAATTTTNLITRRSTRLLGATTAKTAAPKPPHPPRERRRQPPKSRSR
SIESEIEDEVLIANELAHSPSPPPVGQSSHSDGSPTGQLTSAHELAAQEEYESELADHYIYNLIRRFASA
TRALAMYDCQKCLDELEQLPHVHQRSPWVLAMVGRAHYEKLDYASAERAFRTVRDLEPHRLWDMEVYSTL
LWHLQRTIDLSFLAQELMNINSRSSQAWIAVGNLFSLQKERSQALTCFRRAAQLEPSCAYAYTLSGHESI
DEDLDKAIGFFQSALRADPRHYNAWYGLGTCYLRMSKIRLAEYHYRKAVEIHPNNAVLLGCVGMAIERRG
DRDSALKLFNQAVQIAPENALVRYRRAKILVSMRKYESAVRDLEHLRNTSPEESNVVFQLARVYRLIGDE
VKSAQMLAVARDISPKSLNK
>GME5561_g
MASQETDSPPPTTHVLKPHHIDILAIIFLAFRELDVGSLPSAYLLHIYRLLLQEVSEVARPRTHHELILE
LERGPSIEEEQAQAFVTAFKTVHLNLDSTERICAFFNNLPGLFMERHEEEPPIFMRRSLFGYFCRRCFFS
FIKLSFPGIVKLHGDYQAWCRGHLEPGYEDLHREKLSSDLQLFRTVADKKSWAKPEAYEAWEKGLAIGDE
KIATENLRRFFEQHFHDSNDSGVRQHALLNLVRMHYLREEYTAARKDSAVGQLLNEAIHTARTSGDRMTL
LHCVRFPPSPGRKPAINEIQPDLHPFEVLFDTTKLLDEDNNQPLSAAFAKVMQAIALYDHWIDIQRAIPS
DSDQWAQHAVQSIIWESAGCDALASVEEDIVIAFSENGTANNTVLTVRLNKAYKRARQGEYIEALTELVK
PEVWRGLTLTDYATWAQQLWHIMTLRTTRRGQDRLYREFLLPRRPPGPFNPKEYQFQSESASPLSKLREP
LHKVLHMRHYDQTTTVIEQLLTALWQAEFLFRFPIYRTAIILLADIGLEFGMTKKCRRILEEIMPQLIMG
HDLEQRANACFTLARCIISIKEDIVKELQEAVPFLKLAEEDFLKLEIHRSLMDVQYFLSVVYHNLRMEKE
RDEVADRHIQTQRMLEDMGATTSDEEFHGVFMVIEEVGAALARLWFEGELWALQALSTTPSSSITMDGPP
PQEEDFSQLPIAERLAHKNWKARVSAYESLIKIFQTTASDTDPAFKPYIGNPDLLKKIVTDSNAVAQEKG
VESIVALVKYAGETAAKTREAVVPALVDKCFGSARAGTKNQAIELVLQYVEVENGGASVVDDILPGLSAK
QPKTVAGCVTALKEVVRLFGTQTTPPPPVLKALPKIFGHNDKTVRAEGTALAHILYQYIGPGIEPWLADL
KPVQVKELKEAFEGMDKDGKGKGTLKAERMTRSQAREAELAVEQPDDAPPAEAEEAVFDPRAFAEEVNIV
PKLPATLQTALASSKWKERKEVLDEVHALLVATPRIQEAPELGDLAKAMAQRIQADANINCVMVAANCME
ELAKGLMSSFAKYREAVVPLMLERLKERKANVTDAIGNALDAVFATTTLSDVIPDLDTALKSKNPQVKEG
TLKFLGRCISTAKTPILPAQIKPLSDTLATLLEDGFEGARNEAATCLGTLMKMVGERPLNALMEGLADVR
KAKVKEAYEKATVKCKAGAGGPPKPAPAASAPPAKKPASKPAPAKPPPPPAEELLDEPEPPKKPAAKPPA
RLMVKKAPAAEGSEKGAPVSAAPPAAAPAKKPLAGTAPPTKSKSAAAAPPGTLDTFKYKHTPEDAEALAA
DLIPSSIISDFGDSNWKTRLAALEEMTTWLEGVVETVEAEVIVRALAKKGWSEKNFQVSSKLYGILTLLA
ERCPSFGRSCPALSVPHLTEKLGDMKLKKPAGDALIAFAERTSLQFVLSQAYEPLSKQKAPKVLADAVTW
IGNALNEFGVAGVSLRALIDFLKIALSNSNAAVRTSATKTLVTVKIFAGAGIKDLLEDLNPQLLNTINSE
FDKVEGTPVPEPTRTSQDVLAMATTSSGSSGKAGGIPDALDDLFPRVEVDGLLKGTTILADSKSDAWKTK
KEALETFQAILDQGSNKRLKPNMGEIGQVLKARVTDTNKAVQTLALDIVGRIATGMNKPFEKHARLFVLP
VCTVLADQKAPIRQAALATLSAIATACEGLDCMVSSIATALEAQNPMQKGTLLNWLVDWCKEHEPPSSLD
LSSWAAPVVASLDDRNSDVRKGAQAILPVLVANAGYDYVLQQTNSLKPASRNTALPLIQAARPAGSAAPA
SAAPPTKATSKASASASAPAPAPSPPLESPTTASAPSAKPPSKLTGIRRKLPQGTSRPESRAETPVEPST
AGLRAPGKLGLKKPGMASTAPTAASSASNYPFSSTNPDARKNRTGKDAQRWINEGGPTRKDLADLLQMQM
EPNASKEIVSQLFSTSHNAVNDNMNALTAIAEFYVNAQNSDITETIALANFDLPLKYVSIKAHEPQPNLL
SKSLDVVEAILTFLRGVGYQLSDNEALCFVPTIIYKLGEPREQVRNRVQQIIRAIPHVYAYSRVFQLLLE
HGLRSKVAKTRQGALDELGALLKKSGMSACEPTKAMPLIASMISDKDSAVRKSALGALSGPRGLSTDTLA
TGIARPASPAISGLSRLARPASPARTLRSGSPTLTTASRAESPPRALKPSSIPNPASPTGIARPKSLLPS
RLGKPRSVPVSQPVPTSRQEPLEEFVPNDPEPSPAIPYAQPQNGYSDPSTEDITITISTILSTDASRSVD
ALKKIQRILSIGPEAGPSSPPYRELAEHTEGLIETISLQMAHIFEPSDNLLPEENFRLAKHLIQTLNNFC
DHPFLAESLPVEILTSLLDELTLRLLETDDSTVKRVKDLSRFINMIILRLFATARRMSVFRALFALLLRI
VKPFPSTGTQSDSKEAKVAELVLKCVWKLARNIPQDLSETHLDPVELFPAVEHFLQSVPPNEWRARATNK
VPCGDMPLRTIKVIIQHVVAHYGDDVYELLSASFDDPSATIVYPYVYRILNSRAVTDGPPRQAAPRAYSP
SSSRPMSPQETASSAASNRHSHRTSPSTSSINGNGIFSPPVEEPDPDAQLLVIIGHISSETTGALHKEGI
TELHHFLKAYPHKRARVDKMLESTGPAFRKYITRALASRAAEDQERNAMVADTLSKLESNQRDRSNATAP
ATDITSRYTGMSSDGQDKLSRLHDLFQYRSSTTSTAGSSSSVLPSVSRTSPGS
>GME11073_g
MASTTRRPTSRAAKAKPTKAPTSTTTDQLADEIASRLTISDTKGKQKVVSPEEARREAMRAVNDASQTLS
NCIQSGWKASAHTSSKRDATATTILNVATSSVKHLALLRESKPKDIDVERAAVSLLGKLVVLEVVSLAST
GRMAEFSCGPKKYDAAAPIRRDVHAGLCSIVGVPSSELLAIPLPTNSSAIDATCLTLVFTYLVHALSIAT
QIDISQSSSKSSSTRKQLYSIDSFSDTLATPGTLSSWLPLTRHHESFSTKYTDALLMRLYNHLTKSSSLS
QAPPKATFQLRVYALTCLAYTNPGTIEPDNFWSQATRFAGLYVKAVPATPAVPVSEDKIVDLVLKAYQDL
VKCADGRKDRSAFLSGKGWVAFCENWLAFAKKIGDVLTIQYVAQLMNASGTPNETDSGSPEKVEPTSARS
GGRSTQPRSGKELYLEGAQLCAALAEVAALMEQDKASSVENVKSRVKELIDRLASSPALDLLSARDLDED
GTRVMGKVDRALERLRRVLIRVLEQPTFNPGVPDDFRESAKSLLAAVVTTLKTPLRTLRHNDFLARSIDG
LFVLAKASLNAHDPRTYASAFDYLQDAVGILNSLPETNASDENKIEPIDVGNYLRCISGAWHNMAGVLYQ
ANRHGAAIGFLKEGCELGVKAFDVLDELVGSSAPDGQKESSIDTKVVDGWRQLEEGLYRRWELLAVCYSK
IGDRKNAFAAFINSVSSFPYGKTKFGQYAGESTLDGLFGLSNHTKQLAVTVDRLTYIGALDLFLPSTEIS
LLSTSARLELSIVGALVERQIASLDLSRWKEGVRLIIVGLLNDAIRAYPEDKMPVRRSRVLLRCLEFLYH
CSAELADKLPPVKLITDDVERLLTASDLKRDVGLGGYCTQYRASAYLWLALHEHRHIEPADMTAVEENVQ
KGCDLLNSLLSDNIDASASKEGPAVDASKAQQPPTKESGATKRGAKAAVSRQRSLRKTPTTQDVTPAPRT
RKATGKATEQTAPPPVDLRVAGSALAFENFDRLADLLQLTARVLGLLGLVLTKVKVLDLLRKLCERYKGQ
LSEEFILNSIDLAQEYVRLGRTRRATKIFFQLWELVRSGQLPDELVASFYLRFAEALAVAEDIRQGSTMY
SEALALSGRIDMEDKAAPTAQRIQTRVVKLERAALAAQVFSLLQLSKENMAISIEGRLQALRLWNRAADT
LARLTAPPPTVSNTSEDNPFAYFTRGSYREADYFAQQAQDLAESIKAPAMVSRALARRSELQMHQGMLEQ
SHENLSKAGDLLSDIPGIDIAEIHRLWARYSEKLAQHQDAQQLYGETRNMLVELDNAFIQFDGLAFGPRR
SIGATPPETLVPEKLASILRQHITLLSLYGSDYNPLLENLLALPKEQAALVQLGLQDVYARFRADMFLSS
ITESTMAMPMGMSSKNEVMLKLPTQDILATLEETERVSWSNLSLISNKGDVPMVRGTAMTLALIKAFQTS
LGKSAAGMSSLATNLLGVDVSTAVTLRRELLEAIEHKFLGAHTRDDLEWREVDTEGDAIPPKPKKSNTRS
FGSDNPFVPSDDDDDTTHDDQILRKYWHSIRDKYSSRILDPMTLSKATTELPSSWTIIHMNLTEDRNTLF
VSRQQGGDNAPQPLIFCVPLKGRRDSGDEEDFHLTFDDAVAEFNEIIRLSDAGTRAAVNIRNDQEARANW
WRERGQLDKRLRELLENIEFCWLGGFKTILSHRPDLSPEALSDLRNQLEKVFHRSLRLQDKQPRGKAGGH
RRTASQAQASLRQVIFDDTLVECFSVLPPKCKDEELEDLALFILDLFQFHGVPIATAEVDITQLVVDLRA
VLEDYVAKLNKRRKHYSKPGQGSSLVDENCSEKEHVFLVLDKNVQGFPWESIPSLRGRSVSRIPSVDFLV
DRIQYAKALGRWTEEQNQYGTIDGAMRINGRKGYFVLNPSGDLKRTEERFKEWSDGMRKAGWDGIAGRPP
SEQQLLEELRRNELIVYFGHGGAEQYIRSHKIRHLPKCGATMLWGCSSGILREAGDFDRTGTPYNYMLAG
CPALVANLWDVTDRDIDKFSQSVFDHLHLTPNGVKPSKGKGTSNNMSLSFVTAVARSRDVCKLKYLTGAA
PVIYGIPFYLG
>GME7453_g
MSAQVYPPQVYRRPVNVAYNAQQPAVASRARHPLSNAAVNHPAAQQQMIQQQANLHNLPQKVLVQQQQPD
KIKEPASPPLPRQKSKTTPPSPPKVICDTSGHVQFNRIGFLGEGGFARVYEVKDPRGVRFACKVIARSAL
TSKKAKTKLYAEIKIHRSLEHPNIVRFQDCFEDGENVYMTLELCCNGSLMDMLRRRRRFTEPEARFFMVQ
LIGACHYLHTHQVIHRDLKLGNIFLDSEMNVKVGDFGLAALIENPGERKKTICGTPNYIAPEVLFDTVNG
HSFEVDTWSLGVILYTFVIGRPPFQTKEVKVIYQRIRDNVYEFPVDRQISTDVQHLIQQILLPDPSMRPS
LHEIIQHPFFINGIVPGYIPVSALESPPDFRFITRSQSESNLRRLRRHAFLDEDQQTSISISRAANSNSN
AANAPTDNVTKSITSSIAQQEKEFQKAVQPGSPISALLSSARQPLIVGPAATNGYTGENNLLRKLQAAKE
TKSRQARAQQAIDEQAAMSGTTGALPRTRGDDQEEEMRHKKKELESQKARIVAQMVPVREEDDGDGEGER
ETEGERENMPPPPLPTTASATSVSSKRVRETIRAAREKENPLPPIPSAAHRDQTAQSTATATGSSAIPPQ
QKLNAFDAAAHVLTLAFDARAAGRMFRDPREDAHLPIPEERVFIVSWVDYCNKYGMGYALTDGTVGVHFN
DSTSLVLSPDKRHFDYITSRHQGTVYYRKSYTVENYPEDLKSKVYLLKHFEKYIMERLYSQYEYTFEDTG
RTKGMEWVQKYLRMKHVIVFKLSHDVLQFNFYDHTKLILSSHGLLITYIDKSYKMTRWTLSQVMAFSLKP
QSVIDAMNPDEVKFLQKLTDKLKYCKEVLLSIKSASANTGAVGGSGSASSAAGSAEDLNHGVGGTAGTGG
TAGLVEQFGALNVARGGTSTTSSGRSGRGGGDERGQVYAYQQQHYSSTGALPKVTSKVTLR
>GME6358_g
MTQPIPPQTPTRRSKRFQPLATPSISRGGSSRGVRVGESIYIRPTNAEYDLLQGDVEDDAEDVSNMKTIF
YEEFTQLSTKPTRKTVAKKGRKKGATAAKNASVEADGVSYKVGDTVLVETDGLYRMRRPPSVAVVVAIWE
TRPEEDGEEEEEDEDGGRVVKDVRIRVHWFLRPSELAGVRAKREHLENEIYYSLDSSEILVPEAIVGRCL
VVGGPVYGLDVKGGKKGKGKSTQSKSPTKKKPSTRSKNGRVGESDGDTDAERDNESDDEAKDDFEEKLYC
HLAVDSRRGFYYELDWEEHRKAALDALSESQEDDAVLYGRGSEWCIAPVEERRSLNNVGAGPASVPATPR
RRGAKAGARTGTRASPRKRARMDLSESEGEDEPSGDEYRGSDDEGELDDEDLPTNFTDDEAEGDLVEGGD
GSDVDDDQVPRTPSRNRKRKRAVGGGGPFGTPRTPRTAKAPRTPSKRIAALLDPTADTPEAFTTPRKSHS
KTLAQPTPHSKAALTRRAGGRAPSSPRKRMTVRPRAITYGAMNDMSLLPRDPWLRAMHVLHVGNRPEALP
CREEEFERVLRCVGELLEEGSGGCVYISGVPGTGKTATVHAVVRELKRMAETYETNPFTYVEINGLKIPE
PSAAYSLLWEGVIGHDVAKEGHLKITGAAVEEEDQAGTHGKFTQLLMCLITEEQDVVYNFFNWPTLAGSK
LVVIAVANTMDLPERVMTGRVRSRLGMIRINFQPYSTVQLEKIVHARLQSAKEGLSSKELVEVVAPDAVK
FAAMKVSNISGDARRVLDICRRTVELVQPEKRMARMPDVKDVIQVMQNSPTAAFLRECSFHERVMLAALV
KCVKREGVAEIRWADVQYQHINYMAVLPGKDDPTRKPTPSELRMVLDSLAASRAVLVEEGLAVARRPEGD
RRIMLNLEQVEVERVLSEVGGQSWRSVFALFPFVLLSILSCAANAALYTSSSQLPKLTYDYIIVGAGTAG
NVIAARLTEDPNCDVLVLEAGGSDEGVYGVTVPLLAPSMTPNTIYDWNYTIVPQQHLDGRTFPYPRGRLL
GGSSSIHFMVYTRGSADDFDKYAEIAGDAGWKWDNMELYRSRHERFVPPTGGWDPSGFYDPSAHGTSGPI
LVTLPNHLDEIYQMVFDASKELNDEFSFNQDINNGNPLGVGFTQSTTGGGRRSSSSTGYLHPNIHRPNLH
VLMNAQVTQLIKTGSRNGRPLFGAVKFQSDPQASPVKVIANTEIILSAGSIGTPTILQLSGIGDRADLSS
VGIDTLVDLPSVGKNLSDHITVTLNFKVNGPTSDIFRRDPGVIQSGLLEWEKNKTGPFSIIPTNQMGWFR
LPSDHPIFESTQDPSAGPRSAHYEILFFNAFHSAVTPPPSTGNFSNFSPSLASPSSRGTTRLVSCNPWDA
PLIDPNYLSTEFDRVAFRESIKAALRFSKAPAWKDWIEGPWGAAADFENDDQIDAFIRAESITIYHPVGT
ASMTSEDTDWGVVNPDLKVKGVEGLRIVDASILPFIPSAHTQATVYMVAERAADIIKGSLEFKRTVQRDE
L
>GME5527_g
MYKQFVTTRRDAPKQPKTGEEMHGMSLPANFPSLLTPPSDDPDWPYALSSRRPRSPHRGPEHSESFSGPS
PIRSARTPSRRFSREYKDLDRERDRERDRERDRDRDRDRDRDAQRRSSLQDARPPLSSPSASSTKSQASR
PPFSQPAQPHSRTPTSELVNRTDDTRMASPVTAIGPSSAVPDPRKSRPPPPQPPQPPQQPPPLPATPLQP
APASSDPAMPLPPPKTPPEPPNLPLDISSFLAQPVAELTAEEKQELWTERIKLIADSVQARNAFNKLDDD
LKELQRLQQAGRLYIQSPGELRKLDAQIADVEAQKAEKKKQMDETIAALSQSRYWPSIPPLSDGEGSKER
YRSLVDAVERVRNTARQVFSLMNALREFPKHGEEMPTLDAMDVDEDESDTQPLKRKRLSETKSSSQDQDS
SGLSAAEFDEIRQKIDELENQISNVENDLNAHEGDLAEEMEQQLQTKMEELLETAPVFNNSAADAERLHA
AEEGITGINDTIDELAEETTVLMKRAQETELQVAALQQEIAASNERLVLMQQKMEGFAKARERHQIELAT
LSAALKAYIQHPPSPPSSPRIPPMEEVLEDIIDPVTQHLRDQVKEMLEAFRLEIEQVVQTHDAQMFPEIS
QKMAKVFRVMNALSDLMKRNNV
>GME11361_g
MAIKTSLPPPIDKWPALSADPMDASITNPKSQKAEPSIFAGEVDQSNVNSLLIASDTNGHLHCFLDGSFP
LGAFSISGTSMACLRKHPLKSQLYAQLHITDPSRRCTTELLPAIIDIPRLDQRCVRDLASLSTIARELLW
YCVRVSKDMRSAWFGTECVAGAREIGPRWIRALEAKQREQFGQEDPNPVLDLTCLLLTGKASESLSDFLG
SGEQTSERGLQKWEATVTEALVKLRDFSEKRISPACQRLMLILEELCGWSKLPNYAVFDLDFDDLKTSVD
LCQRTIVISNWLAAASRRELFRFREFLAWLRSETVNANSNENIQSHHDILEVNNYFISGLVESQIDKWFM
GPLPRIAPSQTAMAKSSLVEAIQQACDVARSAKKMQWQSNVIQADYDHLDRNLDALVQELAKGCFRIFNQ
AAGAISRSVSVSFHPRAHQSPADNTPSVHIEHTALRKHVAIADKEWIQSLAIRTQLKRSLLCIVKVQVTG
GEFAELPRVNVALLDCFATEDSDSNIEILEAEFFDDESIVVVYRLPSRDAFITTISYTDWGYQQWKIGEY
VKLPVCEDLMSDALGRWKQGELIPVRVPITRCRALSGCKQGSVRLAVNGRIGRRVACVLDSTGTSIETFD
LEGDGDDMEVEQEEPEEDAEEDVAQ
>GME7230_g
MEQSTGLERSESTSSSSDFGTVVLVNPDSQEWRPVLQVSNQVVLYHPTSHALTIRQTPTRFPSPRPCPYC
KQKLPHGFEPDPAIEDRFSPINHDGSIAISDPAYHSRASDYFRLLAVANETSSRPSTPPLPSPRRNSSEG
RRRSSSAFPAETMAEGYFKAFFQEEYKLGMGANGSVFLCQHVLDGNPLGHFAVKKIAVGESHSYLLTILR
EVRLLERLHHPNIITYHHAWLESCQFSAFGPKVPTLHVLMQWAEGGSLDDLIDARLGRPTKHIFMDPMAP
FIATTDLAGATLASASPATEGPTPNDAQARGRGGHGNGIANARIKAFRAMQKASPSERERMRREMEEVRG
SSVGGRGRPSWKAVHLLSAEEVKSLFKDVVEGLAFLHDKSILHLDLKPGNVLLTWDEGKLIPRAMLSDFG
TSRDRLSSARIRSGNTGTLEYASPESLPTPTTHTLNQVDSKADMWSLGMILHKLLFFKLPYRYAADGDAA
GGGENGVGGAGVGMSGRMDEADKLDRLEKEVLDYPGFKASPALATTFEARRLPRSFLVLLEGLLNVVPSS
RPSCERVSAAIKSGKFDPLEEHEINQSPTEGSLIPIRRTSDPHVPTSPSLSASTQVQSNTVASVSVQGQT
AAIAATTAVIATRGERMKSPARAVPSLPAPPIPAGAEQRNAEVDLMPRRSPVLSLPAPRPEDSVEPDVKA
DADTGVSEKGGLWQSLSGTRRGGVGQRRHVQRRGGGLVRKLKCPDWRDGAFWARTLKSCILAVKVMTISR
LCSTTEQDNGSGPHSLAVALLTLVAISDTWFEELWVTFVLLLVHVVAVKYGCVVGLGLGCCS
>GME7213_g
MRRATATSGSSSQSDEEEEYLTTIAPTPTPSTKPKGKGKAQGGRRPQHRQATHEEEEDEDDEPVDRHEDG
ADSNLIVQTAFDAFFLHNSQRTQTSSNIFSSVIPPLSIEEHTDAIDKYKASLLSPNPPGPKPIQPSLLTE
PSISKLFSRFVLELEEGFNILCYGFGSKRRVLNDFATRFCSKRGYVVVINGFQADLGIKEVLTAIENVPG
IKDLELGVNNVEGQAKRIYEFFSRNSDDTGSRRKPHLYLVIHNIDAPPLRHPKARACLGLLALHPSIHIV
ASIDHLNAPLLWPTSETNARKHQSLSTSSASRQSQKSAHETWIPLSRGFSWLWHDLTTLEPYDFELTYAD
HTSISGAHGGAYSRRKGDLGGLTQLGAGGAGAGGMISETAALHILASVTQKAKLLFVLMAKRQLESLEAA
VLALDGEEGGGTSAAALATARAVALNDMQQYAIGYDVLFSLARDNFIATSDTALRALLGEFRDHGLVLGA
QGSSAGSAEVLWIPMRKERLLSVLKVIDVPQ
>GME11626_g
MATRRTTVTHDDESDERTRIFKEFLTSSSPVYNYKDDILRLLQSDQPRLIINIDDLRDYRRAHAEGLLKQ
PFDYLPALEEAFGSLIETLHDSEKREIASKSYHIGFSGSFGDHHVSPRTLQAAHLGKMISLEGIVTRCSL
VRPKMLKSVHFCPETKQWVSRDYHDSTTSVSNVPPSTSVTPQTDDDGRLLQIEYGLSSFRDHQRISIQEM
PERAPAGQLPRSVDIILDDDLVDRCKPGDRIQLVGVYRSVGGGSTGTFKSLILANNINLLSSKAGGGIAQ
TPLTDTDIRMINQLSKRAKIFDLLSQSIAPSIYGHDYIKRAILLLLLGGAEKNLPNGTHIRGDINLLMVG
DPSTAKSQLLRFVLGTAPLAIATTGRGSSGVGLTAAVTTDKDTGERRLEAGAMVLADRGVVCIDEFDKMS
DVDRVAIHEVMEQQTVTIAKAGIHTSLNARCSVIAAANPIYGQYDIHKDPHKNIALPDSLLSRFDLLFVV
TDDVEEERDRSIADHVLRMHRYLPPGVEEGTPSHDNFTQSLAVDGPGVAQDEDATESSPFQKFDPLLHIG
LSHANGRRTRSKTKRIELLTIPFIKKYIEFARSRNPPTLSKEAADHIVQVYANLRNSDAEGNQKRTSPLT
ARTLETLIRLSTAHAKARLATKVEKADAEEAERIMRFALFREVPRRQRRKKRDPKSGAGRRGPGGEGNDE
SSEDESGDEPDDNQSTPTPAPTGQNVAHDPIWGDDSQDVTMDDQAPPQASSSADDGTIQPERLKLFRARV
AHVFATHLQDQEQLFFDELVSFVNEDLPPATQFRRAEVMAGCNIMQEKEQLFMSDDIVYKL
>GME11597_g
MSGFDANPLYTVNVYEPPAPTAPDSPSDTEKLLLEFLLQYRVGGEFIYRDKLRGNLLLKQYLLEVDLRHV
NLFNDEIAHAIQDRPADVLPLFENAATRAARAILYPISTDPDARQDTEIDSIPQIQITLRSGLNMLQFRD
LTANTTNKLVRIPGIVISTSICQSRATRLHLTCKFCGHVKTIRPSGGLGGVGAGAERGLPRRCESVPADG
KKNDCGLDPYVIIHSKSTFVDQQTIKLQEAPDMVPVGELPRHILLAADRYLTGRVVPGSRVIATGIYSTY
QSAKKKNSDPAALRQPYLRVVHLELSSPSSSGSGGSNPFGVQFTPEEEEEFAHMARSEGFYERFARSVAP
SIYGNLDIKKAISCLLFGGSRKLLPDGMRLRGDINVLLLGDPGTAKSQLLKFVEKVAPVAVYTSGKGSSA
AGLTASVQRDAVSREFYLEGGAMVLADTGVVCIDEFDKMRDEDRVAIHEAMEQQTISIAKAGITTVLNTR
TSVLAAANPVFGRYDEGKSPGENIDFQTTILSRFDMIFIVRDEHNEQRDKMIARHVMNVHMNKPAEESND
VSGELSLDKMKRYIAYCRQKCAPRLSPEAQEMLSSHFVSLRKQIQQVERDNDERSSIPITVRQLEAIIRI
SESLAKMTLSPVVKNHHVEEAIRLFKFSTMDAVSAGSADGLSRGELNEEMGRIERELLRRLPVGWSTSYQ
SLVKEFVTQQGYSSHALERTLFILEKREIVRFSGQKKVVHRVGV
>GME5292_g
MVLLVTSDNEHFTTERDIIERSVLIKNMLEDVGESDQPIPLPNVSSAVLKKVLEYCEHHRGEPLPAPDAD
QSQDETRKRTTDISEWDQKFISVDQEMLFEIILAANYLDIKSLLDVGCKTVANMIKGKTPEEIRKLFNIV
NDFTPEEEAQIKKENEWAEDR
>GME8283_g
MSVVELPYTDKPLPNRFIRFHGTFLPLIGQLLDSPPFLPSTTSIYQPLNPTRTTYFFMPESREDSVYLAK
LAEQAERYEEMVENMKRVASSDQELTVEERNLLSVAYKNVIGARRASWRIVSSIEQKEESKGNEAQVQMI
KTYREKIESELAKICEDILDVLDKHLIPSAASGESKVFYHKMMGDYHRYLAEFATGDKRKDSADKSLEAY
KAASDVAVTELPPTHPIRLGLALNFSVFYYEILNSPDRACHLAKQAFDDAIAELDTLSEESYKDSTLIMQ
LLRDNLTLWTSDMQDSADQKDEAAEADD
>GME11334_g
MFFSPELLSRRDSGFGLLWLAATLGSQSTFKRLPKKSVLSADIKRLCDLIAEPEEPLALRLSSNLMIGVV
RVYKVKQELFIADITNCAGALKKVVQDVQSKGAFDGRLELAQATARPLALTLPVEPANAAAMDLDAFISD
WDYYLNIGHDVDNMDIDYDPRAKPGGGSKQKQKQKQVSAVESARADQCTLEENHDEFLSSTFNASMDQAG
GFMSSHDDFIFDDVLYPSPGNALNVGGLLDEDLSQELNDAWEGCSSRIMARESEQVLWLHDGPGFVGGEI
QLNDIGSPPQSPPTTGLQAPTNVVFGRANGNMYSLCDALAVLNGHDGCEDVSPDTEFSRLFLSQDSYVEV
QQQEEQEELALKNANRLQYDHRTELTDEEMRQSRFAYMQIQNDTKREITSKVREKNSGRVVETLLWNIPA
GIQDQALAAFWQGVFKTKVRGRPMLPEGERPGKRRRHGLSKKETQQVPPTEEHENVYRYDEEMINFPEVH
YTPGMRGSSEDPGGARHASNAPLSAAFPNTPLQQNADAQEGISISQKDSLFPWDHAAASSSSAMAGLPLP
GSDNMPFEVADMNVRTSSPFPAILTSEASQGRYEFVVGPRQSEFGVVAAPVDPHLVNLEKNSSNFLEYIR
MQLQARTDPCAELTFEAVIPTTTSTRHVATAAFYHCLVLGTKNVFQLYQSESYGSISISLK
>GME4265_g
MDAVEKANTERQKRWVKDKKVGEGAYAIVYQGREASTGRKVAIKKIKVGQFKDGLDMSAIREVKYLRELK
HQNVIELLDVFSSKTNLNLVLEFLDSDLEMIIKDKSLVFLPADIKSWMAMTFRGLEFCHRNHILHRDLKP
NNLLIASDGYLKIADFGLARDFADPGYKMTSQVITRWYRPPELLFGANYYSSAVDVWSLGCIFAELMLRV
PYLPGESDMDQIKTIFRALGTPTEEDWPGHSKLPSYVAVGQFPKTPLRDLFTAASADALNLLTKCLLYEP
RRRISPRDALFHPYFEALPYPTHPSKLPKCTTNAAARAQEEAEGNVDMDTTGPGVKPKGSKLKRKLVSPG
DDDKARTIARKVDFSKAVTSP
>GME11571_g
MSYGLYKKMEIFRAKPATKREMTQFHSDDYVEFLSRITPSNMNSFIKEQHKYNVGDDCPVFDGLFEYCSI
SAGGSMEGAARLSRDKCDIAINWAGGLHHAKKSEASGFCYVNGILELLRYHTRVLYIDIDVHHGDGVEEA
FYTTDRVMTVSFHKYGEYFPGTGELRDVGVMKGKYYSLNFPLRDGITDENYKSVFEPVIRSVMESYDPSA
VVLQCGTDSLSGDKLGCLNLSMRGHANCVKFVKSFNKPLLLLGGGGYTMRNVSRAWAYETGLAAGVELGP
EIPVNEYYEYFGPDYELDVKSSNTDDLNTPAYLDRVKRIVMENIRHIGGPPSVQMQDTPSLPIDDIIEDP
NVDEDLISADERRPQKLLDSRRQADGELSDSDDEGEGGRRNHTSYKDADSTNGTNTPAGRKFGMGVGIMT
AATAASTHGAGPSAHTTAARILSHSVVEGSAMDIDTPTEDGTPKPAEQTPREKSTDEDDVVMDAPAIDPS
SGKE
>GME4161_g
MLKGSSASSNADRSTVCKYSVIESAQEKTSSRSHAKKKQGPDIVKHLFKRMANVNAILTKLESNKIKDVT
EGLNELRNVFSSRHIVQNFSMVELDNGGMSHDPRVWLHVFQSLYGAARFGLTVYEKKPKTGAGTKGPNTK
VLEQVASTIRWLTEQTISRINSKISKSLYSHLLQMMVYRGKLFQPVALDYIKTLKVLVSCRPHLDRMEVK
TWFHILEIGFNCVLGDPIGTILDSETFIEGMKQLEQSLDEDAMDEDEDDSLASPLKRKRPRRDSNDTVIS
RSGTVPFLPPRGLSRNGTMAKPEQLEFTAVIAIILKHPLAPLPSSILIRLARFLFMYPVDTSMNEDFLSA
LSSTLSHLALNRVKDVEEFAKVVWSKLLGLWTSKNKRIKEALVAVLRVLFPFVTLDDEDHSLSDVLFDSG
EGVAKLYELLKSEVENRSGVEPLTLDSLRLDIGNLLEGENGDGDFVFTAKTFRSGNDFDAAHALTWAMLE
LQADCVAKLFIISESMGIPATPSGPSSSKRRRREDPISGLLASIQSPSNLNVRIYHLQILLFFIDRHWSI
LHDTIRREVVRSLMQGLSIDDGPLQSWSLLCLAAIADNELSRSSENGETKKVASSLATSSGAVEESYDWD
SLFVHSIRRTNVPTVCRAACHTAYTLLRYWDTRAPAGTNSSTLGSDTTKRFLSTHKVLNEIETLAKDLDV
QGPSYPYDTVCSLLSQCLRVASQDVRLFRMQLEDKVLNWLMDSWRGFGYEQQETQSYGYVFGRDNGKGKP
SMLLDVGSVLSLLEYVCGFGRRNRVVVRRVLPECDIVEAMKQENSTRVIRDFILNSRLSSFKSPCQNITK
VTRAVDPSAIQSSNAEAMSLDTQTASRPAETLPSRGRERRISTFFVKSTEALASRCEGLKETDNLPTAES
ARAYLDMVIISLSFEALLEINGYQVTRRAVQNAAKVVNIVTSWLLRSKWTLEEKALILHGLDPLIASSKH
WRDEASQEVFLKPDAGMGIRLGVFRQLVCAKGAIGHLEDNALRIEFLQAIWQNKDTQEDFECVLATLEKL
AYKFLGLSMANRKTISDIDRDSSAPRNDSPAFLAILDTCVAFLAIGPAMRYSPATPLTPSSTPADSTQLN
LQPSQSASRPVRNQQLNSLVLQCRKIDDPPTFIRLFPLFLKQARQQVISVVPSFVDEIFAWFEDLLRTFE
HGQHEALFEVLIDLLDTTIELWICGIPLDSDEKDAPKGVEKALVVSAESFYKHMCLLLRKGIFRSWQLKT
KLAGFFDRLLARSIEIDAMGKGSWVDVEELRGILVGMGTDEDIRVRFRAAVINPKALGRLSGAAVENLYK
TIVAHQGRKVKEEDASGKETQSSKDNLDDVEYMFSRIVALGNIMVISSAVRRAAYWKLLEICIYTSRYSR
HVHSVLTAVAERMGLSSLSTLSECYATQLAWSIQLSRVEFPDVDFTRFKPSLLGYQDRKSCAEAVFSSFT
PVNLLFDKGRESFETHCTLVHKTSEDGILECFGDIVGYFAVVSLGDADVHSVAEEIVGSLLKKTRLKPHS
FSKMIADRSDAISVAILRALSDQDISSSGPIVQALQSLPDTVRVWKALTRYRRYDNFKTHSPNLPAFPAT
AVLHALEWLKMQSANAMEKSTSYHVMRELFAAIHRSPLVNEQMRLVNGLSLWIALHHEDFVDNTLVHTLV
HGAASLLSQLDLVRSAQSILEWGFTCYFQLQSKDTRLPDILIQICSIAHDYRANQYDYKLGAELERWIDD
QTIRLSKSKYARSEIAGALLAWPHQPPQDLMKLEKPTDSPSSFLNNHRIVSNKFRLVRRLRDDAVSGLYK
TGQWAKNDFWRLKDCMPGMDGMQVEDAHAFAELMILNRGFIDTYGQDIPSAISRMRSRYSIKGRSKNSEQ
ISPRDGTILSLLNILEENDPARAYAAYQTLRMIMSIPATQVEAPVNWEPAHKNELEYLEQFPRIPRPQVA
RELRDLHKEEFLQAAREFNRWIALVTSLLGEILSQTDQFFAQLTPMLESDTSFAEEMLPLLVQTLLQSSE
KDSKNQAVTQTVISEYFSSVLAFEFADVFCLRSVVDTVLHLRNCKRTSTDPLGYDKWLAIDYTLLSQSAI
LYGAYTTALLFLELAAEYSQSAPDPSSVERVLYEIYSHIDEPDGFYGIRSQDLHSFLLKRFHHEKQWEKA
FRFHGAGLEAKTNQAREASGLLQAFHSFGFDHLAMENLQASNMSIQSSGMSYRLGWRTETWDLPDANENE
NGATVYLALRSIFRERDPRKVDQVTQMSQLRALYHLRSLGTENVAEIREAAQDIMCLYQVVQFRHPSFQE
RLAQKESKLDMWSGIINIDDGFEFSALENIMATRISLVRSLQQIEKRQQIGSLATQFGQVLTEVEKQCLL
RLSSAARDAGQVQIALNSVIRARELESKPSFNVAQEFASVLWLQKEEKPAVQYLKDLLDNNANVDGSVSN
IQRATLYTRLGAWTSHACLEKPTDIWNNYFQPAITLLKNQGNSDIEAQASVYHECAKFAERQYHAIVNSP
DAMRWKLYVERKRKEIHDRANLIRAGTNAAQVTKLKQDQAKAQRLLQEDTEAFEKHTMARDVFLKQAIDM
YSRSLAASDIFDDDSPVRFCSLWFANFDNPKLQDCIGLALDRIESRKMVFLAHQLSARLSKQQGQELSKP
QAHLHRLIVRMCKEHPFHSLYQVFSIKAGTRDGRQSSRLSNASAAQPDRIAAAEEVFDRLRNDPQCSETL
ANVEMLCKACIEWATFAIKGNSFYSGKPPFPVPDTQRIRKILNLKVPVITFHTPIDPTLRYDDCVWIKNY
HSTFRTAGGINLRKEYKQLFKGEGNDDMRQDAVMEQVFELVNRVLRKDRETRRRELKVRDYKVIPLGTQA
GLLEFVVNTQPLQSWLSSAHAKYRPRDLPMKEVREVFKNNQAEYSEQRDRLAESFIKLKERFKPVMRHYF
TDKHKNPVAWFAMRLNYTRSVATTSIVGHMIGLGDRHISNILLDEVSGEVVHIDLGIAFDQGKLLPVPEL
VPFRMTADMVDGMGTSGTQGVFQRCAEETLRVLREGSEVIMTVLEVFKHDPLHSWTASELKVKRVQQVAS
NETIPSDLSRFGVGFALGIDMSSGTAEEAADRALSGVARKLDKSLSVEYTVNELIAEATDPLNLASIFYG
WSPFC
>GME6671_g
MSSTMNAAARKRVLSNADDSTVAEHRKRPRISLSSTSSQSQIFVGSPIVATWLDRLPKPRQSLAREDIYE
RSFSAPRTPLSRCSSFSSLSRAASPGSSIATLDHTEGSAFISRSGMELMRTLSTASLASSPPSVYVPSYA
DTSARYYLRGTKTTIDFSTPADDSIIGSNVLSCSAESLLLFSRGNRVHYKNLISNEEVGQLCKLQQENHG
DLRIIECGGMDQPEVVALGTTKGFVQIWDIKAKKMTASWSTKGVAVMKWNGPILTLGGLKGTIRHYDTRI
NPTSKMKEQVKKVTRHQVVISSLGWNVEGNLLASGDESGTVYCWDSRQQVPLDVGEFVQRRKKMQHEAAV
RALAWCPWQPKLLASADMSGTVRMWNINASPSHSNATSPGKLELDSAVTGIHFSPHCKEFLTTHGAQTSS
ASGSPVIPPGAVRTANSISVYSYPSLRHVNTLSVAEHPIEGSVMNPNGTRAIVSVPKDNKLHVCDVWLKK
KEVKRQPSFMSSSTIRDDDEPNPFQTPVRITPNLRKRASQSSIKLSSAKRRRTLAMLPVDVADDLLFDAT
EFAIGSDSPDRFVPLRPKTAVPLNATPRTNRISRQLGLTDRRVLHYKDTENVSPARPTSASSSSSLSTPL
SSSSTLAIPPSSDSSRMFGLLRKNASQLFKPTPLSSPASVTQNLSKSRQCVLTLDGPGISDDPFAFPISW
SRRNLIAVSCNNAVFYQNLDNKMVSKLCEVSEVTWGQTNVIEWGGEGQENVMASGTTNGAVMIWDAERGQ
KLRDSDWWSNYEGAEPVGCVSWFESVLAVGYHDGHLTLMDVREKKSGKDVVGHKGKVLAAKWSTDGSYLA
SSDDHGSVYIWDKRGGKHLTELGTQSHKMRHIASVKALAWCPWQRNLLATGGMQPDGKINIWNAHLNPPC
PTPLHTISLDTTVFSLHWSPHCKELLSTHGPSFSITSRLRRTSTESQVDQLLKPAVTPLSHSITVHEYPS
KKRLLALKAHLGPVSHSCLSPDGEKLFTVCPKEETIKMWHVWGKPPVPVKKESSFDKMKTWTTTEGRVRL
STDDGPAATSFLGDDPADDSDDDEPLSGPRNQKGTGNGSTQPVPGSDASAKPQNSQGLTEAQSSPSPRPP
LAIS
>GME5324_g
MSAGLTPYNPGNKYNYEEDKEKVRDFLSKFQADEKDLANQLANIDLHDRDDMNATDERPPKYLQQLQRIA
NRDQQMLIIDLEDVAVYDNGIYGLVNRIRENTRRYVNLFSEVIDKLMPVPTKDLSDSDEVIDIILHQRRE
RNEALQSTQDGRETFPDHLLRRYNLYFKPLKRDPIMAVRQVRGAHLGQLITVRGIVTRVSEVKPLLQVNA
YTCDVCGSETFQEISNKTFTPIADCPNKDECQKNGIRGSLHMQTRACRFSPFQEVKIQEMADQVPVGHIP
RSMTVHVNGNITRTMNPGDDVQLAGIFLPIPYTGFQAIRAGLLTDTYLEAHHVDQLKKQYTELVITPEIQ
HQVEELKRDPGLYTRLASSIAPEIHGHLDVKKALLLLLVGGPTKVTSDGMKIRGDINICLMGDPGVAKSQ
LLKFISKVAPRGVYTTGKGSSGVGLTAAVMRDPVTDEMVLEGGALVLADNGICCIDEFDKMEEADRTAIH
EVMEQQTISISKAGISTTLNARTSILAAANPLYGRYNTKISPVENINLPAALLSRFDLLFLILDKPSREA
DERLAEHVTHVHMYNTHPPLEVEPVDPQMIRNYIAAARGYRPVVPPEVSSYIVDSYVRLRKQSKEEQEQN
KSHGYTSARTLLGVLRLAQALARLRCGNEVNSGDVDEALRLMEASKQSLYDDEEEKHGQDMNPISAIFRM
IRDMKGERGGRPRKRQRRFGRGPGGERDMDVDDDEDDDNDVLSLTTIRQRVLAANYTERQLNDALIEYEE
LGVWFRTANGTKLQFMES
>GME1442_g
MSTTQDEKAVLAYIVSQELVKFSSLLPSNKNRSIMVHSLINSLGLLSPNYSSSRRIQVITPRKATYRELI
SYHSREYMDYILDPENASRTHASRIEVQKHAHGEQSDVEFGLEDDCPPFPGLPSYVELVAGATLTAVEAL
CRGIADVAVCWDGGRHHAHKSHASGFCYVADCILALMTLKRSLPPSVTSHTKSHIMYLDLDLHFSDAVSQ
AFCRISSQLNPQILTLSIHHAAPGFFPASPLASLPDPESLDFDPFTLSIPLRQGASSKTYKRIWSVVESI
RDAFEPDCIVVQCGLDGLSGDPCGTFNWSLGPEEGSLGWCVGRIINKWPGRKLLLGGGGYNSSNAARGWA
YLTSIALCNPCDLDTSIPEHWAILDYAPSFTLDVPSGTMPDSNTENDILLIEERYQRIIDALKARLA
>GME11480_g
MKDISAASNKHSRQSLIYPKKRPSPHGITKAHKSPSHHSQAVSRKSPHSSRAVLLQQQRQQTRMVAIRND
AMLLEDEYRDEIRCYMHDMERCTMSSTQSMDQQPEIRWHMRPCLVDFLVEVHFTFRLRPETLYLTLNIVD
RYVSRRIVYVKHYQLVGCAALWIAAKFEDAKERVPTVQDLAQICQDTYEESAFIQMEGHVLSTIQWTLGH
PTAEAWLRTMCCGPVPEDAKVQHVARFLMEITLFYREFVKYPPSTIALAALTLARYLCGKPRRIWEETEE
CLEVIDYLDTRLSKNVNDLSEILVKKYSYAFYSKAATFVVQYYLQGGRFAPYTMASLPVTPTRSPSASSL
NTPMSSATSRSDVSDDMPLTPSTPAFSSDSFPSSQSPDEKENTPATFEPVLNKHRIETPPEQFLPHDFVT
FGRSALHNLNNVSPRAVVS
>GME2873_g
MERYARIEKVGEGTYGVVYKAKDINTGQVVALKKIRLEAEDEGVPSTAIREISLLKELKDDNIVRLLDIV
HADQKLYLVFEFLDVDLKRYMENGNQNRTPITPQIVKKFCHQLNSGLLYCHSHRILHRDLKPQNLLIDKR
DNLKLADFGLARAFGIPMRTYTHEVVTLWYRAPEVLLGSRHYSTAIDMWSVGCIFAEMIMQGAPLFPGDS
EIDQIFKIFRIMGTPNEQTWPGVTQLPDYKSTFPQWSRQDLSRILPALDELGLDMLKRTLAYDTSKRISA
KRALAHPYFADYRPT
>GME7316_g
MSSALPTLKTPTLDHPAFPHARNPSPLPTIPLPPRTFTHPTLRHHILLLAAGRLTAATAASKAKSVAATS
DLKSENTAVKRKREALGEIAGPVTNHKSTKPVSTAAGAGKGKEKDSSKEKFDGVVIKSKTTATTTTAATR
LPLRTVAGGTSVAPTTRSTSTSTEVHRTTRSHTLAAASRHPPAKPEPSEEREAINLKSDNAMAIDVPVAA
PAPAPPPPAPGVGPAPVLPSIAVRRSNHSLRETRETRERSSHAVTHRERLANGHSRTSSRVVVQPQRKVE
EEEDFRVFKKPRTSSDAPEDEDPEAARLAAEERRHQERIAAMIEAYANEPEHDPETSAWDDLDAEDSEDP
LMVSEYVVDIFNYMKELELTTMPNPNYMESQKELAWKMRGILTDWLIQVHVRFRLLPETLFLCVNIIDRF
LSARVVSLAKLQLVGITCMFIAAKFEEIVAPSVTHFLTCADSSYTEAEILQAERYVLKTLDWNLSYPNPV
HYLRRVSKADEYNVRVRTLGKYLLEIGCLEWRLIAAPPSLIAAAAIWFARLALGLENWTPNLAHYSSYPE
SALIPTANLMLNYILKPIQHESFHKKYAGKRYFKSSMYMREWALSRWPEGTRVHLADELPRIKAEIRIER
EDEEKRVALETQQRLLDEDAEEVY
>GME10202_g
MQSAQRPAANGQQAPVKIYNAVYSSVQVYECMIRGIAVMRRRNDSFVNATQILKVAGVDKGRRTKILEKE
ILPGKHEIVQGGYGKYQGTWIPLERGRDIAYQYGVAPLLAPLFDFQPTTNSLGSLPSTTTAAATPGTASP
RPLSASSSYSNLAPSGSYASTLPSTLAPPPIMPGSALRLLNQGRAQGLFTPSTTSAGAPSGSRPGFASPG
PFYPPGSFPPSMPYPASSTPPPSNHSLKRNRSEADDFGATQSSQSQYSGSASHPLPVDSGNDSYLSVPPG
TSDDNPAPTKKLRRDPTPLSQSWISSQRTEIIEPSRPSSALSASGTLPTISKPSESSIPMTVSSATLPST
TETTNEGSQLETHNVRLATKPAILRSMDPSIPLKDTRRTAIIALICQADDANPVLDMLREVSPPPNFLSN
PAVPPSTIDFDTVLDDQGHTALHLAASMARLNIVKALIQHGADIHRGNRLGETPLIRACLATHNFDQQTF
DILVSLLHSSIRTLDTSCKSVLHHVVSLAGVKGRAVAARYYLDQIFIWIAERQGGDFKSIVDLQDEHGDT
ALNIAARVGNRSLVRTLLDVGANRVLPNKLGLKPGDFGVEVEELSMGLKAEDVLAGLRTGLSAPVQKSQD
VISEITNIIHSLSTEFQSEIKSKQDALDVTQAHLRAATRELADKRRQIQVWQAKCGEMDQIAQRVRNVEK
AIEDEEGWDWSGRSRFGASGSIARDGNGTVGNGMTSSVDGGPASSVPTLDSEGIDTGGGPAFKYLGPGST
TIGIGGEVDVSSNLEVDPPFPPLPPLTSTSSSTEPAPSSTPPPTTIATPTDANLVATLIRLRRMKMWHER
VETLMKKRLSSLQGASAEKEYQCKKIVALCTGIPVDKVEDMLENLVIAVESESQIVDIGRVSGFMQKVRD
GII
>GME7899_g
MVRIIIKGGVWKNTEDEVLKAAIAKYGKNQWARISSLLVRKTPKQCKARWYEWLDPSIKKTEWSKTEDEK
LLHLAKLMPTQWRTIAPIVGRTATQCLERYQKLLDEAEAKENEELGLAGPGDTGPGADDVRRLRPGEIDP
DPETKPARPDPIDMDEDEKEMLSEARARLANTQGKKAKRKARERQLEEARRLAVLQKKRELKAAGIIMRH
KVKKKGMDYNADIPFEKKPAPGFYDTSEEQARVTTAPVGQSLRRLENKRKTDDEEAERRKRQKKQENDAN
GHQTKFLPSRDAQIQKLKEAEMIGRRRKLVLPNAQVTEAELEDIVKIGQAGENAKAMVLGGSDASAKLLS
DYEGLENAKMARTPRTAPQQDNVMMEARNLRNMTIAQTPLLGQENTPLHVGVEGGTGFESATPRHQVAFT
PNPLATPRGIVDSTMTPVNGVSATPLRTPRDNLSINAEEYTPVGATPREQRLRMDSTKRALRAGFMNLPK
PENNFELLVPEEEGESDEDSGRTTLSEEDAAERDARMKRAREEEECKALARRSQSVQLGLPRLANVEVEN
LLQRLVLNEEHDELTSARRLTRVELVDILQHDSIAYPLPGTQRPGGEISSYEMPADEDIEAAKSEVHAEL
CRMVGVSSASPQQLKEGLLSIYRAEDVDDASSWAKQRQNLVFNPSKRIWIEAEFVAQDERVAGYTSVLND
CREQMSKDANKAAKMEKKLGVTLGGYVARSQALSKRITDAYNELSKTKLDYNAFARLQTNESVAGPRRIA
ALKEEVEHLEQRERTLQARYAELEAERREAEGRVAALEDKLMADAEAINEAALAQLEAGEAA
>GME1811_g
MSGHSRPPSSAGGKANASSSAKTLNEYQLGDSLGKGAFGQVYRGLNWATGETVAVKEIQMSHLPKAELGE
IMAEINLLKNLNHENIVKYKGFVKTRDYLYIILEFCENGSLHSILKKFGKFPESLVAVYICQVLEGLVYL
HDQGVIHRDIKGANILTNKDGTVKLADFGVASTTTTGGVSDDTVVGSPYWMAPEVIEQSGATTASDIWSV
GCVVIELLEGHPPYHFLDPMPALFRIVQDDCPPIPEGASPIVKDFLYHCFQKDSNLRISAKKLLKHPWML
AARKQLQSGKTKGLAGDTSTSSDGSAGGKPGATAGEGSAGKRPISNYNYDEAVLKNPPLVLISRNRPVLA
SSKAPSRPSKHPNRGNQQRPVSPLAARPFGDHLPIPILAASTSGAFTTPTRPMVKDGVPGSVVPGSVWKL
GASVANVGVGVSVNGKPPPGIVQPPLSYALRAPEEQTDNWDDDFEEGISFTKLQALEKPAAEEEKQEVED
NAQTIRPSKSPRASVVPLARAPASDMSSIVEDYSDLASEEDESWLEEKVADFKMKNAKPGRRGLFHPDDI
KVFGLETTAPGPLSAPLPNSNSGLVALKKKASRSSLTTLNVNLLSASTSGSGSLSSGPSSASSLRGSHSR
SSSLGAVLNLNGGGGSSSGGSVSGSFGKAESKKVQNQSQSSEFDKYTEADDEDYEDVFGKLGATTAGPQM
QTLQLNTRLSSKSWHGDDSDEEDPFAEIDEGFSEDDLESNLQRDKYARLCTTVNQLIDELTPSAADSQLR
NACEQLLTIFNDTPEMQIQFVNSHGMLVILEVLEGRWSRDVTMKLLQIINLVRLTLPKLWDFVLIHPQKL
VTTDGIPVMMEFTSKKYPSEYRLEASSFIRLLCHTSVMTLQMFIACRGLKVLVDLLDEDWTEQADLVIGA
LNGIVNVFELQSPTSKNDFCRMFIREGLLDPLSCALLNVAKPIKSSRFNGSIVKSGSNSAASSTNHTEPS
TRFEMKMKLIQIVLIFAQVSQNDIHVRNAIGTRKVVRRLMRACEMLEPECLVQLLKAVKHLSMNATIHEV
LQNANALEILIRILDEQGTGPQSTEISNHIFQTCYNLCRLNKSRQEEAAQAGIMPCLKRVIETSSPLRQF
ALPILCDLAGAGKSCRTLLWQHDGLRMYLKLLEDPYFQVSALESIVSWLQDETSRIEDELTRPTSLESLI
RCFVNSKANSFENLLDPFLKITRVSTPVAVCLAKSPPFFKRIIDRLLGRQNANATTGAGANQDSNASQNA
KGKHSSNPASNPANSNTGAGKPVVRLNLLRILRTICEVHPNRAVLVERYGLLGVVERLSKYDPAVLVREL
AREIIPVLRPGLKPVSAVSSISSNGGGGSLAGFASADTSASGIGTEEDESLADISMTSTVSTTSTATVTS
VMPVTIPGIGSGSGSSASILSSAGSGIRAGRLRSATSAGPTLGSAPASVSGSISDRESRGGSESSRSGRK
IGVRQRRGQRTDRFFLECDAWENHRAQESEKDHFGQSLAAPIGSKKKSRLGAGGGSSGGAGDGNSALLPS
IDTTVPTRPSLASASGSIPTSASITSHRDSISKASRLPQPIPPVPPLPSGMPGGRRPGDAHGHHGHGDES
LRGDTSISKAGGGSFISGSGSGNRDQQQQQQAPMQATRFLTRTKARQRLGDIPWQAPTQGPGSVHGHVGS
LSEDFSGRLSPRPSSRESGSSGFGVGFERERDRDRDRERDRERERERERLWR
>GME8308_g
MRDRTKSLRVIEQLITAACAPTSPSPEAHDHFLALQYTFECNVPTRILPWLATSTLRLELLTNKGSIDDD
QEVDAVYLASQLSLALSLIQGIALNHPASKAALGRKYALEILLDLLLASRYLSAIPVPNPGPNSEHPGSH
TSTPPLTSVVLDTLLCILVDSSQALRTFEEVQGVQVVVKILKRAGTPREVRMKCLEFLYFYLLDESPMAG
DNDLSSSQSTPHTPAPQQQSRVSPKKPYVNGFAPSLPSTRRPSISSSIFPSSELSLNDSSSSRSTSTSSH
SSHSSVSSVTSASSVGSVPFPTSNPQDKQSALQLLQNYTRQQQQLQQPLPPSVSRASSKTPPQSPPPSSR
SSRIAQTPVSRRAHRDAQLQLQTKPLHMFNKDVDYTPLSPQKPSAIERTASSPSGNSVSGMEPSGIPHTP
LNSHNRIRSSDSAASSLTGAMMSLSERSGPAHSRGKSLSALSKGSGSRSLGDVNNDKSRDLGPAFVPRRS
GQTRDKENSPKEVKSRRRQNSASVLVKTTEQKKEYLGTMLGNVDALVEGVRKAGIWGLG
>GME2066_g
MSFFNTLSRSMTRAQRGSKRSPTPTRSSSNDHVSTPQSPVVASPPKPLYLCSPFVEAALVKGHFKTIVML
PKYVDIMEWVAVNMFDFYTNLNEFYGVIAECCTQQTCNTMSAGPALSYTWINQDRKHIQLPAPTYIDYVM
TWVQNLLDDNTMFPTKSGQDFPPSFPSTIKHVYRQLLRVFAHIYHAHYHQLLHLRSEPHFNSLFAHFLAF
GREYELLEVKDIKGSSSAPVGVGALWEKWKDMGLLEA
>GME10493_g
MKRCIKTVSVLYGRRNKVLIERECGMNDITISTPPATGIGRQVMWGWRRGRAATNTRREFQGGRGAAHIY
DLPLLIDNHHHAPLPQHPSPXXXXXXXXXXXXXXXXXXXNLCRPSTAPDKVHHRWLPSLSAADLPSQRPL
LPSDFCPHLLDSQQAXXXXXXXXXXXXXXXXXXXXXXXXQQALRPSSPMHSVAGGDPDCILASPSPVPSS
SQPGSSIQDSTSTRTDDMRPSISHSDCDWATFVSAYANGRWDPHRTPNPPRSCWPGLSRTYASIPDMRAH
AQQHAAVPRELDLPLLNESDSVQAHTAPSDSPSSASPPNTQLPLPLVTAAPKRFRPSVPLNLHLPAYRIR
NSFSNSSASLGQMNESPQSGTISQLSSNEVQTTVATMRWAAARVDLSPLALPSPEHELTDPMRGVTATIP
GSHPQDVPTYDAVSSPVGTRKPRLAEFWQGTQDVDETESPACRKWEPMNISHDSENPSLPLSDPLPHSGP
DSLTANSLPTSLTRLPSTCPASAPLLPSHTETDSSQNDYFGDPTTQHGDAFAASTVRETASARSTSPLPD
YGTMSVPALPRRVCLTRQTSAPLPIMPSHEATYPGGRIVTDNYNPLRFSRAAKEEQMYAELGFLAPPNPP
DELERRRALYKFNIWNTGPDLNFDRIAHLAKLVFNTRGVMISLIDGNDQWFKSEWGIKTTGCPRSNSFCA
HAILQRGDEPMVVLDARLDWRFANNPLVTGPPHIHFYAGAPLRTQDGYNIGTLAVIDTVARDEFSPRQRH
TLKEFAAIAMREMELWRDKIQLRIRDRIQNSMEQFSRECLEIDSEAQYNHKPDRPDLIVGASMDKVYDRA
AKLVKRTLDVEGVIVMDVSHCEVLESMSAEGSVSVVMHHGDPSIETTSRQLSSEEYHKLNAFFAKHPDGK
ISEGIVPPCFRPFLPTHIQYALTVPIFNIDKRPFALLCAYNTSDHTKRFLEGHELSYLRAIGVIILSAVL
KRRMILADKAKSLFISNISHELRTPLHGILAAAELLRDSKLSHSQLSFLQTVQACGNSLVETVNHVLDFT
KLSGNSKHGGVENVIVPSQVDLMQLVEEAVDGCWIGHRARTASMGDTGIGSVYSPPKEPQGSQMARRKHV
ETVVDIGFRKEGWMLTCEKGGIRRVLMNLFGNSLKFTSEGFVHVVLHQLPPNEDDPPNKVKVELAVLDTG
KGISQNFLKNQLFHPFSQENPLQTGTGLGLAIVNGIVQSESVGGKVDVWSEEGQGTEIRVTFHAEKVEVQ
PGSQASAAMERFKFDDFQRPPAITLVGFDSNHKGVRLLRTVMHTYLVTWWGFEIRPGPNYSEIVILNDDP
APLISATENRDINRTFILLTAGRGSPTLMTIASEYEKIGGFCRILYKPGGPIRLRAVLKLCLHALKIGTR
QEPSIHVVQEDEMIHGRSHHPDEKLPRTSSPFPRRYSEERPAAHHRPAMTPRSTTIHPAAVWKPPVINEK
PEEAGQYLQTVTIGSGGTLLQSSLRDLEGPHRHVRVLVVEDNNILRNLLLKWLQTRGCEYRDAVDGRDGV
NVYEHEGPFDVVLLDLSMPVLDGISATAEIRRMESARIERGDNARSTRILALTGMSSLEDKRRAFDAGVD
GYLVKPVAFKTLDDAFRKLGVL
>GME10647_g
MLPHSLSTQQAYCIIIISGVGCHLAFKHVEPRSLSALGALLLAIPIWLSILLRPCFPNVLVSLGTTPPLY
LSTLIASTVAYRLSPFHPLAKYPGPVICKVTKIWFAYVAWKGKQHLYVHDLHAKYGDIVRTGPNEISFAS
ASLIQPLMGAHGLPKGPFWDGQFADQKSHRSLVGVRDLGVHSKLRKIWSRGFSAEAIKGYHVLVKKRTAQ
LVESLEKIRGRETDLSAWLNWLAYVWVCAYPDFSHRWCFHRHDIMSDMIFGSGPEMIHNQDFDHIWRLLD
EAQAPGIVLSHLPWLGEFSLKIPFIARQLHEFRTYGNERILRRQQSGSRYKDLVYHLMDEEGEGVDTLSV
EQLVNDSSLAIVAGSDTIATTLANVFWLLARHPVAYKRLQKEVDALDGKIDDVVELGKLPYLNAVINETL
RLYPPVLSGSPRSPDRTIPGQNVGPHFLPRGTTAYVHLYTMQRSERYFSPFVDRFLPERWLPEDAQIALE
PEVFLDRGRVVHDASAFIPFSYGPADCIGKRLAQQELRTVIVSIIRAFHVKLAPGYDPLQWEKDMKDYFI
TNRGKLPVVLTDRT
>GME10889_g
MLVDSSLQQPYFSSSASFSADYPADLSDIFHTELFTPPASSGAGPSGSSTATAHSNSPVSLSATSNNSRA
SSPQSPFQSLLTPPQPSLPSSFPDIHDGSASFYPFLEDDLKGVDAMSYDFLGSFGNGLDMGLASSSVDMM
NLGLPSNSASTASSSSFDSTAILGIDPQLVGTPASSRDMSEFDEDEEDQDIQDLDESPEPQTPASDRRSV
PPTPKEPEQRERLTLTIAPVKVGGHGKSRKGTVQSGGIVKKSTAGTASAAATKDSELSATALTSTTSTTT
VVKKGPASILKKDGEKDDDLPADWRPSPEVYQKMSSKEKRQLRNKISARNFRVRRKEYISTLEGDIAERD
RLLEAIRSQLGTTENENRALRQEIAALKKILLDGRGAGESPVLNLPPPAPLPAQSAAATLLSSSSVSNAT
ASAAPATSPANNTLLTPNTHKDLPTSPRVDAVNATSRAFWGGVGRGIGVGGITPVHTALMPEMLLNTIRA
KENINPLLNSLSQQQQQQQPSTTLNGFDGFADSTSFTLKSLDAYRMHLWGRVAAQHHMAREYQQKQNLAN
TASSTNNLHSSPITGLAAGLRPHFFASSAASKVPILASTSSVSALLSGKHAPAMASAASSSAAAYPTPPA
SPSLPASSPSLTKQQQQQQHQAIAALAGQTLLKKLGSAFWDAFAGSSSSSASSPSSQAKPWDADKVRRVL
EGKAVLKVVDLEPSPAPSTSVGIQTPATPAPIPAPLTLSSSSSASSLSSVTAKERGCDKCGLTDILEESM
RSLSLGKKGL
>GME1283_g
MDDFINAKSELSTSAVSHESAMATNISFQHDTSPSNLNPAVPAHPQGPQSPDQGAEVDALGGDLVATPLQ
WAARNGYLYVIQLLISHGADPTIADSQGYNSLHLVTHSSAIMPLLYLLHQPVNVDSRDSQGHTSLMWAAY
QGDALSVDLLLKHGADPNTKDDVGLTPLHWAVVKGNRVCIRRLVEKGADLGAKDAEDRTPRDMAVELKSL
GAWKRALEEGGMNEYGVKKGKPFSDRNTKIAIFLLPTIFFYLIFMTLTILPWYTGVLLAMAEFFGMHHIV
TRVLLNSSTYSESVNQTPYFAGIITGSVIWVVFCWFSRLVQQTESHAFTHLLFALTAGLCAYNFFRAITL
DAGTCPKPASDAELKSVIEDLASEGKLNGQTFCINCMARKPLRSKHCRICDKCVARHDHHCPWVWNCVGS
NNHRQFIVFVSTLVLGIALFDYLTYQLFASIPIPTPLPLDRISPSCPLPSDVCYLTTQDPFLIAVASWAT
LQLVWTIVLLLSQLWQIARQMTTLEVSNLGRYGFMGGRGGASLATQMGHRNQQRGLPFGGSASFGRGDVH
GESGNATSDAASDAASTTGIPPLPGARHSHSHAGHRHPHLSCSSLLRSLYCCCTAPGSSFLMNLLGFDRF
TKGKAVDGLARAGKASNPFDLGFIGNCKDFWSKGKELGVDYETLYDVPIEGFREAKRRRMMDRGDDLDDD
DGSGRKRGKGGAAGVLSMIMGRTHGSASRGGYEPLSQV
>GME1644_g
MSPIILEPPVMNMHNSPIAAMSRIQQQFAPNSPDPVVQPEPPALDLSSYETLSISTKEPQSTAGAQEEPS
AQPAPAAPTRAPCANCGTLETPLWRRDPDGNPLCNACGLYQKSRHMPRPSSLGRNTPPTTPSTNPPLNSN
GNSRPRPNSPQMMPSPSAPLSQNKQTNGPQGSNVAATNATSSATDTNSLDPAKSGGTCPGDGRCDGTVSA
RMEVEKEGNTSAQGAASETNGTNTPGGRKIRAAVGALSCANCGTSTTPLWRRDDVGNNICNACGLYFKLH
GTHRPNSMKKTVIKRRKRVPAAPGASSGRMSDQAAAEALVAVGRIGVSGAGSNAGPEESEVEAEQPKRKR
ARRSKAGDKGRGDDDDIPMDTGEDETDKESARRRRSPNGAGWEGNSPSPQHRSGSMPRMPDIDARFSSQI
HRPLPFPTGSPGHHAQSSYIRSGSNAPSRTHSPLGHSSITAYGLPHGLGTYYPPPDFFAMGGMGVPTLSD
LERHYMELSEHKRKFEELVERTDRLMAGVKRGIDEMRGTSQPQPIQPSQGSSSPQQQPQQSPQLPPAASP
AGNASPSQPAQPTPAPASVPAAVVSLGRSSPSSVDRAREPVWPLVEAVPRE
>GME1797_g
MTLRPAEESEYSSLDEESNTNSATEPTSVAEEEKPLVTFRYTYAQDEHGNHVVLGREGKLQRCEDEPIRT
PGAIQGFGVLVVVEEKEDMLPVRQVSENATEILGLSPNYLFSLECFTDILSDSQAGLLWDNIQCLPELGS
PGDYQDAPDSPSVFLLSGFGESGSALAGQPRDDMDRRKWACWCAIHRPASHNAISGRPLIIIELELEIDR
LNPLYPAQMFAGTPLSETGPLSPPSSNAISPNSSPGNIPEREDVTEQYGTIAEPLSPPTSVSANPPPPSF
SRLSSISWETSESSPHSIDAWSPIAMEDIVQSTTSYSKPLAALERIRKMAQRTEEASDSHSRRSRRRKGG
ATSSSTGVDTMQVLAVMTQINTQLAEPQDLESLLKVVVGIMKDLTQFHRVMVYQFDEAWNGKVVAELVDW
SKTHDLYRGLHFPAGDIPAQARALYAINQVRILYDRGLPTARLVVRRAEDLDPPLDMTHSYLRAMSPIHL
KYLENMDVRASMSVSIMAFGQLWGLISCHSYGPHGMRVPFPVRQMLRLVSQAVSRNIERLSYSQRLQTRK
LINTMLSDRHPSGYIVSDGDELLNIFDADFGILVVGEGAKIMGTDQHGQEILLVAEYLRFKKYRTIRVSQ
ALSDDFPDLKFSSGIDVVAGLLYVPLSNTGKDFIVFLRKGQIRNVHWAGKPQKESKGSLEPRKSFKIWSE
TVAGRCRVWTDDQLETAGVLALVYGKFIEVWRQKESALRASRLTNILLTNASHDVRTPLNQIINYLELAL
NGPLDEETRNNLAQSHSSSKSLLFTINDLLDLTRLESGNELSVNDPFDLPHAINQSVTLYKSEAERRNIR
FNVNLNGSPRIVVGDAKKIRAVVQNLTANALKFTTEGFVNVSCSKFEEPEGLRGPGEVAVEIVVEDTGSG
MPPEKLERIFRELEEVDFISEGKAIGDSAPGIGLGLAVVARMMGQMNGQLRVESQVDKGTKFSCFIPLSL
PQAGDDQLLAASAPDGSRSQARSRSGSASSKKSALDHLVDALSGGHLDSRSSGSWNPSHHSHRDDPGGGL
SVEASVQPVSHASSLRIQNDNLETSNASQEAGQGQHHQSTQQLFQSRSRRQQPSAQRIKSPPPRRVSSDT
KGADALRILIVEDNDVNRAILAKRLKISGHDVVGTTNGQEGLDKVISDRAFDAILMDIQMPILNGFEAAQ
KIREFEKANPLPSGSTSTASGSGATPSYAIHGHIPIFAVSASLKESQREEMIDYGMDGWILKPIDFKRLK
EILGGIMDLGMKQKCLYVQGCNWEIGGWLV
>GME1998_g
MRKRQRTMDLHPGAPAPADQHQPPNPQGAPPSVGDDQFINDHDAVDNSGDDEDDDEKPKSDKKAGRRKIK
IEFIQDKSRRHITFSKRKAGIMKKAYELSTLTGTQVLLLVVSETGLVYTFPTAKLQPLVTQPEGKNLIQA
CLNAPHGTLPSSMPVGTPIGRSSGPMNMPGPNTNNLPGGLSISGNPTGSPVKDDEAEGEEDEHRPDKRRR
RTSSAAGPSPTSGPNSARGATSPHSPNSTIPPPLSIPQTQGQPQAQPSHPQHPQQPPQISLSPTSTSPSQ
QHQQVATSPAQYSGGSYGHHPAQPPHHQAPQQHDAMYSSHMMAAGGYSYPGPGGPPSAGPTQQLGGLAAA
AAQHNHWPPNQQPQVGQGGHFGGRR
>GME3988_g
MTLTSVPPKPSRNLSQQQVQQLRSRAEEVLQYLVETNSNTIYFRESDHLSKLRTNLAAPHKSRKGARLLT
TYASSVEFSTYDTYLPFIQRFVPTSSETGHSVVHRDESELSNVFAPGLPTFVAISSGTSGKGPKYFPKYE
HPATMSQATSSVIHDSNPKPLHEGGSNCVMFDLKYRQLIQVGGDEQEGQRRRRIPISQMSSGTFRRHSGW
ADVNGDSELLHIKREHNSSPLAVSFIKSYKCQLLMHALFALADRGLEMINSLFSTLLFDFVKYIIEHWEV
LVDAIETGIIPDFDGIEPANLKPYLQAHLKPSPERAAELCQLGRYKDQKGWLKLLWPNLRQVIANSSGTF
ESVVPMVRNYLGDEVLLHSLTYGSSEAFIGHIYDPKNHLNLYKVVGSDEFIEYLPLEKEKARIRQDGHQE
LTVKDLKRPWELQSGKVYELVLTTRDGFWRYRLEDLVKIEGFDPTDGQPIISYQGRRNCFMQIYAEKISE
RELRMAVDAVKKVLGEVTEFAFIADGRSQPRSYGLLVELALSSAVSIRAPSHDAIEILDKQLKQDVDYLR
QRDGGVIGQPTIRVLSAGTFKAFRDWKVEMNTIGSGQIKVPTVVHDPKTTSWFLKRVTGEIVSAPKVQPP
LCDLNRLSGQSRGINSE
>GME4280_g
MATNLYEILGVPKSATTEEIRKAYRKKALQTHPDRLPVGATEADKKASEESFRKVNNAYEVLNDSKTRKL
YDQHGVWPPPEVDHEEAHYAHAHAHSHSHAHRHHAPHADFVFTTSPFTTFTFTDPFVLFQSIFGDMPHIR
HTSHRGFAHTSPFGMAFAELDDLMASVDQDPFSTGFMMHPMLPPPQPRFSSRVHISTSSGHRPRSGTRWQ
EERMVTNMVNGRVETIHQTRDWEGNEHVRRLYDDGREVYTINGVEQPSRGYLPSNRMADSQPMLDSRSHH
SQASRHNAYHYNSPAEYRPSPSPSYHSQNSYDSYQDAGHSGNRRRERKHESLRSHAAPNPHEEYTRYDER
AHRYEEPSRYEERHQHRRRWH
>GME4506_g
MDAAAFKTLESAIHRTLHAHSFSRSSSQASFVLTDLLSRYLVLLTGASAKYANHAGRTHLTVRDIIPALN
ELGISLEELSEYCSTEGKELGRYAVYTARRVEELQEFKTQLHDGLRQDRDDAIPLEYLRVPTPPLGLSDE
EGDGEEPESEDEEVESVNGAPMEGIETKEPQPKLSSPRRENPHPRPSSPPLPLSPISNPSSPSRKRQRTL
EWQPPSHVPDFLPPFPTTRESPTSPIMTHSPQPILQELPPAQIEGMKIEKPPITLSQPLTSTSVDYLTQV
PYSQSSLASVPDWHLPTPPPPLPPARVSQYSIPQTEPSLLSAYHYILTHPPPPNPSPATLSRHKVAMTLL
TQMQRSSRFDPPDTMYSGATPGLPRVASIGPTYAMAVDSSAPDPKSKGDGKEKEIKFPFIPPRPVSTLDR
ISPSLSQQGSRIPELARHVLPPPILARASRLVHPPVLYRGTKPLVYGSGIPAPWNSNPLPAENIPPTPVI
KGKEPAGLLPNGKDKDKDAQAKPLIPDAKLFATWDFEPKDYRIPLPPSVRNRSRMGSVLNSAGGSTSGAA
NGASASGSGGLSLSLSSRTKSVSKIS
>GME5859_g
MSTPPQAQGSSSSPPPVPIVAPGAASAVGAGGASATAPTAGGSPTAVPPRTPPAPLLYRDRPEWADVTPL
EQYEGMDPLAPIFYSEEYRDATDYFRGIVKIGEKSERVLDLTETIMRLNSAHYSAWQYRYDTLIAINAPL
DKELKLMNELCVKYLKTYQVWHHRRLLLTAIRPLAPTSAPTTTSGSSPSLYTTPPSTTPPPSSPPPSSPT
AKSKHDISFSPQTELEFISRVLQLDTKNYHTWSYRQWVLSYFDEAELWRWEMDYVDDMLAEDVRNNSVWH
HRFFVIWQGGRGVEGVGPGVGVGVGVSVGVKGEEERERVVRRELIYTKQKIALAPNNPSAWNYLRGVLDH
TQTPYKTLLPFVVLYAVQPGSAPAPPAGSSVEGEDAVVDIENPAPSEGAELPCTAALEFLADVYEKACVS
VLEGAVEVVEGESATVEGTGKGRKEIAKEQIDKAVEIWQSLGGRYDTIRKNYWNFRIKTARQRLAATAL
>GME6006_g
MQSPALPQLPQSPTCPARHSRHPQDPQHSHTTCAPSTSLVAGQIRRHTYPAAYGDAEHSYAHPAYPILSA
VMFDAQPYSQKATPVQYYPHAASSEPAPLQQYTCNDQTLSAYSEHPYYVDSTNALQESPQNQFHPWDFPS
GSSSSSTPVAALSGAFLLGGGPQAYHPIAQDQPRYTQALTQAPALLQEQYPYPHNSPDYQNHPDPDLASG
SEQQRQRQEQSDNQKDNDQNDVDSHHSPGSALPLSPHGSICSSPTPATSPTSSSSAIFELPISRSPISTS
TATPIHQTMIASPHSPHHLHHHHFDSQPMAQSVHPHHQSSYSGLPVNVPFPNSLSHYNSNSQPVFEPLEV
YPPFTEPCQPHIPPFSPVLSSTPSPSSLHFTHHSYTQDSPTHMTSSLMHDLVLDPSPAPSAVAPTPRYPH
PHHLIQNQYPPDGAGSPRMPVPHVTSVRNGTHLNGNGIHLGLDTRFASGAVQGPASSSAVSAGATASTMT
TAPLVSPISSSGRRHQLHSIPVSLNHGISGSTSVPRLSQRGNLGPLRPARRSSAPAGHTMALPLGPNTTG
STGEGKKQTLACLFCRERKIACGRPAEGSLDPTCNQCARRSLRCEYPTESRRGQHKRTKKKQAAAAAGAA
SGSQS
>GME6807_g
MSMEESISLEETNRIRISLGLKPLTEDKAPEDDKEKQAEQNYTRKREQEAKEREAKKVQERIAKVRNRHE
LNASLKGATLGDADDDVDDVKKWAKRSKKREKELAKKRQEELENMDKVFQGEEYTERDLEGLKVSHDFDA
LEDGEARILTLKDSRILDNEEDELQNIEMAEAERTKKNLELKTKRKDYKGYDDDEFAEGQQGLKRSILAK
YDEDIEGSKETGFRLGSSTISTKVKKAEELQDAAASINKSLLSIDYTKNLEFSDYLREGDVGFKKPKTKK
KRSSRRVPEVEESDAMEVDQKPIVRDLNVNFVDDDELQAALARSRRAKLQKAKKLTPEELAQRVLEQRQQ
EEAANHIKVEELPADEKDVDSLTFDETSEFVRAVGINPILPVKREPKEIKLENGHASPKRPSGSRDVSMA
PGDEALDEIEAGEVVIKDEPEDDMAMLNAIENALLAADAENAEHANGPEVEVGTSTEQTFSAGMASTLNI
LRQQGILAPSSADQLDREKVQLQRDLWLAEQRRKIAKRELERMQSRGGNKDQAQREYENRLREQQDAREQ
LEAFKNYKPDVNIAYYDEHGRELSMKEAWKALSHKFHGKGSGKMKTEKRLKKIAEEKKQLAMASGDTPLS
MNKAFQQRQEKLGQAHFILSVGNRGAVPQVADFLDTQPLAKGKTEKTKKKKEAAANKAKASHEQGFMTVP
APAIQSSFSNGASPGPSGSGAHTSASNSPAPRAGFSRISSVVEAPSQSSTPGPAATSGVKVAFGFGAKRK
AGEEPSGTPPPKRR
>GME7725_g
MFSYASYALRRVRSIGQAWFLRFGLHCATHQIRVILISGVVITSLSYPALALYSSSQPKSLSFIDSFIPP
QTLTGLSAQDDLDNLWSIHNTLRVHEDAVSRAKCGVGRRALRVERVFIQSPIIGDDDSALNHRILLSTLQ
LEKKIESALSTSEPCLRVPEGHCLVLSPLLFWNYDAEALSSDPNILDTLSLSSNVTVNGIPITPQMVLTG
RGSTEHVAGSKFDYATFLSLTYFFPQSDCIGNVEHSSWLQTLQKAAEPHSVLAFVDEEPTLIALEYNPSQ
SKRDSWSPISAFLYVAYAGFFAYISWSMRYMDKVHSRVGVTFTALVEIAASTVTSLSVCALVGFKVTMVP
WELLPIVIVFVGAENMFNLVDAVGKTHVTLSVKQRIAEGLSYAGTSNTLKVVCYNIILGIIAVFSVGAIK
QFCTFAIVVLVAHWFLAHTFFIAVLSIDIQRLELDELLRQNSDLAPAVPRPSKEANTKPPKSRWRRLVVA
TQNLLKSRATANLSLLMLLAITATLYYTTYTASSSEHILPHDRHPGSHHTRSGLARTKTSSGHKAVPTSF
GAVSRPKSSNATQIIGDKPPSMLLWETLNPNQAPLLHVRLEMPTVITLNLDVDESGHQDHPAGAHHERYP
FHSRDKSTMRRTWQLLEWFFKVMVLPIGATTLALWGLCLYLLKDADLLEAQRNKPEKGDDLNSGSVNGKS
GKGLGKRRSGLLRSGADDDDDNEVAVKNVVFETLPRALNCDVEWMKSSRDGKVMVCVGVDDEVVLWKEES
RVKDKGKRKGSYVTVNVADEILGVGSSRMGWSRTFASPRTPTQSTNPAFGKVTLTALAIDGSGKYFAVGT
KSGVVVVWEVDGVGVRPIGYCSGPAGVLDIQFGSTSPTSGNNSLNASPSKAPPAASQSKQSTTAPWIVVG
YDDGQVIKWKEFVEGFVPRDEEIRPSSEEADVQSSHLLRVFQDDRILVAFCMKDGSVELVDVQASDPLLL
MDVVIRPTPSIPTPSSSSNTLDPITHLHACRAEINGSMRLILTLATSKGLLSVWDIHPGASSECITQLYI
EDSSAIPSASSLTSLLKNNNRIRQIRVTPVSCEACRTCGEMPNESLAIAVEGTDSVVQCWRIVVWSDESL
LMMKRRCECYDAGNVAAATAAGMGIGMSSMGMAVRHGMVVGTTHERSRSNSANGSPLIPRMRLVSGSATA
AIQASSSPGVISASSTSSASGPASYPISGHGVHSRRATEKEGGRRSFENMLNIPPPFAGAEDGSELGLSS
ASTSIWKRATLSCVMMAEVERGGWDVSRGRVIGISRRSSGSSKRDGAFSSHGNASRSGGGTQRSGIGLTQ
ATLERWELWSFDPSTTVLERSVLAGLVPRREKNQLQQKQQRQQQGQDEDIMGRLSISSNTSTSSALSNSS
MLSSMTSKSGMSTSTSSTHWSVREREVPRLPFTRVSPVLTTPSCALVGFGNTIGVFEFDQPNS
>GME7934_g
MARSRRRSAPQDSQVPHTEVTQRIEQGTSNVDSDDNTCPACSTSSEGKALDKQNWICCDNCKKWFHWGCA
GNGTNVEIIDQWFCSTCLEDDPKRTITLKPPTRKSVRKRAQRDYASLHAGTTSDPNRWLHILEGKRISPD
PFKRMHGQDMRLHWLEEDDNAMREPVIIEQPDGLDMSMPPSNFTVSDVVQVLGEDHPVEVIDVATQAASP
NWTLGKWGQYYCDSARDKVLNVISLEISGTPLAQSIIPPRLVRELDWVESYWPSAKKGKGHAYPKVQLYC
LMGVATAWTDWHVDFAGSSVYYHILRGSKVFYFIRPSRANLAAYERWSGTELQTHVWLGDMADEVYKVEL
KAGNTMIIPSGWIHAVYTPEDTLVFGGNFLHSYDVATQLRVCEIENATHVPRKFRFPLFTKLCWYVGEQL
LREIKNTSSFSSRVLCSIAALAEYLVSEVRILERGSDTRKKEVKENIPHDKVKDPSALARELRWRVKIAM
GNYSDEDDTEGWRQASRRSKRKRSTFGNTVAQIPSPKFRNFKPKLWERVEETSSQVGTQMRKADKPEHEN
WANEWVQNIENDASDGEDVKLEQRRDIVVKVRRTDGGVERHRIERVVEVWEWQ
>GME8409_g
MAASAADVRSALSIQTPSTSTSTSQKKQAAQPARKPEGISRELYSLIGPSAPSITAQLARPRLKQKPNLG
GGGKVRWERRAFKNIARTDSLEFYHWVKAATDPNSEYPFAKYNIQPTTWTYSQDEYNRLLQDKDWTKEET
DYLFSIVQEYDIRWYVIHDRYAYPGSVERSMEDLKDRYYGVCRKLTRDRPWTGDDASKAQLMASLQFDKD
REVTRKKYINSLENRTPEHIAEEEALYIEIKRLEQNERKFKRDREDLLRLLAGIDSGLPDIVEDEGIAGL
TIDVKKKKTTKGNAMDVDSPATPSAISAPSPAIKRPPAIKNPGSDAMHCIIRTDPATTATKAAHQPAYLR
SYKLPIPKAAIAPKVTQALAELGISLSRLVMPTRENCRLLEELVDATTALIDHKRIADKLDFDIRIAKTR
LEMTQSQDLDGDADADGETTNGDNVDVDETADADAEGDDGRATSVVSSRSTGARSRKHSRRSMSISSVDT
SANTVRGVTKRQKRG
>GME8678_g
MTDGKEPRERSVSGEIDVGTVTPNSHAETHCTPKDSDADSHAGEQSNPGAGKPGRKKNPNSQAARRDQNR
IAQREFRLRKQQRIRDLEARVEILSGGKDEAMGEMRNMLKDLMAENHTLRSLLRSLAAFIGDGAGGILPK
LGWEMSDFNNFVNRSETDTAWEGYQRRKKLAAQSPTAASSIPPTSSSKRNREDEAPATMKKARTEPETEA
NHNYPLLVPMTQPLPPSAGNNVFAPASRQAIYPDIMRNTSNSPMYMHPTSNASPVSQYGVSSSSMAGYPT
SYVSSVMDQTIPSMSYNPTSNPSIGAQQQHIVPNNALPSERLEEEDDSNKHEAYKLIHYHLDNYKRNSKY
CLPSSLRPTLVQKTISHESVIDSIIHPELRDRMILLRDRYDLVDCLMEYRQSVTIHGEDVLAHANWEIGE
KWLRQYGFLVDPAVLNVANRWRALRKEPELRMSDITTGDTPGSAT
>GME8711_g
MVKPDDLLMAPQANKKQVDPPLPVDVVQKPLQLQRRRVWRACESCRRKKIKCDGCEPTCSQCTMSGSQCT
WLQTKDRAALSRHYVQELEARLLHMESLFAQIAPVLEQIGPGATGGPINLPPASTAAAGAASARPPSEGT
LPRPSNSSTPASIPEDKVLEPPSPSVKTEDDVSESFGQLALDEYGHMRWIGGSSTMSLIQSFRALTSSPL
HRTSPMEEDPQAPGPSVNKLYFPASVFFGKVHALPGPEEVEYPDRDLADKLIDAYFARLHFLMPIIDKPS
FLRQYKYVMDNRHDQTLSRRETPFLSLIFAIFACAVPLVQDPRLSTSDRTDDGGMGMVYYERALILQYIS
HANIQIAHVQCSILMSSFLCSVNCLPQAWILIGQAVRTGQDLGLHRSPRRLQISAIEKETRRKIWWGVYV
LDRMLALALGRPLGINDADCDVELPADVDDEYLPQYFSGAPPAQKPRSLMCGNIALIQLYKIGGQVLRQV
YALENCRDNLELERKQELQKLVESLDNELTKWCEELPPIFKAQSETDEQVSLGAVLCSHYYSILTTLHRN
LIPVKRDSPVTARSTAKAVSSARGCIRLAPSMKNVVPPSHHLAFFIQHLFSSAVILLLYAMHAPDPRAAS
AAMDEAKSSLSALESWEGQWPGARKCKELLVELTETANEAIKSHSTPNQVASSSAAARAERRRSVTIAST
PTSSAPSGRLPKSRTRRNQSRDPSVSSSSRRLAAVSPYRVDSAQRARSSSRRRPLDENETASNDRSSGPL
APYYQSFPSPPSNQGTNSPHSSPAASDNLPSPAMPNLDASQETSPQLATSPVYSSYASPISPVQQSSSRF
DFDYTMHNNSLSQTASQVWNGTNNGTLNGGAPNSVDRRGMDVYPTGNDLALYGASFGGFPALDPVFAGFD
TNGGLAGMSTTPPGSSFAATGLPFHGLEYIRNYAPGVYVGEQESLWQSYDPGAFGLDPDLPFAFGDQHLP
TDGPDNLH
>GME8831_g
MPDDAPASSPSVPRAKPQRANTAGTVRPRPSPTPGAANDQPTDGRPPTKRARKAINCEPCRNSKLKCDRN
RPCSSCVLRGTSAMCYQDSRGHEGPDSVVRGDDHHYSRVDPAQEISRIRHSLSLIETYLFPHQRHHAPAS
RRGSEAANPVTKKEAIDPDVNEKSTAAPGMLGTQGQGGLYSGPTSAATHLLINDGRNSEESETRQQSQER
TEDPPNRNDYDSDLLQMLPGIEVIDALVTYYFEYCNWIYKHINQPSFTHHWQRYKSGNSADRITLATACV
IMAVATHYLPPNHHLLESFNETAAERGAKFYEIGVIALQRRLEETKAYTLELVELQLLRTHYLNMSKTDS
EDVWRLRGEVVSIALAIGLHRDPGKWGMHRDLAERRRWAWWHIILLERWQAFMFGRPLVIASHHFDTQLP
SYCDPAIDKTGRLFLPNIALFRLAFILGDIMDDAVSVRAVPYESVQANDRALTQWMDNLPPELDLDEYRV
ARSLASPNASQRRLGVQSMIIRTSYYHIRFTLHRPYASANNQTSSPSSKTTSLDSSKTAQSLEIAVSAAD
KLIQMTSSDFIGNASLTVPGHMNWGPFHCFSAAMFFSFQLIANPDQPGANLFRSCIRKAMATIEASRGTP
VSDKAYDILQALAPLYSAEFPMLSLEARKKQQAQVLGVVRKLAFPYSDRKHSGEAAHHRSANSPATSSSV
SPPITSMASLPPGSYDGLAAHNMSTVRMVPSLYQETAPQVQQQILPSPHSNTPLSSAFANSPHSVHTPNA
AAAATATSASSSTLSASVPSPFSSAASPSSSISLQQNHQAQIPSMAGMISNQVSSPSSATAAYGSIGIGG
QQPAAGYTMTSQQQLQQHQVIYTDPGIRYAHYAQPVDEATMWGAAIGFNHGEWNQFLDGMRPDVSQIQVQ
SRHLAPPTS
>GME9038_g
MHPFSPSLHKGHALASGAPSSPRRQGTGFLGIRASVSLPSNLQLAVPQGNHEDADARGDLMYQAPQRRTG
HASTRLPAASSSFGSLMPYISTFRSIRRSPLSHDSLNDFAQAHMSTMNPRSTIHEHEFHASTRLREYKVT
PSTQSLQLPQVHIPQLRSGDTDIDTTDHDVDSNHSSPNDDSTMPKPSRPTSNLVMPSRISAASSHHIHPR
SSFDIESRQPDEAHHRVEVIDLEVDGTRPDSLASSQSSLGIPLVQQPAVSSTSSSPLFFSHPHFYRSILP
DSPYSYARHDPHNGAPLGLHPIPHPHPHFTPRYRFMGTIGQGSYGKVLLGYRDDDPHEEIRAVKVMPKRH
IRRFGVNEIVKELTALRLVAQTMEYSSLEDGGLSGCQMDGDKEGIQFLQKLVESFQDPGYVFIVLEYHPT
TLANPETASRFCLVEADTSRHSGLSTSVSLPLSFPESITSSSAYYSRDQVMTALRLLAAELSLGLLFLHN
HGLVHQDIKPANIMISADGHAVIGDFGAATALPVLSEAESQIAEYLSARVPSLAVSPPPQSRYGVIILQP
EDTVSFTPLYAAPEILERNGEGLLVYDERVDWWSLGVLLHELSTGEVPFRMTGGGGAPLRRSDGDASISY
GLLEKLSIHEYGKDGCPMRDSHFAQFVKDLLVEDPEYRLAGSGVKHHAFFSPIENDWEEILALQCPPCPH
PTVTTVDTSDTSLHFTPTKGAEGNGEDIHRDADVSEEERHDSLDSGSTTTSSRGSTVSISSSNAAATART
SASANDTTSRTEEIPVNIHTSDTHTHTAPANPLDVDSLFNGAGLRITQLRKVDNLPCEKDRLAWRSLLQF
GAGQYGVFTAASSSPSSSSSGLSWPLSPSPPPSPRYTGLRHSRRSSYDVGHAYSYEFGRSRSRRVGYRRG
AGYSPGYRHSRLGFGFGFGFGFGVGGYAGRSYLEGLAEVIEEEEGACEGEGEGEERRFKEQKPSSDEDLE
PWHDDSGLGFLPLTTPPRHKNLKKTSSLSKEVVGDVEVVCGNGGGSVEIETGLADGASSVSFAGVFGGGG
VYDDERRDSVDYEYDSTSESDYEDEDDERHGGEYGGDAKENERDNDRMFEDRRKEDSQLGDEDHEEELGP
DDSISVEKEVGSSGEYTQCVAILKKEDTESVKRSSVSTITGHAEGRESGEWERSERSGGERTEEENQTGG
SGSHGHRRNNDHRKHQHDHGSIRGRDSKGYCTRSRHDSSRDTTHDHHHNKHKRRASNAENSLLRSEFNDS
GLFIPVDLDLDAGALPSGVVVSRHIYDQLEACLDLEDGLVGRAEEFSMLAGQVTRLRTSVGIRTGTRGME
ELMGEGSSNEGSDSLLTESVARCSMGERRRARRSGGGGSGVDSSFSSGPHGVGCHEFPTELRNLEPQIWD
PRQRRRFEKDIEVVFDSASPSPTLGVTRRRARARTEGGRVEALESPLRIEKYDSARSKEEPVHEWTLEEK
ITISVLEAMERRDNLLRQQHYHHHRHHHCHRPPRNARTINSRNSGCECPQCHDGSSSYRSPTPASQTTTS
TYSSSSNSSSGWARRYNATAHMFYRFGVGVGGLGGATGGSRTPPSRHGSSTTSSCNSSASGRGGGRFLGL
GMKSGRRKTGRSRQQRKALTNQVRQVIQRVWKKIAFW
>GME9386_g
MTVTPINSIDEFKTIINSGKPVLVDFWATWCGPCRVISPIFEKFSENAPGIDFYKVDVDAQDAISQEVGI
RAMPTFILFKDGSKVADLVGAVPQKLELLVAQAQSLL
>GME9454_g
MSFVRLNIFGTSFEVTTRYYDLQPVGMGAFGLVCSAKDRLTGQSVAIKKIMKPFSTPVLSKRTYRELKLL
KHFQHENIISLSDVFISPLEDLYFVTELLGTDLHRLLTSRPLEKQFIQYFLYQILRGLKYVHSAGVVHRD
LKPSNILVNENCDLRICDFGLARIQDPQMTGYVSTRYYRAPEIMLTWQKYDVAVDIWSTGCIFAEMLEGK
PLFPGKDHVNQFSIITELLGTPPDDVIETICSENTLRFVKSLPKRERVPFSQKLTTTDPHALDLLERMLV
FDPKKRIDAAQSLAHPYVAPYHDPTDEPVAEEKFDWSFNDADLPVDSWKVMMYGEILEFHQTPASGEPTI
NATGIPEGPLAGPEGHNLEPIGY
>GME9838_g
MSINIPAPASSSSTSGYAVQPDHFYGTSSTHASSTSGSESSSILDPETDPLATRGIPVFKPTMEEFEDFE
GYMSKIECWGARSGIVKVIPPEKWTKCLPSVKPQLHNVKIKTPIEQHMLGRGGLFRQENIEKRKVMSVRE
WVELCSKEEFRAPGVNEVGLHSRGAGKGVSTRPKKSQRKVMAGGRRASKECADSGGDCVLPPPDSERRPE
TQSRITQSKIARESSQADRHSRDAAFLETFDPHTAWLPPNTTAADYTLDFCRELERQYWRNCGLGKPAWY
GADTQGSLYTDDTKTWNVAHLESTLSRLLPASSQGLPGVNTPYLYFGMWRATFAWHVEDMDLFSINYIHF
GAPKFWYSIPQGRAHALERTMRSYFPKDTSKCPQFLRHKSFLASPSILGQNSCKPNFLVQHAGEFVITFP
RGYHAGFNLGLNCAESVNFALDSWLDLGRKAQVCECVPDSVRIDVDQLLLDRDNEGTEARRFSHSKTNDD
ITPLRSGKDVSKKRKREEAAEVKIHKKLKIWPTPLEPLSTPSTSSEILSPMRKPIITLKLPKPEKDNHPC
CLCVSASKEDLLRVHEPPLSRREVIEATGNPQTWLAHEQCANIIPETWVDEVSLADGSSERVVFGVDAIV
KDRWNLKCTACTKVRSKAHGAPIQCTKGKCPKAFHVSCAREGSDLGVVFNIVKEVEKEVVLIDCPSRLVP
EGEVLSEQVINQPSIDSDSRVLKVVKKVEVQVLCNQHNPAVAAAKRASKQDKIKNELLALPPMSRIKIRV
SAGVFEVSLIRVNEDLGSVEVLWDRGVTREFKWGSVIFGNTEGPIQQKPTDIINNTHTIQDPCSSKTSPL
PHQLFPILQASSFQQHAIAPSPSLAVPGKSQPSAPSYLYPGYTYWPYHTPGVHPYTSSHMYTYGSYYVTT
PPDGVSYNPYAFYQGPWQWQKSHQASTTQPLPPDSSSTPNPAATSDLSDSSESVVSPINGLHLSQDSPRL
EHPSEYLPNLQETQDRPKIEEALRSPPFRDSVFHTAEQVSTTSV
>GME9978_g
MVRRWEPGTQYNYDDVVEYQGSKYKIIQPHRSQSDWTPPVTPALWGKLSDDYGHDDKGHHGHHQGGHQGG
YQPQPQPPQQQWQQPSQQHHGGGDKSDSDDEGKKKDDKLFGIDKDTLKVGGALLGGAALLGGGFAAYKHH
QGNKEEKANTAWAQSNWLQDAQARTAAYYQQGPRGPVTWVLTRGKQIPQNAILVGPERSWNLYICRAYLD
GGVQLGKASDAFKKGGVLGYKRDEVHVEEYEVLVGDINALRWVPVSGRLNVNNLGYRPVEGGRENDGTPL
YIAQAPYNGAVHPGKASEKLDGAFIPYDGTEKQVREYRVLCYN
>GME11273_g
MASRLSRLVQPAVSRPCVGSQCRKNSLRTFSTTAPARARRGKVEEKLTADQAFDLLDDEFDDDDCASAGH
LILREQRQTLHYLRLIEHEMPKLVAFRKPFRPPTSATPLVVRSIDYAGEEHPATVKRVVVVPVDQLPLRD
ETAIHKLKLLAGPRWTPNPPADAGVSGLETWGNGFIKISCEDFPKPSQNLKWASDALDRLISEANNTAGD
SFTNVPLDLRHVYARAEKAKKGEHLRGRTLNRPSLILKDCSGYVGMCSRGEQCADHEDEEEDGSVKRGRR
LILPPAKQSERPWMKPSWLLLPKPKLEISNKQRQHRPTSSLPPPPANSKMADSYSSSRNGDISPNGLASA
PSPSLQSTVPPGAPTIIRKKLTGYVGFANLPNQVHRKSVRKGFQFTAMVVGESGLGKSTLINTLFNTTLY
PPKQPLPPSAERPKTVAIESIGADIEENGVRLHLTVVDTPGFGDFVNNDDSWKPIVENIESRFDSYLEQE
NRVNRTKIVDNRVHACLYFIQPTGHSLKQIDIEFMRRLHTKVNLIPVIAKADTLTDEEIAEFKQRILADI
AYHNIHIFQAPTYENEDEETLAEAEEIASKIPFAVVGSDKIVETPDGRQVRGREYPWGVVEVDNEDHCDF
VKLRQMLVRTYMEELREYTNDVLYENWRTEKLLSMGVAQDSSVFKEVNPAARMQEERVLHEAKLAKMEAE
MKMVFQQKVQEKEAKLKQSEEELYARHKEMKDALEKQRLELEEKKRKIESGRPLTPEKLSTNRKKGFLRT
>GME3132_g
MSTSNFVALTALLVALFVWFRKSKASFPPLPPGPKPLPLLGNLRDLTSKELWLPVSKWAKEYGDVVYVHI
LGQGLVFLNTPEAAFELMDKRGSIYSDKPNLVAFTPYGDQSKRQRRLLNQAFGTKVIPDYHPLMLTETHA
FLRRLVADPSRYARHIRRYAGGLTLSVVYGYEPSGTEDKFIKMAEECVDILAKEITGGGGLWPVDIFPFL
KHLPLWAPGSGFLHKAKYWKSRMEEFVDKPYEHMKGAYKSGNFKPSFCSTLLDNAGKQTPEWEFDLKWTA
NSMYSGSIDSSVTSVLQFCIAMMQHPEVLAKAQKEIDTVIGNERLPTFSDRPNLPYSLPHLLVEDDVYNG
MHIPKGSLVFGNIWNIVRNERLYPNPEKYYPERFLEKVDEETARRRDPRNYVFGFGRRICPGQNLVESSV
WLLMVSMIATLNISKSVDEHGKVKEQAIDFNNPIFRTPDPFECDIRPRSEQALKLIRQSEIL
>GME5148_g
MNYGLRVSLKLEKFLAVLEAQGIDDDINESLEDKALKLALEELYEESGRKWMPEAGNGKSLRVGEIILII
DADTIVPEDCFRDAAREMGESPDLAIIQHESDVMQVAHHYFENGITHFTQRINKCISLGCANGEVAPFVG
HNAFLRWSAVQDASFIEDGIRKQWSESNVSEDFDMALRLLLNGYTLRWATYSNGGFKEGVSLTVVDELAR
WQKYAYGCNEIIFNPMIRWWRQGPISKQLRGFVWSKAPVHYKVGMMSYMFSYYGIAAATVGSIMNYLLLG
LAPTIDKFYLHSFEILLACTVVFPGLGNVGYTLLQYRIGHKSFFGSLFESIKWIPFFTFFFGGLSIHLST
AILAHMFSYDMQWGSTGKEVEKSTFWIEVPRIWRNFKLSFIICFLCIVMMVIFTTEVLPFEWQIPGWNWA
LIIPLALVVGCHILLPIVLNPWLMIFSY
